# Supplementary material for: Cell-to-cell variation and specialization in sugar metabolism in clonal bacterial populations
Source: PLoS Genet. 2017 Dec 18;13(12):e1007122. doi: 10.1371/journal.pgen.1007122 (PMC5773225; doi:10.1371/journal.pgen.1007122)
Supplement: S1 Dataset — (ZIP) [file pgen.1007122.s018.zip]

Archive with 260 entries (233 files):
- Nikolic_SI_SourceData/
- Nikolic_SI_SourceData/SourceDataForFig1B.xlsx
- __MACOSX/
- __MACOSX/Nikolic_SI_SourceData/
- __MACOSX/Nikolic_SI_SourceData/._SourceDataForFig1B.xlsx
- Nikolic_SI_SourceData/SourceDataForFig2.xlsx
- __MACOSX/Nikolic_SI_SourceData/._SourceDataForFig2.xlsx
- Nikolic_SI_SourceData/SourceDataForFig3.xlsx
- __MACOSX/Nikolic_SI_SourceData/._SourceDataForFig3.xlsx
- Nikolic_SI_SourceData/SourceDataForFig4.xlsx
- __MACOSX/Nikolic_SI_SourceData/._SourceDataForFig4.xlsx
- Nikolic_SI_SourceData/SourceDataSI/
- Nikolic_SI_SourceData/SourceDataSI/SourceDataForFigS1.xlsx
- __MACOSX/Nikolic_SI_SourceData/SourceDataSI/
- __MACOSX/Nikolic_SI_SourceData/SourceDataSI/._SourceDataForFigS1.xlsx
- Nikolic_SI_SourceData/SourceDataSI/SourceDataForFigS10/
- Nikolic_SI_SourceData/SourceDataSI/SourceDataForFigS10/D=0.15/
- Nikolic_SI_SourceData/SourceDataSI/SourceDataForFigS10/D=0.15/araE_Ara+Glu_dil0p15#4ΓÇa1-1.fcs
- __MACOSX/Nikolic_SI_SourceData/SourceDataSI/SourceDataForFigS10/
- __MACOSX/Nikolic_SI_SourceData/SourceDataSI/SourceDataForFigS10/D=0.15/
- __MACOSX/Nikolic_SI_SourceData/SourceDataSI/SourceDataForFigS10/D=0.15/._araE_Ara+Glu_dil0p15#4ΓÇa1-1.fcs
- Nikolic_SI_SourceData/SourceDataSI/SourceDataForFigS10/D=0.15/araE_Ara+Glu_dil0p15#4ΓÇa1.fcs
- __MACOSX/Nikolic_SI_SourceData/SourceDataSI/SourceDataForFigS10/D=0.15/._araE_Ara+Glu_dil0p15#4ΓÇa1.fcs
- Nikolic_SI_SourceData/SourceDataSI/SourceDataForFigS10/D=0.15/araE_Ara+Glu_dil0p15#ΓÇa10.fcs
- __MACOSX/Nikolic_SI_SourceData/SourceDataSI/SourceDataForFigS10/D=0.15/._araE_Ara+Glu_dil0p15#ΓÇa10.fcs
- Nikolic_SI_SourceData/SourceDataSI/SourceDataForFigS10/D=0.15/ptsG_Ara+Glu_dil0p15#4ΓÇa1.fcs
- __MACOSX/Nikolic_SI_SourceData/SourceDataSI/SourceDataForFigS10/D=0.15/._ptsG_Ara+Glu_dil0p15#4ΓÇa1.fcs
- Nikolic_SI_SourceData/SourceDataSI/SourceDataForFigS10/D=0.15/ptsG_Ara+Glu_dil0p15#ΓÇa10.fcs
- __MACOSX/Nikolic_SI_SourceData/SourceDataSI/SourceDataForFigS10/D=0.15/._ptsG_Ara+Glu_dil0p15#ΓÇa10.fcs
- Nikolic_SI_SourceData/SourceDataSI/SourceDataForFigS10/D=0.15/rpsM_Ara+Glu_dil0p15#ΓÇa10.fcs
- __MACOSX/Nikolic_SI_SourceData/SourceDataSI/SourceDataForFigS10/D=0.15/._rpsM_Ara+Glu_dil0p15#ΓÇa10.fcs
- Nikolic_SI_SourceData/SourceDataSI/SourceDataForFigS10/D=0.15/U66_Ara+Glu_dil0p15_#43.fcs
- __MACOSX/Nikolic_SI_SourceData/SourceDataSI/SourceDataForFigS10/D=0.15/._U66_Ara+Glu_dil0p15_#43.fcs
- __MACOSX/Nikolic_SI_SourceData/SourceDataSI/SourceDataForFigS10/._D=0.15
- Nikolic_SI_SourceData/SourceDataSI/SourceDataForFigS10/D=0.35/
- Nikolic_SI_SourceData/SourceDataSI/SourceDataForFigS10/D=0.35/araE_1_lowΓÇa10k.fcs
- __MACOSX/Nikolic_SI_SourceData/SourceDataSI/SourceDataForFigS10/D=0.35/
- __MACOSX/Nikolic_SI_SourceData/SourceDataSI/SourceDataForFigS10/D=0.35/._araE_1_lowΓÇa10k.fcs
- Nikolic_SI_SourceData/SourceDataSI/SourceDataForFigS10/D=0.35/araE_2_lowΓÇa10k.fcs
- __MACOSX/Nikolic_SI_SourceData/SourceDataSI/SourceDataForFigS10/D=0.35/._araE_2_lowΓÇa10k.fcs
- Nikolic_SI_SourceData/SourceDataSI/SourceDataForFigS10/D=0.35/ptsG_1_lowΓÇa10k.fcs
- __MACOSX/Nikolic_SI_SourceData/SourceDataSI/SourceDataForFigS10/D=0.35/._ptsG_1_lowΓÇa10k.fcs
- Nikolic_SI_SourceData/SourceDataSI/SourceDataForFigS10/D=0.35/ptsG_2_lowΓÇa10k.fcs
- __MACOSX/Nikolic_SI_SourceData/SourceDataSI/SourceDataForFigS10/D=0.35/._ptsG_2_lowΓÇa10k.fcs
- __MACOSX/Nikolic_SI_SourceData/SourceDataSI/SourceDataForFigS10/._D=0.35
- Nikolic_SI_SourceData/SourceDataSI/SourceDataForFigS10/Early exponential/
- Nikolic_SI_SourceData/SourceDataSI/SourceDataForFigS10/Early exponential/21122010_araE_1ΓÇa10k.fcs
- __MACOSX/Nikolic_SI_SourceData/SourceDataSI/SourceDataForFigS10/Early exponential/
- __MACOSX/Nikolic_SI_SourceData/SourceDataSI/SourceDataForFigS10/Early exponential/._21122010_araE_1ΓÇa10k.fcs
- Nikolic_SI_SourceData/SourceDataSI/SourceDataForFigS10/Early exponential/21122010_araE_2ΓÇa10k.fcs
- __MACOSX/Nikolic_SI_SourceData/SourceDataSI/SourceDataForFigS10/Early exponential/._21122010_araE_2ΓÇa10k.fcs
- Nikolic_SI_SourceData/SourceDataSI/SourceDataForFigS10/Early exponential/21122010_ptsG_1ΓÇa10k.fcs
- __MACOSX/Nikolic_SI_SourceData/SourceDataSI/SourceDataForFigS10/Early exponential/._21122010_ptsG_1ΓÇa10k.fcs
- Nikolic_SI_SourceData/SourceDataSI/SourceDataForFigS10/Early exponential/21122010_ptsG_2ΓÇa10k.fcs
- __MACOSX/Nikolic_SI_SourceData/SourceDataSI/SourceDataForFigS10/Early exponential/._21122010_ptsG_2ΓÇa10k.fcs
- Nikolic_SI_SourceData/SourceDataSI/SourceDataForFigS10/Early exponential/21122010_U66.fcs
- __MACOSX/Nikolic_SI_SourceData/SourceDataSI/SourceDataForFigS10/Early exponential/._21122010_U66.fcs
- __MACOSX/Nikolic_SI_SourceData/SourceDataSI/SourceDataForFigS10/._Early exponential
- Nikolic_SI_SourceData/SourceDataSI/SourceDataForFigS10/Early exponential, high conc/
- Nikolic_SI_SourceData/SourceDataSI/SourceDataForFigS10/Early exponential, high conc/araE_1_ARA+GLUΓÇa10k.fcs
- __MACOSX/Nikolic_SI_SourceData/SourceDataSI/SourceDataForFigS10/Early exponential, high conc/
- __MACOSX/Nikolic_SI_SourceData/SourceDataSI/SourceDataForFigS10/Early exponential, high conc/._araE_1_ARA+GLUΓÇa10k.fcs
- Nikolic_SI_SourceData/SourceDataSI/SourceDataForFigS10/Early exponential, high conc/araE_2_ARA+GLUΓÇa10k.fcs
- __MACOSX/Nikolic_SI_SourceData/SourceDataSI/SourceDataForFigS10/Early exponential, high conc/._araE_2_ARA+GLUΓÇa10k.fcs
- Nikolic_SI_SourceData/SourceDataSI/SourceDataForFigS10/Early exponential, high conc/ptsG_1_ARA+GLUΓÇa10k.fcs
- __MACOSX/Nikolic_SI_SourceData/SourceDataSI/SourceDataForFigS10/Early exponential, high conc/._ptsG_1_ARA+GLUΓÇa10k.fcs
- Nikolic_SI_SourceData/SourceDataSI/SourceDataForFigS10/Early exponential, high conc/ptsG_2_ARA+GLUΓÇa10k.fcs
- __MACOSX/Nikolic_SI_SourceData/SourceDataSI/SourceDataForFigS10/Early exponential, high conc/._ptsG_2_ARA+GLUΓÇa10k.fcs
- Nikolic_SI_SourceData/SourceDataSI/SourceDataForFigS10/Early exponential, high conc/U66_ARA+GLU.fcs
- __MACOSX/Nikolic_SI_SourceData/SourceDataSI/SourceDataForFigS10/Early exponential, high conc/._U66_ARA+GLU.fcs
- __MACOSX/Nikolic_SI_SourceData/SourceDataSI/SourceDataForFigS10/._Early exponential, high conc
- Nikolic_SI_SourceData/SourceDataSI/SourceDataForFigS10/Late exponential/
- Nikolic_SI_SourceData/SourceDataSI/SourceDataForFigS10/Late exponential/02032011_araE_1_late#ΓÇa10.fcs
- __MACOSX/Nikolic_SI_SourceData/SourceDataSI/SourceDataForFigS10/Late exponential/
- __MACOSX/Nikolic_SI_SourceData/SourceDataSI/SourceDataForFigS10/Late exponential/._02032011_araE_1_late#ΓÇa10.fcs
- Nikolic_SI_SourceData/SourceDataSI/SourceDataForFigS10/Late exponential/02032011_araE_2_late#ΓÇa10.fcs
- __MACOSX/Nikolic_SI_SourceData/SourceDataSI/SourceDataForFigS10/Late exponential/._02032011_araE_2_late#ΓÇa10.fcs
- Nikolic_SI_SourceData/SourceDataSI/SourceDataForFigS10/Late exponential/02032011_ptsG_1_late#ΓÇa10.fcs
- __MACOSX/Nikolic_SI_SourceData/SourceDataSI/SourceDataForFigS10/Late exponential/._02032011_ptsG_1_late#ΓÇa10.fcs
- Nikolic_SI_SourceData/SourceDataSI/SourceDataForFigS10/Late exponential/02032011_ptsG_2_late#ΓÇa10.fcs
- __MACOSX/Nikolic_SI_SourceData/SourceDataSI/SourceDataForFigS10/Late exponential/._02032011_ptsG_2_late#ΓÇa10.fcs
- Nikolic_SI_SourceData/SourceDataSI/SourceDataForFigS10/Late exponential/02032011_U66_late-exp_0.fcs
- __MACOSX/Nikolic_SI_SourceData/SourceDataSI/SourceDataForFigS10/Late exponential/._02032011_U66_late-exp_0.fcs
- __MACOSX/Nikolic_SI_SourceData/SourceDataSI/SourceDataForFigS10/._Late exponential
- Nikolic_SI_SourceData/SourceDataSI/SourceDataForFigS10/Mid-exponential/
- Nikolic_SI_SourceData/SourceDataSI/SourceDataForFigS10/Mid-exponential/26102010_araE_1_010ΓÇa10k.fcs
- __MACOSX/Nikolic_SI_SourceData/SourceDataSI/SourceDataForFigS10/Mid-exponential/
- __MACOSX/Nikolic_SI_SourceData/SourceDataSI/SourceDataForFigS10/Mid-exponential/._26102010_araE_1_010ΓÇa10k.fcs
- Nikolic_SI_SourceData/SourceDataSI/SourceDataForFigS10/Mid-exponential/26102010_araE_2_026ΓÇa10k.fcs
- __MACOSX/Nikolic_SI_SourceData/SourceDataSI/SourceDataForFigS10/Mid-exponential/._26102010_araE_2_026ΓÇa10k.fcs
- Nikolic_SI_SourceData/SourceDataSI/SourceDataForFigS10/Mid-exponential/26102010_ptsG_1_AraGlΓÇa10.fcs
- __MACOSX/Nikolic_SI_SourceData/SourceDataSI/SourceDataForFigS10/Mid-exponential/._26102010_ptsG_1_AraGlΓÇa10.fcs
- Nikolic_SI_SourceData/SourceDataSI/SourceDataForFigS10/Mid-exponential/26102010_ptsG_2_AraGlΓÇa10.fcs
- __MACOSX/Nikolic_SI_SourceData/SourceDataSI/SourceDataForFigS10/Mid-exponential/._26102010_ptsG_2_AraGlΓÇa10.fcs
- Nikolic_SI_SourceData/SourceDataSI/SourceDataForFigS10/Mid-exponential/26102010_U66_AraGlu_.fcs
- __MACOSX/Nikolic_SI_SourceData/SourceDataSI/SourceDataForFigS10/Mid-exponential/._26102010_U66_AraGlu_.fcs
- __MACOSX/Nikolic_SI_SourceData/SourceDataSI/SourceDataForFigS10/._Mid-exponential
- __MACOSX/Nikolic_SI_SourceData/SourceDataSI/._SourceDataForFigS10
- Nikolic_SI_SourceData/SourceDataSI/SourceDataForFigS11.xlsx
- __MACOSX/Nikolic_SI_SourceData/SourceDataSI/._SourceDataForFigS11.xlsx
- Nikolic_SI_SourceData/SourceDataSI/SourceDataForFigS2.xlsx
- __MACOSX/Nikolic_SI_SourceData/SourceDataSI/._SourceDataForFigS2.xlsx
- Nikolic_SI_SourceData/SourceDataSI/SourceDataForFigS4.xlsx
- __MACOSX/Nikolic_SI_SourceData/SourceDataSI/._SourceDataForFigS4.xlsx
- Nikolic_SI_SourceData/SourceDataSI/SourceDataForFigS5.xlsx
- __MACOSX/Nikolic_SI_SourceData/SourceDataSI/._SourceDataForFigS5.xlsx
- Nikolic_SI_SourceData/SourceDataSI/SourceDataForFigS7.xlsx
- __MACOSX/Nikolic_SI_SourceData/SourceDataSI/._SourceDataForFigS7.xlsx
- Nikolic_SI_SourceData/SourceDataSI/SourceDataForFigS8/
- Nikolic_SI_SourceData/SourceDataSI/SourceDataForFigS8/araB_1p5Ara_1_200520ΓÇagPA.fcs
- __MACOSX/Nikolic_SI_SourceData/SourceDataSI/SourceDataForFigS8/
- __MACOSX/Nikolic_SI_SourceData/SourceDataSI/SourceDataForFigS8/._araB_1p5Ara_1_200520ΓÇagPA.fcs
- Nikolic_SI_SourceData/SourceDataSI/SourceDataForFigS8/araB_1p5Ara_2_200520ΓÇagPA.fcs
- __MACOSX/Nikolic_SI_SourceData/SourceDataSI/SourceDataForFigS8/._araB_1p5Ara_2_200520ΓÇagPA.fcs
- Nikolic_SI_SourceData/SourceDataSI/SourceDataForFigS8/araB_p015Ara_1_20052ΓÇagP.fcs
- __MACOSX/Nikolic_SI_SourceData/SourceDataSI/SourceDataForFigS8/._araB_p015Ara_1_20052ΓÇagP.fcs
- Nikolic_SI_SourceData/SourceDataSI/SourceDataForFigS8/araB_p015Ara_2_20052ΓÇagP.fcs
- __MACOSX/Nikolic_SI_SourceData/SourceDataSI/SourceDataForFigS8/._araB_p015Ara_2_20052ΓÇagP.fcs
- Nikolic_SI_SourceData/SourceDataSI/SourceDataForFigS8/araB_p15Ara_1_200520ΓÇagPA.fcs
- __MACOSX/Nikolic_SI_SourceData/SourceDataSI/SourceDataForFigS8/._araB_p15Ara_1_200520ΓÇagPA.fcs
- Nikolic_SI_SourceData/SourceDataSI/SourceDataForFigS8/araB_p15Ara_2_200520ΓÇagPA.fcs
- __MACOSX/Nikolic_SI_SourceData/SourceDataSI/SourceDataForFigS8/._araB_p15Ara_2_200520ΓÇagPA.fcs
- Nikolic_SI_SourceData/SourceDataSI/SourceDataForFigS8/araC_1_GLUΓÇagCal.fcs
- __MACOSX/Nikolic_SI_SourceData/SourceDataSI/SourceDataForFigS8/._araC_1_GLUΓÇagCal.fcs
- Nikolic_SI_SourceData/SourceDataSI/SourceDataForFigS8/araC_1p5Ara_1_200520ΓÇagPA.fcs
- __MACOSX/Nikolic_SI_SourceData/SourceDataSI/SourceDataForFigS8/._araC_1p5Ara_1_200520ΓÇagPA.fcs
- Nikolic_SI_SourceData/SourceDataSI/SourceDataForFigS8/araC_1p5Ara_2_200520ΓÇagPA.fcs
- __MACOSX/Nikolic_SI_SourceData/SourceDataSI/SourceDataForFigS8/._araC_1p5Ara_2_200520ΓÇagPA.fcs
- Nikolic_SI_SourceData/SourceDataSI/SourceDataForFigS8/araC_2_GLUΓÇagCal.fcs
- __MACOSX/Nikolic_SI_SourceData/SourceDataSI/SourceDataForFigS8/._araC_2_GLUΓÇagCal.fcs
- Nikolic_SI_SourceData/SourceDataSI/SourceDataForFigS8/araC_p015Ara_1_20052ΓÇagP.fcs
- __MACOSX/Nikolic_SI_SourceData/SourceDataSI/SourceDataForFigS8/._araC_p015Ara_1_20052ΓÇagP.fcs
- Nikolic_SI_SourceData/SourceDataSI/SourceDataForFigS8/araC_p015Ara_2_20052ΓÇagP.fcs
- __MACOSX/Nikolic_SI_SourceData/SourceDataSI/SourceDataForFigS8/._araC_p015Ara_2_20052ΓÇagP.fcs
- Nikolic_SI_SourceData/SourceDataSI/SourceDataForFigS8/araC_p15Ara_1_200520ΓÇagPA.fcs
- __MACOSX/Nikolic_SI_SourceData/SourceDataSI/SourceDataForFigS8/._araC_p15Ara_1_200520ΓÇagPA.fcs
- Nikolic_SI_SourceData/SourceDataSI/SourceDataForFigS8/araC_p15Ara_2_200520ΓÇagPA.fcs
- __MACOSX/Nikolic_SI_SourceData/SourceDataSI/SourceDataForFigS8/._araC_p15Ara_2_200520ΓÇagPA.fcs
- Nikolic_SI_SourceData/SourceDataSI/SourceDataForFigS8/araE_1_ARAΓÇagCal.fcs
- __MACOSX/Nikolic_SI_SourceData/SourceDataSI/SourceDataForFigS8/._araE_1_ARAΓÇagCal.fcs
- Nikolic_SI_SourceData/SourceDataSI/SourceDataForFigS8/araE_1_GLUΓÇagCal.fcs
- __MACOSX/Nikolic_SI_SourceData/SourceDataSI/SourceDataForFigS8/._araE_1_GLUΓÇagCal.fcs
- Nikolic_SI_SourceData/SourceDataSI/SourceDataForFigS8/araE_1p5Ara_1_006ΓÇagPAS.fcs
- __MACOSX/Nikolic_SI_SourceData/SourceDataSI/SourceDataForFigS8/._araE_1p5Ara_1_006ΓÇagPAS.fcs
- Nikolic_SI_SourceData/SourceDataSI/SourceDataForFigS8/araE_1p5Ara_2_200520ΓÇagPA.fcs
- __MACOSX/Nikolic_SI_SourceData/SourceDataSI/SourceDataForFigS8/._araE_1p5Ara_2_200520ΓÇagPA.fcs
- Nikolic_SI_SourceData/SourceDataSI/SourceDataForFigS8/araE_2_ARAΓÇagCal.fcs
- __MACOSX/Nikolic_SI_SourceData/SourceDataSI/SourceDataForFigS8/._araE_2_ARAΓÇagCal.fcs
- Nikolic_SI_SourceData/SourceDataSI/SourceDataForFigS8/araE_2_GLUΓÇagCal.fcs
- __MACOSX/Nikolic_SI_SourceData/SourceDataSI/SourceDataForFigS8/._araE_2_GLUΓÇagCal.fcs
- Nikolic_SI_SourceData/SourceDataSI/SourceDataForFigS8/araE_p015Ara_1_20052ΓÇagP.fcs
- __MACOSX/Nikolic_SI_SourceData/SourceDataSI/SourceDataForFigS8/._araE_p015Ara_1_20052ΓÇagP.fcs
- Nikolic_SI_SourceData/SourceDataSI/SourceDataForFigS8/araE_p015Ara_2_20052ΓÇagP.fcs
- __MACOSX/Nikolic_SI_SourceData/SourceDataSI/SourceDataForFigS8/._araE_p015Ara_2_20052ΓÇagP.fcs
- Nikolic_SI_SourceData/SourceDataSI/SourceDataForFigS8/araE_p15Ara_1_200520ΓÇagPA.fcs
- __MACOSX/Nikolic_SI_SourceData/SourceDataSI/SourceDataForFigS8/._araE_p15Ara_1_200520ΓÇagPA.fcs
- Nikolic_SI_SourceData/SourceDataSI/SourceDataForFigS8/araE_p15Ara_2_200520ΓÇagPA.fcs
- __MACOSX/Nikolic_SI_SourceData/SourceDataSI/SourceDataForFigS8/._araE_p15Ara_2_200520ΓÇagPA.fcs
- Nikolic_SI_SourceData/SourceDataSI/SourceDataForFigS8/araF_1_ARA+GLUΓÇagCal-1.fcs
- __MACOSX/Nikolic_SI_SourceData/SourceDataSI/SourceDataForFigS8/._araF_1_ARA+GLUΓÇagCal-1.fcs
- Nikolic_SI_SourceData/SourceDataSI/SourceDataForFigS8/araF_1_ARA+gluΓÇagCal.fcs
- __MACOSX/Nikolic_SI_SourceData/SourceDataSI/SourceDataForFigS8/._araF_1_ARA+gluΓÇagCal.fcs
- Nikolic_SI_SourceData/SourceDataSI/SourceDataForFigS8/araF_1_ARAΓÇagCal.fcs
- __MACOSX/Nikolic_SI_SourceData/SourceDataSI/SourceDataForFigS8/._araF_1_ARAΓÇagCal.fcs
- Nikolic_SI_SourceData/SourceDataSI/SourceDataForFigS8/araF_1_GLUΓÇagCal.fcs
- __MACOSX/Nikolic_SI_SourceData/SourceDataSI/SourceDataForFigS8/._araF_1_GLUΓÇagCal.fcs
- Nikolic_SI_SourceData/SourceDataSI/SourceDataForFigS8/araF_2_ARA+GLUΓÇagCal-1.fcs
- __MACOSX/Nikolic_SI_SourceData/SourceDataSI/SourceDataForFigS8/._araF_2_ARA+GLUΓÇagCal-1.fcs
- Nikolic_SI_SourceData/SourceDataSI/SourceDataForFigS8/araF_2_ARA+gluΓÇagCal.fcs
- __MACOSX/Nikolic_SI_SourceData/SourceDataSI/SourceDataForFigS8/._araF_2_ARA+gluΓÇagCal.fcs
- Nikolic_SI_SourceData/SourceDataSI/SourceDataForFigS8/araF_2_ARAΓÇagCal.fcs
- __MACOSX/Nikolic_SI_SourceData/SourceDataSI/SourceDataForFigS8/._araF_2_ARAΓÇagCal.fcs
- Nikolic_SI_SourceData/SourceDataSI/SourceDataForFigS8/araF_2_GLUΓÇagCal.fcs
- __MACOSX/Nikolic_SI_SourceData/SourceDataSI/SourceDataForFigS8/._araF_2_GLUΓÇagCal.fcs
- Nikolic_SI_SourceData/SourceDataSI/SourceDataForFigS8/neg_p015Ara_20052010_.fcs
- __MACOSX/Nikolic_SI_SourceData/SourceDataSI/SourceDataForFigS8/._neg_p015Ara_20052010_.fcs
- Nikolic_SI_SourceData/SourceDataSI/SourceDataForFigS8/neg_p15Ara_20052010.fcs
- __MACOSX/Nikolic_SI_SourceData/SourceDataSI/SourceDataForFigS8/._neg_p15Ara_20052010.fcs
- Nikolic_SI_SourceData/SourceDataSI/SourceDataForFigS8/rpsM_1p5Ara_1_200520ΓÇagPA.fcs
- __MACOSX/Nikolic_SI_SourceData/SourceDataSI/SourceDataForFigS8/._rpsM_1p5Ara_1_200520ΓÇagPA.fcs
- Nikolic_SI_SourceData/SourceDataSI/SourceDataForFigS8/rpsM_ARAΓÇagCal.fcs
- __MACOSX/Nikolic_SI_SourceData/SourceDataSI/SourceDataForFigS8/._rpsM_ARAΓÇagCal.fcs
- Nikolic_SI_SourceData/SourceDataSI/SourceDataForFigS8/rpsM_p015Ara_1_20052ΓÇagP.fcs
- __MACOSX/Nikolic_SI_SourceData/SourceDataSI/SourceDataForFigS8/._rpsM_p015Ara_1_20052ΓÇagP.fcs
- Nikolic_SI_SourceData/SourceDataSI/SourceDataForFigS8/rpsM_p15Ara_1_200520ΓÇagPA.fcs
- __MACOSX/Nikolic_SI_SourceData/SourceDataSI/SourceDataForFigS8/._rpsM_p15Ara_1_200520ΓÇagPA.fcs
- Nikolic_SI_SourceData/SourceDataSI/SourceDataForFigS8/U66_ARA+GLU-1.fcs
- __MACOSX/Nikolic_SI_SourceData/SourceDataSI/SourceDataForFigS8/._U66_ARA+GLU-1.fcs
- Nikolic_SI_SourceData/SourceDataSI/SourceDataForFigS8/U66_ARA+glu.fcs
- __MACOSX/Nikolic_SI_SourceData/SourceDataSI/SourceDataForFigS8/._U66_ARA+glu.fcs
- Nikolic_SI_SourceData/SourceDataSI/SourceDataForFigS8/U66_ARA.fcs
- __MACOSX/Nikolic_SI_SourceData/SourceDataSI/SourceDataForFigS8/._U66_ARA.fcs
- Nikolic_SI_SourceData/SourceDataSI/SourceDataForFigS8/U66_GLU.fcs
- __MACOSX/Nikolic_SI_SourceData/SourceDataSI/SourceDataForFigS8/._U66_GLU.fcs
- __MACOSX/Nikolic_SI_SourceData/SourceDataSI/._SourceDataForFigS8
- Nikolic_SI_SourceData/SourceDataSI/SourceDataForFigS9/
- Nikolic_SI_SourceData/SourceDataSI/SourceDataForFigS9/batch/
- Nikolic_SI_SourceData/SourceDataSI/SourceDataForFigS9/batch/26102010_araB_1ΓÇagPAS.fcs
- __MACOSX/Nikolic_SI_SourceData/SourceDataSI/SourceDataForFigS9/
- __MACOSX/Nikolic_SI_SourceData/SourceDataSI/SourceDataForFigS9/batch/
- __MACOSX/Nikolic_SI_SourceData/SourceDataSI/SourceDataForFigS9/batch/._26102010_araB_1ΓÇagPAS.fcs
- Nikolic_SI_SourceData/SourceDataSI/SourceDataForFigS9/batch/26102010_araB_2ΓÇagPAS.fcs
- __MACOSX/Nikolic_SI_SourceData/SourceDataSI/SourceDataForFigS9/batch/._26102010_araB_2ΓÇagPAS.fcs
- Nikolic_SI_SourceData/SourceDataSI/SourceDataForFigS9/batch/26102010_araE_1_010ΓÇagPAS.fcs
- __MACOSX/Nikolic_SI_SourceData/SourceDataSI/SourceDataForFigS9/batch/._26102010_araE_1_010ΓÇagPAS.fcs
- Nikolic_SI_SourceData/SourceDataSI/SourceDataForFigS9/batch/26102010_araE_2_026ΓÇagPAS.fcs
- __MACOSX/Nikolic_SI_SourceData/SourceDataSI/SourceDataForFigS9/batch/._26102010_araE_2_026ΓÇagPAS.fcs
- Nikolic_SI_SourceData/SourceDataSI/SourceDataForFigS9/batch/26102010_manX_1_AraGΓÇagP.fcs
- __MACOSX/Nikolic_SI_SourceData/SourceDataSI/SourceDataForFigS9/batch/._26102010_manX_1_AraGΓÇagP.fcs
- Nikolic_SI_SourceData/SourceDataSI/SourceDataForFigS9/batch/26102010_manX_2_AraGΓÇagP.fcs
- __MACOSX/Nikolic_SI_SourceData/SourceDataSI/SourceDataForFigS9/batch/._26102010_manX_2_AraGΓÇagP.fcs
- Nikolic_SI_SourceData/SourceDataSI/SourceDataForFigS9/batch/26102010_mglB_1_AraGΓÇagP.fcs
- __MACOSX/Nikolic_SI_SourceData/SourceDataSI/SourceDataForFigS9/batch/._26102010_mglB_1_AraGΓÇagP.fcs
- Nikolic_SI_SourceData/SourceDataSI/SourceDataForFigS9/batch/26102010_mglB_2_AraGΓÇagP.fcs
- __MACOSX/Nikolic_SI_SourceData/SourceDataSI/SourceDataForFigS9/batch/._26102010_mglB_2_AraGΓÇagP.fcs
- Nikolic_SI_SourceData/SourceDataSI/SourceDataForFigS9/batch/26102010_ptsG_1_AraGΓÇagP.fcs
- __MACOSX/Nikolic_SI_SourceData/SourceDataSI/SourceDataForFigS9/batch/._26102010_ptsG_1_AraGΓÇagP.fcs
- Nikolic_SI_SourceData/SourceDataSI/SourceDataForFigS9/batch/26102010_ptsG_2_AraGΓÇagP.fcs
- __MACOSX/Nikolic_SI_SourceData/SourceDataSI/SourceDataForFigS9/batch/._26102010_ptsG_2_AraGΓÇagP.fcs
- Nikolic_SI_SourceData/SourceDataSI/SourceDataForFigS9/batch/26102010_rpsM_1_AraGΓÇagPA.fcs
- __MACOSX/Nikolic_SI_SourceData/SourceDataSI/SourceDataForFigS9/batch/._26102010_rpsM_1_AraGΓÇagPA.fcs
- Nikolic_SI_SourceData/SourceDataSI/SourceDataForFigS9/batch/26102010_rpsM_2_AraGΓÇagP.fcs
- __MACOSX/Nikolic_SI_SourceData/SourceDataSI/SourceDataForFigS9/batch/._26102010_rpsM_2_AraGΓÇagP.fcs
- Nikolic_SI_SourceData/SourceDataSI/SourceDataForFigS9/batch/26102010_U66_AraGlu_.fcs
- __MACOSX/Nikolic_SI_SourceData/SourceDataSI/SourceDataForFigS9/batch/._26102010_U66_AraGlu_.fcs
- __MACOSX/Nikolic_SI_SourceData/SourceDataSI/SourceDataForFigS9/._batch
- Nikolic_SI_SourceData/SourceDataSI/SourceDataForFigS9/chemostats/
- Nikolic_SI_SourceData/SourceDataSI/SourceDataForFigS9/chemostats/araE_1ΓÇagPAS.fcs
- __MACOSX/Nikolic_SI_SourceData/SourceDataSI/SourceDataForFigS9/chemostats/
- __MACOSX/Nikolic_SI_SourceData/SourceDataSI/SourceDataForFigS9/chemostats/._araE_1ΓÇagPAS.fcs
- Nikolic_SI_SourceData/SourceDataSI/SourceDataForFigS9/chemostats/araE_2ΓÇagPAS.fcs
- __MACOSX/Nikolic_SI_SourceData/SourceDataSI/SourceDataForFigS9/chemostats/._araE_2ΓÇagPAS.fcs
- Nikolic_SI_SourceData/SourceDataSI/SourceDataForFigS9/chemostats/araF_1ΓÇagPAS.fcs
- __MACOSX/Nikolic_SI_SourceData/SourceDataSI/SourceDataForFigS9/chemostats/._araF_1ΓÇagPAS.fcs
- Nikolic_SI_SourceData/SourceDataSI/SourceDataForFigS9/chemostats/araF_2ΓÇagPAS.fcs
- __MACOSX/Nikolic_SI_SourceData/SourceDataSI/SourceDataForFigS9/chemostats/._araF_2ΓÇagPAS.fcs
- Nikolic_SI_SourceData/SourceDataSI/SourceDataForFigS9/chemostats/malX_1ΓÇagPAS.fcs
- __MACOSX/Nikolic_SI_SourceData/SourceDataSI/SourceDataForFigS9/chemostats/._malX_1ΓÇagPAS.fcs
- Nikolic_SI_SourceData/SourceDataSI/SourceDataForFigS9/chemostats/malX_2ΓÇagPAS.fcs
- __MACOSX/Nikolic_SI_SourceData/SourceDataSI/SourceDataForFigS9/chemostats/._malX_2ΓÇagPAS.fcs
- Nikolic_SI_SourceData/SourceDataSI/SourceDataForFigS9/chemostats/mglB_1ΓÇagPAS.fcs
- __MACOSX/Nikolic_SI_SourceData/SourceDataSI/SourceDataForFigS9/chemostats/._mglB_1ΓÇagPAS.fcs
- Nikolic_SI_SourceData/SourceDataSI/SourceDataForFigS9/chemostats/mglB_2ΓÇagPAS.fcs
- __MACOSX/Nikolic_SI_SourceData/SourceDataSI/SourceDataForFigS9/chemostats/._mglB_2ΓÇagPAS.fcs
- Nikolic_SI_SourceData/SourceDataSI/SourceDataForFigS9/chemostats/ptsG_1ΓÇagPAS.fcs
- __MACOSX/Nikolic_SI_SourceData/SourceDataSI/SourceDataForFigS9/chemostats/._ptsG_1ΓÇagPAS.fcs
- Nikolic_SI_SourceData/SourceDataSI/SourceDataForFigS9/chemostats/ptsG_2ΓÇagPAS.fcs
- __MACOSX/Nikolic_SI_SourceData/SourceDataSI/SourceDataForFigS9/chemostats/._ptsG_2ΓÇagPAS.fcs
- Nikolic_SI_SourceData/SourceDataSI/SourceDataForFigS9/chemostats/rpsMΓÇagPAS.fcs
- __MACOSX/Nikolic_SI_SourceData/SourceDataSI/SourceDataForFigS9/chemostats/._rpsMΓÇagPAS.fcs
- Nikolic_SI_SourceData/SourceDataSI/SourceDataForFigS9/chemostats/U66.fcs
- __MACOSX/Nikolic_SI_SourceData/SourceDataSI/SourceDataForFigS9/chemostats/._U66.fcs
- Nikolic_SI_SourceData/SourceDataSI/SourceDataForFigS9/chemostats/U66_2.fcs
- __MACOSX/Nikolic_SI_SourceData/SourceDataSI/SourceDataForFigS9/chemostats/._U66_2.fcs
- __MACOSX/Nikolic_SI_SourceData/SourceDataSI/SourceDataForFigS9/._chemostats
- __MACOSX/Nikolic_SI_SourceData/SourceDataSI/._SourceDataForFigS9
- Nikolic_SI_SourceData/SourceDataSI/SourceDataForTableS1.xlsx
- __MACOSX/Nikolic_SI_SourceData/SourceDataSI/._SourceDataForTableS1.xlsx
- __MACOSX/Nikolic_SI_SourceData/._SourceDataSI
- __MACOSX/._Nikolic_SI_SourceData
