# Supplementary material for: Cell-to-cell variation and specialization in sugar metabolism in clonal bacterial populations
Source: PLoS Genet. 2017 Dec 18;13(12):e1007122. doi: 10.1371/journal.pgen.1007122 (PMC5773225; doi:10.1371/journal.pgen.1007122)
Supplement: S1 Dataset — (ZIP) [file pgen.1007122.s018.zip › Nikolic_SI_SourceData/SourceDataForFig1B.xlsx]

## Sheet: chemostats C-lim
strain NN114 in carbon-limited chemostats, 10 µM 13C-Ara + 10 µM 2H-Glc
		cell_ID			CE (2H)cell	CE (13C)cell
culture	position	# i	2H/1H	13C/12C	2H/(1H+2H)	13C/(12C+13C)	Poisson standard error for 2H/(1H+2H)	Poisson standard error for 13C/(12C+13C)
Low-2	Low-2_1	1	0.00506323	0.0223661	0.00503542	0.0214096	0.0004114	0.0003287
Low-2	Low-2_1	3	0.00331223	0.0224661	0.00330042	0.0214996	0.0002725	0.0002601
Low-2	Low-2_1	4	0.00600823	0.0292661	0.00596942	0.0278296	0.0003714	0.0002989
Low-2	Low-2_1	5	0.00462723	0.0268961	0.00460442	0.0256396	0.0002656	0.0002363
Low-2	Low-2_1	6	0.00206123	0.0155561	0.00205642	0.0149796	0.000173	0.000191
Low-2	Low-2_1	7	0.0105412	0.0767161	0.0104314	0.0697696	0.0003798	0.0003466
Low-2	Low-2_1	8	0.00813123	0.0399561	0.00806242	0.0376096	0.0003511	0.0002764
Low-2	Low-2_1	9	0.00282723	0.0192561	0.00281742	0.0184896	0.0001972	0.0001985
Low-2	Low-2_1	11	0.00115023	0.00701608	0.00114842	0.00681962	0.0001259	0.0001488
Low-2	Low-2_1	12	0.00298823	0.0317361	0.00297842	0.0300996	0.0002006	0.0002382
Low-2	Low-2_1	13	0.00692523	0.0437361	0.00687442	0.0410196	0.0004187	0.0003727
Low-2	Low-2_1	14	0.00304923	0.0262061	0.00303842	0.0249996	0.0002726	0.0003063
Low-2	Low-2_1	15	0.00487823	0.0274761	0.00485242	0.0261696	0.0003435	0.0003227
Low-2	Low-2_1	16	0.00199823	0.0131761	0.00199342	0.0127196	0.0001744	0.0001826
Low-2	Low-2_1	18	0.00689423	0.111516	0.00684442	0.0983296	0.0003834	0.0005114
Low-2	Low-2_2	1	0.00165603	0.0220161	0.00165312	0.0210796	0.0002086	0.0002686
Low-2	Low-2_2	2	0.00157603	0.0277561	0.00157312	0.0264296	0.0002291	0.0003262
Low-2	Low-2_2	4	0.00170303	0.0302461	0.00170012	0.0287396	0.0001931	0.0003191
Low-2	Low-2_2	6	0.00352803	0.0379661	0.00351512	0.0357996	0.0002199	0.0002788
Low-2	Low-2_2	7	0.00224803	0.0185861	0.00224212	0.0178496	0.0002089	0.0002646
Low-2	Low-2_2	8	0.00349903	0.0862461	0.00348612	0.0777596	0.0002648	0.0004843
Low-2	Low-2_2	9	0.00164503	0.0139861	0.00164212	0.0134996	0.0001774	0.000228
Low-2	Low-2_2	10	0.00666203	0.153996	0.00661612	0.13071	0.000388	0.0006672
Low-2	Low-2_2	11	0.00810703	0.0984961	0.00803912	0.0878296	0.0004212	0.0005406
Low-2	Low-2_2	12	0.00267603	0.00778608	0.00266812	0.00755962	0.000212	0.0001936
Low-2	Low-2_2	14	0.00410303	0.0749361	0.00408512	0.0682696	0.0003225	0.0005194
Low-2	Low-2_2	15	0.00202603	0.0248561	0.00202112	0.0237396	0.0002293	0.0003446
Low-2	Low-2_2	16	0.00407803	0.0438161	0.00406012	0.0410896	0.0002282	0.0002835
Low-2	Low-2_2	17	0.00146003	0.0226461	0.00145712	0.0216796	0.0001894	0.0003088
Low-2	Low-2_3	1	0.00629643	0.0454261	0.00625552	0.0425496	0.0004191	0.0004125
Low-2	Low-2_3	2	0.00250943	0.0137361	0.00250252	0.0132696	0.0002783	0.0002867
Low-2	Low-2_3	3	0.00269843	0.0194561	0.00269052	0.0186896	0.0002654	0.0002912
Low-2	Low-2_3	5	0.00452843	0.0277861	0.00450652	0.0264696	0.0002804	0.0002763
Low-2	Low-2_3	7	0.00390043	0.0301861	0.00388352	0.0286896	0.0002782	0.0002966
Low-2	Low-2_3	8	0.00272843	0.00603608	0.00272052	0.00587962	0.000166	0.0001414
Low-2	Low-2_3	9	0.00311543	0.0223261	0.00310452	0.0213796	0.0001601	0.0001866
Low-2	Low-2_4	1	0.023068	0.0777561	0.0225381	0.0706796	0.0007289	0.0004677
Low-2	Low-2_4	2	0.00660203	0.0378661	0.00655612	0.0357296	0.0004937	0.0004086
Low-2	Low-2_4	4	0.00294703	0.0263861	0.00293712	0.0251696	0.0002969	0.0003318
Low-2	Low-2_4	8	0.00386003	0.0302561	0.00384412	0.0287496	0.0003447	0.0003842
Low-2	Low-2_4	9	0.00443903	0.0389861	0.00441812	0.0367496	0.0002572	0.0002949
Low-2	Low-2_4	10	0.00530703	0.0374961	0.00527712	0.0353896	0.0002723	0.0002762
Low-2	Low-2_4	11	0.00468903	0.0313561	0.00466512	0.0297696	0.0002829	0.0002975
Low-3	Low-3_8	1	0.00257373	0.0203361	0.00256692	0.0195096	0.00054	0.0003156
Low-3	Low-3_8	3	0.00901173	0.0737961	0.00892692	0.0672996	0.0002766	0.000592
Low-3	Low-3_8	4	0.00245473	0.0174661	0.00244792	0.0167996	0.0003557	0.0003155
Low-3	Low-3_8	5	0.00535173	0.0205961	0.00532092	0.0197496	0.0006351	0.0003101
Low-3	Low-3_8	7	0.0140907	0.144226	0.0138909	0.12345	0.000442	0.0007168
Low-3	Low-3_8	9	0.00474073	0.0335861	0.00471592	0.0318096	0.0007216	0.0004696
Low-3	Low-3_8	10	0.0146907	0.107626	0.0144709	0.0951496	0.000314	0.0006994
Low-3	Low-3_8	12	0.00407373	0.0325561	0.00405592	0.0308596	0.0006694	0.0003523
Low-3	Low-3_8	13	0.0131207	0.120326	0.0129409	0.10525	0.0001861	0.0007525
Low-3	Low-3_8	15	0.00167973	0.0123361	0.00167592	0.0119296	0.0002449	0.0002329
Low-3	Low-3_8	16	0.00209473	0.0162061	0.00208992	0.0156096	0.0003191	0.0002943
Low-3	Low-3_8	17	0.00291873	0.0213161	0.00290892	0.0204296	0.0003191	0.0003359
Low-3	Low-3_10	1	0.0153333	0.0532961	0.0151034	0.0495596	0.0005149	0.000384
Low-3	Low-3_10	3	0.00332333	0.0280261	0.00331142	0.0266996	0.0003161	0.000372
Low-3	Low-3_10	5	0.00303833	0.0144961	0.00302742	0.0139896	0.0002203	0.0002174
Low-3	Low-3_10	6	0.00395633	0.0275261	0.00393942	0.0262296	0.0004344	0.0004714
Low-3	Low-3_10	7	0.00332133	0.0255861	0.00330942	0.0244296	0.0003108	0.0003823
Low-3	Low-3_10	8	0.00394133	0.0198161	0.00392442	0.0190196	0.0004085	0.0003293
Low-3	Low-3_10	9	0.00399633	0.0347861	0.00397942	0.0329196	0.0003022	0.0003484
Low-3	Low-3_10	10	0.00477733	0.0318961	0.00475342	0.0302696	0.0003418	0.0003785
Low-3	Low-3_10	11	0.00371733	0.0283061	0.00370242	0.0269596	0.0002627	0.000308
Low-3	Low-3_10	12	0.00431233	0.0530161	0.00429142	0.0493096	0.0004067	0.0005788
Low-3	Low-3_10	13	0.00681933	0.0627361	0.00677042	0.0578196	0.000489	0.0006176
Low-3	Low-3_10	15	0.00416433	0.0237161	0.00414542	0.0226896	0.0002567	0.0002775
Low-3	Low-3_10	16	0.00418033	0.0199161	0.00416142	0.0191196	0.0002918	0.0002751
Low-3	Low-3_11	1	0.00523483	0.0322761	0.00520492	0.0306296	0.0003211	0.0003429
Low-3	Low-3_11	5	0.00222083	0.0183461	0.00221492	0.0176496	0.0002468	0.0003301
Low-3	Low-3_11	6	0.00253683	0.0237561	0.00252992	0.0227396	0.000256	0.0003503
Low-3	Low-3_11	7	0.0103818	0.122336	0.0102619	0.10685	0.0008973	0.001383
Low-3	Low-3_11	8	0.00340183	0.0317461	0.00338892	0.0301396	0.0003336	0.0004377
Low-3	Low-3_11	9	0.00224983	0.0213161	0.00224392	0.0204496	0.0002842	0.0004017
Low-3	Low-3_11	11	0.00233383	0.0264561	0.00232692	0.0252496	0.0002939	0.0004306
Low-3	Low-3_11	12	0.00579183	0.0386661	0.00575592	0.0364696	0.0003502	0.0003824
Low-3	Low-3_11	13	0.00907083	0.0863361	0.00898492	0.0778896	0.000783	0.001196
Low-3	Low-3_11	14	0.00441783	0.0291661	0.00439692	0.0277596	0.0003849	0.0004598
Low-3	Low-3_11	15	0.00185983	0.0226261	0.00185592	0.0216796	0.0002346	0.0003828
Low-3	Low-3_11	16	0.00395983	0.0278361	0.00394292	0.0265296	0.0003809	0.0004188
Low-3	Low-3_11	17	0.00300583	0.0217461	0.00299492	0.0208496	0.0002662	0.0003314
Low-3	Low-3_11	18	0.0149418	0.0567161	0.0147119	0.0525896	0.0007335	0.0006223
Low-3	Low-3_11	19	0.00419983	0.0405961	0.00418092	0.0382196	0.0003405	0.0005138
Low-3	Low-3_11	20	0.00355183	0.0262661	0.00353792	0.0250696	0.0003633	0.0004513
Low-3	Low-3_13	1	0.00347187	0.0155161	0.00345896	0.0149396	0.0003586	0.0003211
Low-3	Low-3_13	4	0.00331887	0.0231361	0.00330696	0.0221196	0.0003101	0.0003242
Low-3	Low-3_13	5	0.00304287	0.0232361	0.00303296	0.0222096	0.0002915	0.0003222
Low-3	Low-3_13	6	0.00539787	0.0379961	0.00536796	0.0358096	0.0003672	0.0003936
Low-3	Low-3_13	7	0.00378387	0.0270761	0.00376896	0.0257796	0.0003112	0.0003432
Low-3	Low-3_13	9	0.00423587	0.0336161	0.00421696	0.0318196	0.000278	0.0003183
Low-3	Low-3_13	10	0.00318787	0.0167361	0.00317696	0.0160996	0.0002609	0.0002714
Low-3	Low-3_13	11	0.00335987	0.0247061	0.00334796	0.0235896	0.0003126	0.0003629
Low-4	Low-4_1	1	0.00695273	0.0596461	0.00690292	0.0550596	0.0002798	0.0003242
Low-4	Low-4_1	2	0.00242773	0.0199161	0.00242192	0.0190996	0.0001869	0.0002376
Low-4	Low-4_1	3	0.00121573	0.00428608	0.00121392	0.00416962	0.0001145	0.0001528
Low-4	Low-4_1	4	0.00301273	0.0362561	0.00300292	0.0342096	0.0002397	0.0003626
Low-4	Low-4_1	8	0.00438273	0.0342761	0.00436192	0.0323996	0.0002067	0.0002504
Low-4	Low-4_2	1	0.00499103	0.0318261	0.00496422	0.0302096	0.000306	0.00031
Low-4	Low-4_2	2	0.00514203	0.0332561	0.00511322	0.0315196	0.0002983	0.0003069
Low-4	Low-4_2	3	0.00452503	0.0432061	0.00450322	0.0405596	0.000253	0.0003017
Low-4	Low-4_2	4	0.00495203	0.0272961	0.00492622	0.0260296	0.0002153	0.0002144
Low-4	Low-4_2	5	0.010315	0.0813961	0.0102052	0.0737296	0.0003547	0.000369
Low-4	Low-4_2	6	0.018895	0.0902861	0.0185352	0.0811096	0.0005285	0.0004352
Low-4	Low-4_2	8	0.00585303	0.0608961	0.00581622	0.0562196	0.0002649	0.0003206
Low-4	Low-4_2	11	0.012625	0.138586	0.0124652	0.11931	0.0003972	0.0004792
Low-4	Low-4_2	12	0.00446803	0.0421461	0.00444622	0.0396096	0.0002241	0.0002954
Low-4	Low-4_3	1	0.00561893	0.0455461	0.00558502	0.0426596	0.0004752	0.0005249
Low-4	Low-4_3	2	0.00518593	0.0321861	0.00515702	0.0305296	0.0004547	0.0004372
Low-4	Low-4_3	3	0.00303793	0.0218061	0.00302702	0.0208996	0.0003542	0.0003674
Low-4	Low-4_3	4	0.00461493	0.0297261	0.00459202	0.0282696	0.0003522	0.0003631
Low-4	Low-4_3	6	0.00724593	0.0276061	0.00719202	0.0262996	0.0004434	0.0003564
Low-4	Low-4_3	7	0.00742993	0.0562161	0.00737302	0.0521296	0.0005576	0.0005553
Low-4	Low-4_3	8	0.00719293	0.0440961	0.00713802	0.0413596	0.0005509	0.0005022
Low-4	Low-4_3	10	0.00534793	0.0442361	0.00531802	0.0414896	0.0005152	0.000549
Low-4	Low-4_3	11	0.00523693	0.0420161	0.00520802	0.0394896	0.0005285	0.000556
Low-4	Low-4_3	12	0.00760493	0.0319961	0.00754502	0.0303596	0.0006134	0.0005044
Low-4	Low-4_3	13	0.00309693	0.0247661	0.00308602	0.0236696	0.0003415	0.0004266
Low-4	Low-4_3	15	0.00366793	0.0148761	0.00365302	0.0143496	0.0003986	0.0003348
Low-4	Low-4_3	17	0.00789093	0.0594161	0.00782702	0.0549296	0.00073	0.0006996
Low-4	Low-4_4	1	0.00505993	0.0345161	0.00503302	0.0326696	0.0003469	0.0003782
Low-4	Low-4_4	2	0.00446193	0.0523661	0.00444002	0.0487196	0.0002916	0.000365
Low-4	Low-4_4	3	0.00405593	0.0451961	0.00403902	0.0423396	0.0003493	0.0004786
Low-4	Low-4_4	4	0.00763093	0.0349861	0.00757002	0.0330896	0.00031	0.0002721
Low-4	Low-4_4	5	0.00361993	0.0342461	0.00360602	0.0324196	0.0002878	0.0003636
Low-4	Low-4_4	7	0.00362293	0.0427361	0.00360802	0.0401296	0.0002922	0.0004005
Low-4	Low-4_4	8	0.00548993	0.0517061	0.00545802	0.0481396	0.0003512	0.000403
Low-4	Low-4_4	10	0.00556493	0.0644261	0.00553302	0.0592696	0.0002775	0.0003462
Low-4	Low-4_4	11	0.00271793	0.0392961	0.00271002	0.0370196	0.0002319	0.0003615
Low-4	Low-4_4	13	0.00312693	0.0275261	0.00311602	0.0262196	0.0002246	0.0002674
Low-4	Low-4_4	14	0.00295993	0.0277161	0.00295002	0.0263996	0.0002673	0.0003564
Low-4	Low-4_5	1	0.00531923	0.0503961	0.00528842	0.0469896	0.0003475	0.0004109
Low-4	Low-4_5	2	0.00343423	0.0294461	0.00342142	0.0280096	0.0002379	0.0002643
Low-4	Low-4_5	3	0.00491423	0.0245961	0.00488842	0.0235096	0.0002781	0.0002567
Low-4	Low-4_5	6	0.00473223	0.0465061	0.00470842	0.0435196	0.0003004	0.000365
Low-4	Low-4_5	7	0.00689623	0.0649161	0.00684642	0.0596996	0.0003245	0.0003725
Low-4	Low-4_5	8	0.0190312	0.150876	0.0186714	0.1285	0.0006435	0.0006339
Low-4	Low-4_5	9	0.00415023	0.0318261	0.00413142	0.0301996	0.0002588	0.0002857
Low-4	Low-4_5	10	0.00566723	0.0528061	0.00563342	0.0491196	0.0002988	0.0003449
Low-4	Low-4_5	11	0.00480223	0.0366961	0.00477742	0.0346696	0.0002821	0.0003108
Low-4	Low-4_5	12	0.00756123	0.0762961	0.00750142	0.0694396	0.0004418	0.0005207
Low-4	Low-4_5	14	0.00671123	0.0696161	0.00666342	0.0637496	0.0004203	0.0005114
Low-4	Low-4_5	15	0.00563323	0.0555561	0.00559942	0.0515396	0.0002706	0.0003379
2low-2	2low-2_1	1	0.00203823	0.0134661	0.00203332	0.0130096	0.0002117	0.0002446
2low-2	2low-2_1	2	0.00387623	0.0411361	0.00385932	0.0387096	0.0002737	0.0003596
2low-2	2low-2_1	4	0.00216023	0.0186261	0.00215432	0.0179096	0.0001967	0.0002522
2low-2	2low-2_1	6	0.00250223	0.0281361	0.00249432	0.0267996	0.0002213	0.0003114
2low-2	2low-2_1	7	0.00302023	0.0294561	0.00300932	0.0280296	0.0002086	0.0002638
2low-2	2low-2_1	8	0.00265923	0.0304561	0.00265132	0.0289596	0.0002585	0.0003585
2low-2	2low-2_1	9	0.00138923	0.0133761	0.00138632	0.0129296	0.0001956	0.0002776
2low-2	2low-2_1	10	0.00599723	0.0551061	0.00595932	0.0511796	0.0003363	0.0003988
2low-2	2low-2_1	11	0.00598223	0.0518361	0.00594432	0.0482896	0.0002897	0.000332
2low-2	2low-2_2	1	0.00325403	0.0280861	0.00324212	0.0267496	0.0003987	0.000448
2low-2	2low-2_2	2	0.00278403	0.0303461	0.00277512	0.0288396	0.0003833	0.0005069
2low-2	2low-2_2	3	0.00299803	0.0205561	0.00298712	0.0197196	0.0003318	0.0003541
2low-2	2low-2_2	4	0.00290003	0.0338161	0.00289012	0.0320296	0.0002993	0.0003685
2low-2	2low-2_2	5	0.010837	0.0719461	0.0107171	0.0657296	0.0004682	0.00045
2low-2	2low-2_2	9	0.00343903	0.0485861	0.00342612	0.0453696	0.0004091	0.0005441
2low-2	2low-2_2	10	0.00300803	0.0374761	0.00299812	0.0353596	0.0004427	0.0005887
2low-2	2low-2_2	11	0.00534903	0.0531261	0.00531812	0.0493996	0.000501	0.0005607
2low-2	2low-2_2	12	0.00358403	0.0468461	0.00356912	0.0438196	0.0004403	0.0006393
2low-2	2low-2_2	13	0.00331303	0.0470761	0.00330112	0.0440196	0.000377	0.0004632
2low-2	2low-2_2	14	0.00408203	0.0609161	0.00406312	0.0562296	0.0002884	0.0004204
2low-2	2low-2_2	15	0.00326303	0.0393561	0.00325112	0.0370696	0.0002747	0.0003576
2low-2	2low-2_2	16	0.00561303	0.0568061	0.00557912	0.0526296	0.0004588	0.0005261
2low-2	2low-2_2	18	0.00296603	0.0418161	0.00295612	0.0392996	0.0003021	0.0004423
2low-2	2low-2_2	19	0.00370903	0.0454861	0.00369412	0.0425996	0.0004376	0.0005304
2low-2	2low-2_2	20	0.00335703	0.0444061	0.00334412	0.0416296	0.000348	0.0004683
2low-2	2low-2_2	21	0.00245803	0.0271361	0.00245112	0.0258696	0.0002755	0.0003613
2low-2	2low-2_2	22	0.00508103	0.0470461	0.00505312	0.0439896	0.000516	0.0005811
2low-2	2low-2_2	23	0.00466103	0.0428061	0.00463712	0.0401896	0.0003952	0.0004263
2low-2	2low-2_2	24	0.010147	0.114496	0.0100371	0.10062	0.0006806	0.0007817
2low-2	2low-2_2	25	0.00377203	0.0148161	0.00375612	0.0142896	0.0002402	0.0001971
2low-2	2low-2_2	26	0.00744503	0.0348661	0.00738612	0.0329896	0.0004376	0.0003664
2low-2	2low-2_2	29	0.00543203	0.0354861	0.00540012	0.0335496	0.0003624	0.0003498
2low-2	2low-2_3	1	0.00107353	0.0113761	0.00107172	0.0109996	0.000157	0.0002165
2low-2	2low-2_3	2	0.00332653	0.0430161	0.00331472	0.0403796	0.0003012	0.0004106
2low-2	2low-2_3	3	0.00160753	0.0280661	0.00160472	0.0267296	0.0001937	0.0003146
2low-2	2low-2_3	5	0.00440153	0.0435961	0.00438072	0.0409096	0.0003278	0.0003848
2low-2	2low-2_3	7	0.00453153	0.0548061	0.00450872	0.0508796	0.0003692	0.0004477
2low-2	2low-2_3	8	0.00115453	0.0103261	0.00115272	0.0100096	0.0001693	0.0002386
2low-2	2low-2_3	11	0.00376553	0.0390261	0.00374972	0.0367696	0.0003099	0.0003844
2low-2	2low-2_3	12	0.00442253	0.0530761	0.00440072	0.0493496	0.0003828	0.0004884
2low-2	2low-2_3	13	0.00276553	0.0375461	0.00275672	0.0354296	0.0002815	0.0004172
2low-2	2low-2_3	17	0.00573153	0.0496961	0.00569572	0.0463596	0.0003475	0.0003767
2low-2	2low-2_3	19	0.00361953	0.0425361	0.00360572	0.0399496	0.0003365	0.000406
2low-2	2low-2_3	20	0.00230553	0.0292461	0.00229972	0.0278196	0.0001743	0.0002517
2low-1	2low-1_1	6	0.00158515	0.0172061	0.00158225	0.0165596	0.0002324	0.0003158
2low-1	2low-1_1	7	0.000877151	0.00780608	0.000876249	0.00758962	0.0001277	0.0001947
2low-1	2low-1_1	8	0.00207215	0.0385261	0.00206825	0.0363396	0.0002177	0.0003697
2low-1	2low-1_1	15	0.00119515	0.0417561	0.00119325	0.0392596	0.0001834	0.0004445
2low-1	2low-1_2	2	0.000822641	0.00866608	0.000821829	0.00841962	0.0001356	0.0002246
2low-1	2low-1_2	4	0.00159214	0.0181961	0.00158823	0.0174996	0.0002193	0.000342
2low-1	2low-1_2	5	0.00357114	0.0473561	0.00355823	0.0442796	0.0003425	0.0004903
2low-1	2low-1_2	6	0.00357014	0.0309261	0.00355623	0.0293696	0.000338	0.0004171
2low-1	2low-1_2	7	0.000884141	0.00764608	0.000883229	0.00742962	0.0001341	0.0002051
2low-1	2low-1_2	8	0.00250714	0.0196561	0.00250023	0.0188796	0.0002059	0.0002417
2low-1	2low-1_2	10	0.00166714	0.0347861	0.00166423	0.0329196	0.0002416	0.0004606
2low-1	2low-1_3	1	0.00981043	0.0968261	0.00971152	0.0865596	0.0006311	0.0006075
2low-1	2low-1_3	5	0.00283743	0.0397261	0.00282852	0.0374396	0.000396	0.0005198
2low-1	2low-1_3	7	0.00428143	0.0309961	0.00426252	0.0294596	0.0004302	0.0004444
2low-1	2low-1_3	10	0.00257343	0.0396261	0.00256552	0.0373496	0.0002533	0.0003519
2low-1	2low-1_3	11	0.00338443	0.0399261	0.00337152	0.0376196	0.0003337	0.000416
2low-1	2low-1_3	13	0.00194043	0.0380061	0.00193552	0.0358796	0.0002477	0.0004018
2low-1	2low-1_3	15	0.00262143	0.0278361	0.00261352	0.0265296	0.0003344	0.0004426
2low-1	2low-1_3	16	0.00909743	0.156026	0.00901252	0.13243	0.000565	0.0007931
2low-1	2low-1_4	2	0.00196705	0.00758608	0.00196214	0.00737962	0.0002132	0.0002081
2low-1	2low-1_4	5	0.00502105	0.0526761	0.00499414	0.0490196	0.0004526	0.0005287
2low-1	2low-1_4	7	0.0103001	0.139586	0.0101901	0.1201	0.0007349	0.0008815
2low-1	2low-1_5	2	0.00282603	0.0427461	0.00281712	0.0401596	0.0004069	0.0005958
2low-1	2low-1_5	4	0.00416903	0.0293761	0.00415012	0.0279496	0.0003846	0.0003934
2low-1	2low-1_5	5	0.00377603	0.0411061	0.00376112	0.0386796	0.0005168	0.0006012
2low-1	2low-1_5	6	0.00256903	0.0253361	0.00256212	0.0242096	0.0003106	0.0003961
2low-1	2low-1_5	7	0.00311703	0.0169761	0.00310612	0.0163496	0.000375	0.0003734
2low-1	2low-1_5	9	0.00270103	0.0110061	0.00269312	0.0106596	0.000309	0.0002798
2low-1	2low-1_5	10	0.00241303	0.0345461	0.00240612	0.0327096	0.000356	0.0004884
2low-1	2low-1_5	12	0.00269103	0.0333361	0.00268312	0.0315996	0.0003265	0.0004279
1low-1	1low-1_1	1	0.00364233	0.0521861	0.00362742	0.0485796	0.0004152	0.0004905
1low-1	1low-1_1	3	0.00363733	0.0364061	0.00362242	0.0344096	0.0003563	0.0003648
1low-1	1low-1_1	4	0.00268533	0.0257361	0.00267642	0.0245696	0.0003208	0.0003501
1low-1	1low-1_1	5	0.00303233	0.0414161	0.00302142	0.0389496	0.0003875	0.0004729
1low-1	1low-1_1	7	0.00204233	0.0236061	0.00203742	0.0225896	0.0002663	0.0003309
1low-1	1low-1_1	8	0.00168233	0.00937608	0.00167842	0.00909962	0.0002405	0.0002605
1low-1	1low-1_1	11	0.00164133	0.0145261	0.00163842	0.0140196	0.0002214	0.0002627
1low-1	1low-1_1	13	0.00117033	0.0124061	0.00116842	0.0119996	0.0001917	0.0002378
1low-1	1low-1_1	15	0.00256633	0.0159861	0.00255842	0.0154096	0.000267	0.0002547
1low-1	1low-1_1	16	0.00305133	0.0402561	0.00304042	0.0378996	0.000339	0.0004168
1low-1	1low-1_1	20	0.00440133	0.0275061	0.00438042	0.0262096	0.0004182	0.0003831
1low-1	1low-1_1	21	0.00336233	0.0370761	0.00334942	0.0350196	0.0003876	0.0004318
1low-1	1low-1_1	22	0.00248733	0.0314961	0.00248042	0.0298996	0.0003432	0.0004299
1low-1	1low-1_3	1	0.00295533	0.0365061	0.00294542	0.0344796	0.0003038	0.0004081
1low-1	1low-1_3	2	0.00216933	0.0241561	0.00216342	0.0230896	0.000237	0.0003342
1low-1	1low-1_3	3	0.0256933	0.0854561	0.0250334	0.0771296	0.0008036	0.000532
1low-1	1low-1_3	4	0.00268233	0.0342761	0.00267442	0.0324496	0.0002886	0.0004157
1low-1	1low-1_3	5	0.00416733	0.0505761	0.00414842	0.0471396	0.000346	0.0004372
1low-1	1low-1_3	6	0.00317533	0.0438061	0.00316442	0.0410996	0.0003499	0.0004621
1low-1	1low-1_3	7	0.00328333	0.0440261	0.00327142	0.0412996	0.0002777	0.0003448
1low-1	1low-1_3	9	0.00241333	0.0311161	0.00240642	0.0295496	0.0002679	0.0003656
1low-1	1low-1_3	11	0.00192533	0.0129061	0.00192142	0.0124696	0.0002684	0.0003153
1low-1	1low-1_3	12	0.0106033	0.118326	0.0104934	0.10374	0.0005064	0.0006164
1low-1	1low-1_3	13	0.00187633	0.0155561	0.00187142	0.0149896	0.0002497	0.0003312
1low-1	1low-1_3	14	0.00165233	0.0159161	0.00164842	0.0153396	0.0002361	0.0003263
1low-1	1low-1_3	15	0.00282233	0.0453761	0.00281342	0.0425096	0.0003318	0.0005067
1low-1	1low-1_3	16	0.00452333	0.0314561	0.00450042	0.0298596	0.0003705	0.000376
1low-1	1low-1_3	17	0.0106133	0.0888661	0.0105034	0.0799496	0.0004246	0.0004524
1low-1	1low-1_3	18	0.0123633	0.208726	0.0122134	0.16934	0.0006712	0.0009782
1low-1	1low-1_3	19	0.00191533	0.0396861	0.00191142	0.0373796	0.0002682	0.0004787
1low-1	1low-1_3	20	0.00276033	0.0300061	0.00275142	0.0285196	0.0002458	0.0003291
1low-1	1low-1_3	22	0.00299733	0.0302261	0.00298642	0.0287296	0.0002977	0.0003551
1low-1	1low-1_3	24	0.00147633	0.0151861	0.00147342	0.0146396	0.0002368	0.0003513
1low-1	1low-1_3	25	0.00312733	0.0435161	0.00311642	0.0408396	0.0002423	0.0003251
1low-1	1low-1_3	26	0.00166133	0.0295661	0.00165742	0.0281196	0.0002052	0.0003426

## Sheet: chemostats N-lim
strain NN114 in nitrogen-limited chemostats, 2H and 13C labeled
	cell_ID			CE (2H)cell	CE (13C)cell
culture	# i	2H/1H	13C/12C	2H/(1H+2H)	13C/(12C+13C)	Poisson standard error for 2H/(1H+2H)	Poisson standard error for 13C/(12C+13C)
High-1	1	0.00238766	-1.39231e-05	0.00238176	-1.03846e-05	0.0002349	0.0001638
High-1	2	0.00283066	0.000256077	0.00282176	0.000249615	0.0002786	0.0001667
High-1	3	0.00206266	-4.39231e-05	0.00205776	-4.03846e-05	0.0001533	0.0001157
High-1	4	0.00392666	-1.39231e-05	0.00390976	-1.03846e-05	0.000289	0.0001455
High-1	5	0.00354066	0.000116077	0.00352676	0.000119615	0.0002698	0.0001501
High-1	6	0.00217666	0.000116077	0.00217176	0.000109615	0.0002137	0.0001489
High-1	7	0.00388566	3.60769e-05	0.00386876	2.96154e-05	0.0003056	0.0001722
High-1	8	0.00405766	0.000206077	0.00404076	0.000199615	0.0002808	0.0001593
High-1	9	0.00141266	-3.92308e-06	0.00140976	-3.84615e-07	0.0001419	0.0001225
High-1	10	0.00609866	4.60769e-05	0.00606076	4.96154e-05	0.000366	0.0001547
High-1	11	0.00173666	-3.39231e-05	0.00173276	-3.03846e-05	0.0001295	9.892e-05
High-1	13	0.00138566	0.000256077	0.00138276	0.000249615	0.0001465	0.0001349
High-1	14	0.00101266	6.07692e-06	0.00101176	9.61538e-06	0.0001318	0.0001386
High-1	15	0.00348966	8.60769e-05	0.00347576	8.96154e-05	0.0002322	0.0001372
High-1	16	0.000677461	-4.39231e-05	0.000676859	-4.03846e-05	0.0001089	0.0001316
High-1	17	0.00112566	-2.39231e-05	0.00112376	-2.03846e-05	0.0001396	0.0001347
High-1	18	0.00452866	0.000216077	0.00450676	0.000209615	0.0003824	0.0001972
High-1	19	0.00325566	-9.39231e-05	0.00324476	-9.03846e-05	0.0002597	0.0001628
High-1	20	0.00689866	0.000366077	0.00684876	0.000359615	0.000303	0.0001311
High-1	21	0.00172466	9.60769e-05	0.00172076	9.96154e-05	0.0001565	0.0001261
High-1	24	0.00111166	-2.39231e-05	0.00111076	-2.03846e-05	0.0001077	0.00011
High-1	25	0.00563166	0.000136077	0.00559876	0.000129615	0.0002725	0.000132
High-1	1	0.00284443	4.60769e-05	0.00283562	4.96154e-05	0.000205	0.0001192
High-1	2	0.00454843	-4.39231e-05	0.00452562	-4.03846e-05	0.0003607	0.0001665
High-1	3	0.00966443	0.000116077	0.00956762	0.000109615	0.0003766	0.0001347
High-1	5	0.00397743	-8.39231e-05	0.00396062	-8.03846e-05	0.0002765	0.0001411
High-1	6	0.00828043	-2.39231e-05	0.00820862	-2.03846e-05	0.0004108	0.0001467
High-1	7	0.0112724	4.60769e-05	0.0111426	4.96154e-05	0.0002932	9.494e-05
High-1	8	0.0137324	1.60769e-05	0.0135426	9.61538e-06	0.0003797	0.0001121
High-1	9	0.0137524	0.000126077	0.0135526	0.000129615	0.0004461	0.0001307
High-1	10	0.00950043	-2.39231e-05	0.00940662	-3.03846e-05	0.0003072	0.000109
High-1	11	0.00202743	-0.000123923	0.00202162	-0.000120385	0.0001795	0.0001292
High-1	12	0.00894043	-4.39231e-05	0.00885762	-4.03846e-05	0.0002413	8.913e-05
High-1	13	0.00612343	1.60769e-05	0.00608362	9.61538e-06	0.0003169	0.0001424
High-1	14	0.00335343	3.60769e-05	0.00334062	2.96154e-05	0.0001954	0.0001183
High-1	15	0.00608343	-7.39231e-05	0.00604362	-7.03846e-05	0.0002639	0.0001162
High-1	16	0.00974043	-4.39231e-05	0.00964162	-4.03846e-05	0.0003412	0.0001197
High-1	17	0.00130943	-6.39231e-05	0.00130762	-7.03846e-05	0.0001408	0.0001284
High-1	18	0.00237243	-7.39231e-05	0.00236562	-7.03846e-05	0.0001787	0.0001267
High-1	20	0.00293943	6.60769e-05	0.00292962	5.96154e-05	0.000207	0.0001262
High-1	21	0.0148924	-3.92308e-06	0.0146726	-3.84615e-07	0.0003651	0.0001083
High-1	22	0.0128824	7.60769e-05	0.0127126	7.96154e-05	0.0004452	0.0001353
High-1	24	0.00750143	0.000116077	0.00744262	0.000109615	0.000378	0.0001489
High-1	25	0.00538743	4.60769e-05	0.00535562	3.96154e-05	0.0002345	0.0001126
High-1	1	0.00223973	-0.000153923	0.00223382	-0.000150385	0.0002096	0.0001383
High-1	2	0.00448673	-3.92308e-06	0.00446482	-3.84615e-07	0.0002853	0.0001438
High-1	3	0.0103267	-3.92308e-06	0.0102168	-1.03846e-05	0.0003963	0.0001373
High-1	4	0.0175467	-6.39231e-05	0.0172368	-6.03846e-05	0.0005606	0.0001456
High-1	5	0.00787273	0.000106077	0.00780782	9.96154e-05	0.0003412	0.0001383
High-1	6	0.00174473	-0.000123923	0.00174082	-0.000120385	0.0001856	0.0001459
High-1	7	0.00937673	-8.39231e-05	0.00928582	-8.03846e-05	0.0004002	0.0001432
High-1	8	0.0136267	0.000186077	0.0134368	0.000179615	0.0005729	0.0001642
High-1	12	0.00993673	-0.000193923	0.00983682	-0.000180385	0.0003799	0.0001425
High-1	14	0.00515973	-0.000243923	0.00513182	-0.000240385	0.0002777	0.0001327
High-2	4	0.00159721	-4.39231e-05	0.0015943	-5.03846e-05	0.0001516	0.0001355
High-2	5	0.00264921	-8.39231e-05	0.0026413	-8.03846e-05	0.0002926	0.0001895
High-2	6	0.00243721	1.60769e-05	0.0024303	1.96154e-05	0.0002264	0.0001601
High-2	7	0.00367021	2.60769e-05	0.0036563	2.96154e-05	0.0003243	0.0001774
High-2	8	0.0134762	0.000166077	0.0132963	0.000159615	0.0009259	0.0002534
High-2	9	0.00121621	0.000126077	0.0012143	0.000129615	0.000178	0.0001726
High-2	10	0.00426121	-3.39231e-05	0.0042423	-3.03846e-05	0.0003538	0.0001852
High-2	12	0.00356521	-0.000453923	0.0035523	-0.000450385	0.0004653	0.0002491
High-2	14	0.00479221	6.60769e-05	0.0047683	5.96154e-05	0.0005376	0.0002641
High-2	15	0.00324521	-6.39231e-05	0.0032343	-6.03846e-05	0.0003298	0.0001974
High-2	1	0.0110759	0.000196077	0.010946	0.000189615	0.0004841	0.0001842
High-2	2	0.00260091	-0.000113923	0.002594	-0.000110385	0.0002848	0.0002193
High-2	3	0.00224591	4.60769e-05	0.00224	3.96154e-05	0.0003079	0.0002355
High-2	4	0.00205291	0.000126077	0.002049	0.000119615	0.0002484	0.0002074
High-2	5	0.00412391	0.000116077	0.004106	0.000109615	0.0004757	0.0002954
High-2	6	0.00394891	-0.000123923	0.003932	-0.000120385	0.0003532	0.000212
High-2	7	0.00528991	-2.39231e-05	0.005261	-2.03846e-05	0.0002662	0.0001388
High-2	8	0.00283191	-6.39231e-05	0.002823	-6.03846e-05	0.0002926	0.0002169
High-2	10	0.00432491	-4.39231e-05	0.004305	-4.03846e-05	0.0003377	0.0001877
High-2	13	0.00221391	0.000246077	0.002208	0.000239615	0.0002876	0.0002186
High-2	14	0.00660391	-8.39231e-05	0.006559	-8.03846e-05	0.0004242	0.0001951
High-2	16	0.00351891	-6.39231e-05	0.003505	-6.03846e-05	0.0002977	0.0001772
High-2	17	0.00129791	3.60769e-05	0.001295	2.96154e-05	0.0001933	0.0001948
High-2	1	0.00263019	-0.000183923	0.00262228	-0.000180385	0.0002818	0.0001929
High-2	5	0.00577819	-6.39231e-05	0.00574328	-7.03846e-05	0.0003151	0.0001551
High-2	6	0.00319819	-2.39231e-05	0.00318728	-2.03846e-05	0.0003493	0.0002173
High-2	8	0.00256419	-0.000103923	0.00255628	-0.000100385	0.0002176	0.0001496
High-2	9	0.00225219	-0.000223923	0.00224728	-0.000224385	0.0002725	0.0002037
High-2	10	0.00403919	6.60769e-05	0.00402228	6.96154e-05	0.000353	0.0001947
High-2	12	0.00961119	0.000176077	0.00951728	0.000169615	0.0006022	0.00021
High-2	14	0.00261219	-0.000173923	0.00260428	-0.000170385	0.0001836	0.00013
High-2	15	0.00556619	1.60769e-05	0.00553328	9.61538e-06	0.0003572	0.000177
High-2	16	0.00692919	0.000566077	0.00687928	0.000549615	0.0005082	0.0002291
High-2	1	0.00849774	0.000356077	0.00842384	0.000347615	0.0003619	0.000154
High-2	2	0.00358974	-0.000224923	0.00357584	-0.000221385	0.0003395	0.0002271
High-2	3	0.00482674	0.000216077	0.00480284	0.000217615	0.0003368	0.0001936
High-2	4	0.00749274	9.60769e-05	0.00743484	9.76154e-05	0.0005163	0.0002103
High-2	5	0.00685074	0.000156077	0.00680184	0.000157615	0.0004026	0.0001925
High-2	6	0.00868474	0.000746077	0.00860784	0.000727615	0.0004534	0.0001979
High-2	7	0.00141774	0.000236077	0.00141484	0.000237615	0.0001218	0.0001188
High-2	8	0.00146374	7.60769e-05	0.00146184	7.76154e-05	0.0001638	0.0001558
High-2	11	0.00606774	0.000216077	0.00602984	0.000207615	0.0004234	0.000215
High-2	12	0.00495274	0.000326077	0.00492684	0.000317615	0.0003868	0.0002004
High-2	13	0.00997274	2.60769e-05	0.00987284	2.76154e-05	0.0004842	0.0001768
High-2	15	0.00620074	0.000156077	0.00616084	0.000147615	0.0004284	0.0002017
High-2	16	0.00890374	-0.000113923	0.00882284	-0.000112385	0.0003752	0.000148
High-2	18	0.00141974	1.60769e-05	0.00141784	1.76154e-05	0.0001852	0.000192
High-2	19	0.00163174	-0.000155923	0.00162884	-0.000153385	0.0002171	0.0002038
High-2	1	0.00115578	-3.39231e-05	0.00115388	-4.03846e-05	0.0001315	0.00014
High-2	2	0.00820578	0.000166077	0.00813688	0.000159615	0.0004213	0.0001731
High-2	4	0.00458578	-0.000133923	0.00456288	-0.000130385	0.0003655	0.0001943
High-2	5	0.00485578	-0.000443923	0.00483088	-0.000439385	0.000293	0.0001704
High-2	6	0.00380678	0.000136077	0.00379188	0.000129615	0.0002689	0.0001735
High-2	7	0.00263378	6.07692e-06	0.00262588	-3.84615e-07	0.0002579	0.0001882
High-2	9	0.00118178	-0.000183923	0.00117988	-0.000190385	0.0001422	0.0001612
High-2	10	0.00222278	-3.39231e-05	0.00221788	-4.03846e-05	0.0001625	0.0001364
High-2	12	0.00796978	-0.000203923	0.00790388	-0.000210385	0.0004251	0.0001821
High-2	13	0.0223488	7.60769e-05	0.0218489	6.96154e-05	0.0008352	0.0002033

## Sheet: background & reference-filter
strain NN114 in batch cultures with 3mM Glc and 1.5 mM Ara, unlabeled
culture	position	# i cell_ID	MEANi 2H/1H	MEANi 13C/12C	MEANi 2H/(1H+2H)	MEANi 13C/(12C+13C)
Batch-C10	Batch-C10_3	1	0.0002673	0.01027	0.0002672	0.01017
Batch-C10	Batch-C10_3	2	0.0003782	0.0101	0.000378	0.009999
Batch-C10	Batch-C10_3	3	0.0003726	0.009929	0.0003725	0.009832
Batch-C10	Batch-C10_3	4	0.000402	0.009884	0.0004018	0.009787
Batch-C10	Batch-C10_3	5	0.0004223	0.01027	0.0004221	0.01016
Batch-C10	Batch-C10_3	6	0.0002	0.01005	0.0001999	0.009954
Batch-C10	Batch-C10_3	7	0.0002218	0.01002	0.0002218	0.009919
Batch-C10	Batch-C10_3	8	0.0002091	0.009721	0.0002091	0.009628
Batch-C10	Batch-C10_3	9	0.0003383	0.01035	0.0003382	0.01024
Batch-C10	Batch-C10_3	10	0.0005311	0.01019	0.0005308	0.01009
Batch-C10	Batch-C10_3	11	0.0002001	0.01015	0.0002	0.01005
Batch-C10	Batch-C10_3	12	0.0002949	0.01003	0.0002948	0.009928
Batch-C10	Batch-C10_3	13	0.000255	0.01012	0.0002549	0.01002
Batch-C10	Batch-C10_3	14	0.0002045	0.01004	0.0002045	0.009938
Batch-C10	Batch-C10_3	15	0.0002755	0.01009	0.0002754	0.009984
Batch-C10	Batch-C10_3	16	0.0002735	0.009918	0.0002734	0.00982
Batch-C10	Batch-C10_3	17	0.000191	0.01018	0.0001909	0.01008
Batch-C10	Batch-C10_3	18	0.0002772	0.009795	0.0002771	0.0097
Batch-C10	Batch-C10_3	19	0.0001867	0.009994	0.0001866	0.009895
Batch-C10	Batch-C10_3	20	0.0002451	0.01007	0.000245	0.009972
Batch-C10	Batch-C10_3	21	0.0001745	0.009945	0.0001745	0.009847
Batch-C10	Batch-C10_3	22	0.0002234	0.01011	0.0002234	0.01001
Batch-C10	Batch-C10_3	23	0.0001656	0.01001	0.0001655	0.009912
Batch-C10	Batch-C10_3	24	0.0002313	0.00984	0.0002313	0.009744
Batch-C10	Batch-C10_3	25	0.0001611	0.009812	0.0001611	0.009717
Batch-C10	Batch-C10_3	26	0.0001689	0.009838	0.0001689	0.009742
		mean	0.000264269	0.0100279	0.000264181	0.00992838	as "background"
culture	position	# i	MEANi 2H/1H	MEANi 13C/12C	MEANi 2H/(1H+2H)	MEANi 13C/(12C+13C)
Batch-C10-3	Batch-C10_3	outside ROI	0.0001951	0.009854	0.0001951	0.009758	as "reference filter"

## Sheet: controls
strain NN114 in carbon-limited chemostats, unlabeled, values only normalized								NanoSIMS internal control, E.coli 13C labeled
		cell_ID								cell_ID			C (2H)cell	C (13C)cell
culture	sample	# i	norm 2H/1H	norm 13C/12C	norm 2H/(1H+2H)	norm 13C/(12C+13C)		culture	sample	# i	2H/1H	13C/12C	2H/(1H+2H)	13C/(12C+13C)
un-4	un-4_1	1	0.00015756	0.010234	0.00015755	0.010128		E	E_1	2	-7.52492e-05	0.658626	-7.51708e-05	0.38928
un-4	un-4_1	5	0.0001853	0.010004	0.0001853	0.009908		E	E_1	3	-6.42192e-05	0.880526	-6.41408e-05	0.45938
un-4	un-4_1	6	0.0003065	0.010084	0.0003064	0.009978		E	E_1	4	-6.84392e-05	0.859826	-6.83508e-05	0.45358
un-4	un-4_1	7	0.00016963	0.010144	0.00016962	0.010038		E	E_1	5	-6.76892e-05	1.04053	-6.76008e-05	0.50048
un-4	un-4_1	8	0.0001853	0.009994	0.0001853	0.009898		E	E_1	6	-9.28592e-05	0.706626	-9.27708e-05	0.40598
								E	E_1	7	-9.60923e-06	0.951726	-9.52077e-06	0.47858
								E	E_1	8	-1.40092e-05	0.691126	-1.39208e-05	0.40068
								E	E_1	10	-5.40092e-05	0.763726	-5.39308e-05	0.42468
								E	E_1	11	-4.60092e-05	0.994526	-4.59208e-05	0.48938
								E	E_1	12	-8.27992e-05	0.899026	-8.27208e-05	0.46458
								E	E_1	13	-5.33792e-05	0.0850661	-5.32908e-05	0.0765496
								E	E_1	14	-7.54892e-05	0.522926	-7.54008e-05	0.33638
								E	E_1	16	-5.38292e-05	0.643826	-5.37508e-05	0.38398
								E	E_1	17	-7.08292e-05	0.398926	-7.07408e-05	0.27918
								E	E_1	18	-3.16192e-05	0.359026	-3.15408e-05	0.25858
								E	E_2	1	-4.21892e-05	0.498446	-4.21108e-05	0.32647
								E	E_2	2	-5.01492e-05	0.701446	-5.00708e-05	0.40497
								E	E_2	3	-6.14892e-05	0.837346	-6.14108e-05	0.44787
								E	E_2	4	-6.43923e-06	0.621446	-6.35077e-06	0.37637
								E	E_2	5	1.82608e-05	0.788446	1.82492e-05	0.43317
								E	E_2	6	-5.00692e-05	0.994646	-4.99908e-05	0.49037
								E	E_2	7	-1.51392e-05	0.410946	-1.50508e-05	0.28567
								E	E_2	8	8.86608e-05	0.606046	8.87492e-05	0.37047
								E	E_2	9	-4.64892e-05	0.665846	-4.64108e-05	0.39257
								E	E_2	10	-8.49792e-05	1.22165	-8.48908e-05	0.54087
								E	E_2	12	-5.17392e-05	1.52065	-5.16608e-05	0.59377
								E	E_2	13	-2.62392e-05	0.766446	-2.61508e-05	0.42627
								E	E_2	16	-8.80392e-05	0.999646	-8.79508e-05	0.49157
								E	E_2	17	-4.46392e-05	0.278646	-4.45608e-05	0.21357
								E	E_2	18	-7.74892e-05	0.508046	-7.74008e-05	0.33067
								E	E_2	19	-0.000109669	0.750746	-0.000109581	0.42127
								E	E_2	20	-0.000107629	0.900946	-0.000107541	0.46587
