# Supplementary material for: Cell-to-cell variation and specialization in sugar metabolism in clonal bacterial populations
Source: PLoS Genet. 2017 Dec 18;13(12):e1007122. doi: 10.1371/journal.pgen.1007122 (PMC5773225; doi:10.1371/journal.pgen.1007122)
Supplement: S1 Dataset — (ZIP) [file pgen.1007122.s018.zip › Nikolic_SI_SourceData/SourceDataForFig2.xlsx]

## Sheet: model, Fig S5
Model output: strain NN114 in carbon-limited chemostats, 10 µM 13C-Ara + 10 µM 2H-Glc
culture	position	# i cell_ID	Growth rate on Glc / h-1	Growth rate on Ara / h-1	Total estimated growth rate / h-1	Specialization s
Low-2	Low-2_1	1	0.0104812	0.00935134	0.0273098	-0.0332662
Low-2	Low-2_1	3	0.00680326	0.00924973	0.0222188	-0.24172
Low-2	Low-2_1	4	0.0126432	0.012353	0.0341928	-0.0791663
Low-2	Low-2_1	5	0.00963561	0.0112133	0.0286731	-0.1666
Low-2	Low-2_1	6	0.00415996	0.00632723	0.0146225	-0.29357
Low-2	Low-2_1	7	0.0246889	0.0340999	0.0772911	-0.254104
Low-2	Low-2_1	8	0.0176163	0.0172249	0.0470781	-0.0794619
Low-2	Low-2_1	9	0.00576011	0.00789338	0.0189564	-0.245201
Low-2	Low-2_1	11	0.00227825	0.00283172	0.00717427	-0.197678
Low-2	Low-2_1	12	0.0062262	0.0130462	0.0266034	-0.435097
Low-2	Low-2_1	13	0.0150121	0.0186617	0.0455791	-0.199996
Low-2	Low-2_1	14	0.00629418	0.0107757	0.0236089	-0.348177
Low-2	Low-2_1	15	0.0101792	0.0114776	0.0297525	-0.151004
Low-2	Low-2_1	16	0.0040148	0.00535568	0.0130824	-0.231954
Low-2	Low-2_1	18	0.0168134	0.048234	0.0857174	-0.566296
Low-2	Low-2_2	1	0.00337354	0.00893636	0.0171488	-0.524428
Low-2	Low-2_2	2	0.00324026	0.0112671	0.0201802	-0.617107
Low-2	Low-2_2	4	0.00351926	0.0122988	0.0219726	-0.619008
Low-2	Low-2_2	6	0.00745001	0.0156979	0.0318066	-0.438231
Low-2	Low-2_2	7	0.00456387	0.00757679	0.0168948	-0.333612
Low-2	Low-2_2	8	0.00802095	0.0359261	0.0594685	-0.697299
Low-2	Low-2_2	9	0.00330546	0.00567224	0.0125446	-0.347804
Low-2	Low-2_2	10	0.0174596	0.0669806	0.109922	-0.664786
Low-2	Low-2_2	11	0.0194603	0.0429712	0.0821572	-0.466155
Low-2	Low-2_2	12	0.00534428	0.00318233	0.0119208	0.16806
Low-2	Low-2_2	14	0.00925473	0.0313335	0.0549269	-0.61546
Low-2	Low-2_2	15	0.00415312	0.0101275	0.0198424	-0.494012
Low-2	Low-2_2	16	0.00871969	0.0182227	0.0368537	-0.435674
Low-2	Low-2_2	17	0.00297353	0.00918171	0.016945	-0.578072
Low-2	Low-2_3	1	0.0136502	0.019285	0.0446381	-0.261959
Low-2	Low-2_3	2	0.00505938	0.00561521	0.0148755	-0.142715
Low-2	Low-2_3	3	0.00549874	0.0079719	0.0187087	-0.271723
Low-2	Low-2_3	5	0.00943997	0.0115779	0.0289012	-0.192414
Low-2	Low-2_3	7	0.00813933	0.0125134	0.0284272	-0.299985
Low-2	Low-2_3	8	0.00543456	0.00247142	0.0110668	0.295935
Low-2	Low-2_3	9	0.00639094	0.00918113	0.0215686	-0.267711
Low-2	Low-2_4	1	0.058128	0.0393072	0.122994	0.118361
Low-2	Low-2_4	2	0.0141447	0.0161006	0.0411048	-0.15611
Low-2	Low-2_4	4	0.00608273	0.0108415	0.0234147	-0.365926
Low-2	Low-2_4	8	0.00805582	0.0125361	0.0283467	-0.305565
Low-2	Low-2_4	9	0.00943042	0.0162636	0.0351625	-0.352954
Low-2	Low-2_4	10	0.0112919	0.0157568	0.0369243	-0.255348
Low-2	Low-2_4	11	0.00984166	0.0130918	0.0314639	-0.231992
Low-3	Low-3_8	1	0.0052503	0.00832079	0.0188491	-0.312855
Low-3	Low-3_8	3	0.0208141	0.0323025	0.070342	-0.309189
Low-3	Low-3_8	4	0.00497905	0.00713495	0.0168537	-0.266103
Low-3	Low-3_8	5	0.0110596	0.00863083	0.0271238	0.0346354
Low-3	Low-3_8	7	0.0380429	0.0676668	0.132723	-0.381578
Low-3	Low-3_8	9	0.00998998	0.0140301	0.0329143	-0.258051
Low-3	Low-3_8	10	0.0372306	0.0502671	0.111479	-0.246104
Low-3	Low-3_8	12	0.00854368	0.0135157	0.030313	-0.313338
Low-3	Low-3_8	13	0.033702	0.0555297	0.113741	-0.343078
Low-3	Low-3_8	15	0.00336468	0.00500492	0.0117017	-0.282998
Low-3	Low-3_8	16	0.00423331	0.00660005	0.015099	-0.304968
Low-3	Low-3_8	17	0.00597129	0.00874846	0.0204112	-0.276796
Low-3	Low-3_10	1	0.0353332	0.0246846	0.0788169	0.0959694
Low-3	Low-3_10	3	0.006892	0.0115593	0.025474	-0.339248
Low-3	Low-3_10	5	0.00614646	0.00595164	0.0168272	-0.0747694
Low-3	Low-3_10	6	0.00822148	0.0114123	0.027052	-0.251988
Low-3	Low-3_10	7	0.00685896	0.0105478	0.0240573	-0.299635
Low-3	Low-3_10	8	0.00808143	0.00820325	0.0225265	-0.0984134
Low-3	Low-3_10	9	0.00841123	0.0144442	0.0313857	-0.350552
Low-3	Low-3_10	10	0.0100425	0.0133303	0.0320487	-0.231001
Low-3	Low-3_10	11	0.0077268	0.0117157	0.0268009	-0.293401
Low-3	Low-3_10	12	0.00937634	0.0221379	0.0429171	-0.485654
Low-3	Low-3_10	13	0.0152734	0.0268488	0.0565422	-0.364434
Low-3	Low-3_10	15	0.0086051	0.00984808	0.025456	-0.158218
Low-3	Low-3_10	16	0.00858258	0.00826446	0.0232875	-0.0719117
Low-3	Low-3_11	1	0.0110329	0.0135493	0.0336502	-0.193324
Low-3	Low-3_11	5	0.00450618	0.00748839	0.0166946	-0.334028
Low-3	Low-3_11	6	0.00520409	0.0097322	0.0207185	-0.386405
Low-3	Low-3_11	7	0.0263108	0.0549296	0.104782	-0.447123
Low-3	Low-3_11	8	0.00710162	0.0131114	0.0278552	-0.381891
Low-3	Low-3_11	9	0.00458915	0.00870703	0.0184818	-0.392267
Low-3	Low-3_11	11	0.00480303	0.0108195	0.0216659	-0.463484
Low-3	Low-3_11	12	0.0123768	0.0163299	0.0391006	-0.228619
Low-3	Low-3_11	13	0.0214276	0.0379463	0.0781762	-0.370911
Low-3	Low-3_11	14	0.00922671	0.0121492	0.0293841	-0.226926
Low-3	Low-3_11	15	0.00379584	0.00921321	0.0181026	-0.49193
Low-3	Low-3_11	16	0.00823353	0.0115473	0.0272502	-0.256891
Low-3	Low-3_11	17	0.00615553	0.00893941	0.020921	-0.272735
Low-3	Low-3_11	18	0.0345466	0.0262003	0.0796666	0.053412
Low-3	Low-3_11	19	0.00893657	0.0169087	0.0353791	-0.393569
Low-3	Low-3_11	20	0.00735079	0.0108541	0.0251324	-0.280906
Low-3	Low-3_13	1	0.00705168	0.00638664	0.0186588	-0.0411079
Low-3	Low-3_13	4	0.00682474	0.00952402	0.0226206	-0.254131
Low-3	Low-3_13	5	0.00625058	0.009541	0.0218694	-0.295973
Low-3	Low-3_13	6	0.0115016	0.0159651	0.0374749	-0.252884
Low-3	Low-3_13	7	0.00785149	0.0111936	0.0262622	-0.264555
Low-3	Low-3_13	9	0.00890723	0.0139724	0.0314072	-0.309589
Low-3	Low-3_13	10	0.00648014	0.00687513	0.0185453	-0.120455
Low-3	Low-3_13	11	0.00692965	0.0101783	0.0236507	-0.278296
Low-4	Low-4_1	1	0.0154993	0.025508	0.0550909	-0.334461
Low-4	Low-4_1	2	0.00494601	0.00813183	0.0181769	-0.329405
Low-4	Low-4_1	3	0.00239785	0.00172709	0.00579923	0.0732768
Low-4	Low-4_1	4	0.0063266	0.0149042	0.0292553	-0.48237
Low-4	Low-4_1	8	0.00923125	0.0142555	0.0322146	-0.302459
Low-4	Low-4_2	1	0.0104996	0.0133279	0.0326503	-0.209414
Low-4	Low-4_2	2	0.0108509	0.0139467	0.033939	-0.215562
Low-4	Low-4_2	3	0.00968691	0.0180477	0.0378768	-0.387281
Low-4	Low-4_2	4	0.0103357	0.0114218	0.0298865	-0.140993
Low-4	Low-4_2	5	0.0243199	0.0361501	0.0793931	-0.289811
Low-4	Low-4_2	6	0.0475555	0.043843	0.11583	-0.0476351
Low-4	Low-4_2	8	0.0130018	0.0258207	0.0523608	-0.416884
Low-4	Low-4_2	11	0.033436	0.0639686	0.123449	-0.412812
Low-4	Low-4_2	12	0.00954374	0.0175954	0.0370877	-0.382612
Low-4	Low-4_3	1	0.0121406	0.0192192	0.0426056	-0.315092
Low-4	Low-4_3	2	0.0109262	0.0134976	0.0334405	-0.196199
Low-4	Low-4_3	3	0.0062232	0.00896387	0.0210459	-0.268905
Low-4	Low-4_3	4	0.00965619	0.0124015	0.0302935	-0.214936
Low-4	Low-4_3	6	0.0152981	0.0117813	0.0369572	0.0420772
Low-4	Low-4_3	7	0.0165065	0.024166	0.0546244	-0.279887
Low-4	Low-4_3	8	0.015623	0.0188703	0.046638	-0.185856
Low-4	Low-4_3	10	0.0115157	0.0186196	0.0410067	-0.324598
Low-4	Low-4_3	11	0.011227	0.0176605	0.0393632	-0.311789
Low-4	Low-4_3	12	0.016207	0.0137128	0.0406812	-0.00571953
Low-4	Low-4_3	13	0.0063789	0.0101905	0.0229266	-0.316958
Low-4	Low-4_3	15	0.00744746	0.00614047	0.0188641	0.00630857
Low-4	Low-4_3	17	0.0176711	0.0256661	0.0580178	-0.276457
Low-4	Low-4_4	1	0.0106988	0.0144655	0.0344294	-0.240043
Low-4	Low-4_4	2	0.00969858	0.0218865	0.0429954	-0.467853
Low-4	Low-4_4	3	0.00869402	0.0188024	0.0375951	-0.449814
Low-4	Low-4_4	4	0.0163483	0.0150004	0.0425438	-0.0470839
Low-4	Low-4_4	5	0.00759833	0.0141692	0.0299419	-0.386506
Low-4	Low-4_4	7	0.00771398	0.0177042	0.0348503	-0.473122
Low-4	Low-4_4	8	0.0119822	0.0218122	0.0458164	-0.378336
Low-4	Low-4_4	10	0.0124222	0.0272559	0.0535092	-0.458404
Low-4	Low-4_4	11	0.00572993	0.0161414	0.0301457	-0.548933
Low-4	Low-4_4	13	0.00647233	0.0113256	0.0245953	-0.357993
Low-4	Low-4_4	14	0.00612375	0.0113893	0.0242151	-0.384539
Low-4	Low-4_5	1	0.0115721	0.0212274	0.0445217	-0.381497
Low-4	Low-4_5	2	0.00714274	0.0121572	0.0266188	-0.345965
Low-4	Low-4_5	3	0.0102062	0.0102812	0.0281866	-0.0945934
Low-4	Low-4_5	6	0.0101984	0.0194719	0.040433	-0.398224
Low-4	Low-4_5	7	0.0155106	0.0278092	0.0580789	-0.373433
Low-4	Low-4_5	8	0.0537785	0.0750237	0.157571	-0.26741
Low-4	Low-4_5	9	0.00869578	0.013225	0.0301238	-0.295161
Low-4	Low-4_5	10	0.0124042	0.0223196	0.0470215	-0.373408
Low-4	Low-4_5	11	0.0101787	0.0153535	0.0349287	-0.291851
Low-4	Low-4_5	12	0.0174073	0.0329672	0.0670347	-0.398857
Low-4	Low-4_5	14	0.0152025	0.029801	0.0602676	-0.412626
Low-4	Low-4_5	15	0.0123854	0.0234836	0.0485249	-0.396468
2low-2	2low-2_1	1	0.00409819	0.00548149	0.0133708	-0.233243
2low-2	2low-2_1	2	0.00824123	0.0170865	0.0347092	-0.432043
2low-2	2low-2_1	4	0.00438347	0.00759706	0.0166769	-0.352713
2low-2	2low-2_1	6	0.00516817	0.0115215	0.0231154	-0.459591
2low-2	2low-2_1	7	0.00626781	0.0121223	0.0254042	-0.401454
2low-2	2low-2_1	8	0.00552035	0.0124992	0.0249195	-0.466063
2low-2	2low-2_1	9	0.00278378	0.00541738	0.0114733	-0.402007
2low-2	2low-2_1	10	0.0132012	0.0233866	0.0494324	-0.366868
2low-2	2low-2_1	11	0.0130923	0.0219824	0.0474564	-0.342566
2low-2	2low-2_2	1	0.00674571	0.0115746	0.0252991	-0.349394
2low-2	2low-2_2	2	0.00578093	0.0124591	0.0252124	-0.446352
2low-2	2low-2_2	3	0.00612659	0.00844307	0.0202047	-0.24798
2low-2	2low-2_2	4	0.00606026	0.0139041	0.0275473	-0.471726
2low-2	2low-2_2	5	0.0251982	0.0320394	0.0753498	-0.213142
2low-2	2low-2_2	9	0.00739073	0.0201121	0.0376624	-0.537984
2low-2	2low-2_2	10	0.00632994	0.0154259	0.029966	-0.495557
2low-2	2low-2_2	11	0.0116939	0.0223898	0.0462086	-0.40031
2low-2	2low-2_2	12	0.00768291	0.0194129	0.0371026	-0.510561
2low-2	2low-2_2	13	0.00709745	0.0194595	0.0364073	-0.540452
2low-2	2low-2_2	14	0.00898589	0.0254112	0.0467652	-0.553458
2low-2	2low-2_2	15	0.00689636	0.0162417	0.0318128	-0.482706
2low-2	2low-2_2	16	0.0123655	0.0240089	0.0491883	-0.406767
2low-2	2low-2_2	18	0.00628619	0.0172203	0.0323349	-0.539376
2low-2	2low-2_2	19	0.00793934	0.0188653	0.0367009	-0.487029
2low-2	2low-2_2	20	0.00715904	0.0183563	0.0350043	-0.515661
2low-2	2low-2_2	21	0.00506873	0.0111052	0.0224135	-0.452523
2low-2	2low-2_2	22	0.0109776	0.0197554	0.0418138	-0.372722
2low-2	2low-2_2	23	0.0099758	0.0178965	0.0380508	-0.370812
2low-2	2low-2_2	24	0.0253341	0.051144	0.0990615	-0.431823
2low-2	2low-2_2	25	0.00766125	0.00611983	0.0191281	0.0223161
2low-2	2low-2_2	26	0.0159306	0.014928	0.0419034	-0.0578373
2low-2	2low-2_2	29	0.0115231	0.0149203	0.0361177	-0.219289
2low-2	2low-2_3	1	0.00214097	0.0045863	0.00943021	-0.441349
2low-2	2low-2_3	2	0.00707805	0.0177733	0.0341145	-0.507668
2low-2	2low-2_3	3	0.00330776	0.0114021	0.0204567	-0.614437
2low-2	2low-2_3	5	0.00942286	0.0181912	0.037725	-0.402545
2low-2	2low-2_3	7	0.00989422	0.0229329	0.0446325	-0.478727
2low-2	2low-2_3	8	0.00229976	0.00417164	0.00907231	-0.371634
2low-2	2low-2_3	11	0.0079727	0.016176	0.0331358	-0.422805
2low-2	2low-2_3	12	0.00962223	0.022179	0.0432859	-0.4763
2low-2	2low-2_3	13	0.00581289	0.0154249	0.0292834	-0.527273
2low-2	2low-2_3	17	0.0124787	0.0210045	0.0453895	-0.343419
2low-2	2low-2_3	19	0.00770633	0.0176205	0.034728	-0.471623
2low-2	2low-2_3	20	0.00476863	0.0119542	0.0231717	-0.505066
2low-1	2low-1_1	6	0.00320141	0.00697911	0.0142107	-0.449175
2low-1	2low-1_1	7	0.0017381	0.00314701	0.00686242	-0.370541
2low-1	2low-1_1	8	0.00435122	0.0157428	0.0277897	-0.63078
2low-1	2low-1_1	15	0.00251139	0.016937	0.0270024	-0.784269
2low-1	2low-1_2	2	0.00163206	0.00349288	0.00719843	-0.44062
2low-1	2low-1_2	4	0.00321906	0.00738371	0.0147944	-0.469467
2low-1	2low-1_2	5	0.00766572	0.0196259	0.0373658	-0.515534
2low-1	2low-1_2	6	0.00744874	0.0127835	0.0278732	-0.349818
2low-1	2low-1_2	7	0.00175152	0.00308029	0.00678782	-0.35786
2low-1	2low-1_2	8	0.00510614	0.00804152	0.0182706	-0.30992
2low-1	2low-1_2	10	0.00347094	0.0141531	0.0244523	-0.665131
2low-1	2low-1_3	1	0.0237102	0.0429879	0.0871504	-0.382826
2low-1	2low-1_3	5	0.00598933	0.0163499	0.0307688	-0.537828
2low-1	2low-1_3	7	0.00896613	0.0129044	0.0300517	-0.269372
2low-1	2low-1_3	10	0.00542321	0.016271	0.0299186	-0.570786
2low-1	2low-1_3	11	0.00716421	0.0165114	0.0325275	-0.474365
2low-1	2low-1_3	13	0.00406536	0.0155169	0.0271046	-0.646641
2low-1	2low-1_3	15	0.00541613	0.0114136	0.0233004	-0.436897
2low-1	2low-1_3	16	0.024308	0.0697784	0.120652	-0.573904
2low-1	2low-1_4	2	0.00391373	0.00308734	0.00980465	0.0280428
2low-1	2low-1_4	5	0.0109519	0.0221411	0.0449342	-0.423201
2low-1	2low-1_4	7	0.0269261	0.0629097	0.115139	-0.495299
2low-1	2low-1_5	2	0.00599548	0.0175938	0.0324598	-0.563659
2low-1	2low-1_5	4	0.00869948	0.0122085	0.028762	-0.257323
2low-1	2low-1_5	5	0.00802644	0.0170576	0.03439	-0.442154
2low-1	2low-1_5	6	0.00528549	0.0103822	0.0217169	-0.407462
2low-1	2low-1_5	7	0.006336	0.00697967	0.0184915	-0.139114
2low-1	2low-1_5	9	0.00542503	0.00450443	0.0138514	0.00251208
2low-1	2low-1_5	10	0.00503769	0.0141506	0.0265272	-0.547241
2low-1	2low-1_5	12	0.00561501	0.0136855	0.0266598	-0.495021
1low-1	1low-1_1	1	0.00788289	0.0216597	0.0403677	-0.541975
1low-1	1low-1_1	3	0.00766217	0.0150774	0.0312499	-0.409661
1low-1	1low-1_1	4	0.00552851	0.0105516	0.022275	-0.395347
1low-1	1low-1_1	5	0.00642326	0.0170696	0.0323105	-0.528368
1low-1	1low-1_1	7	0.00417823	0.00962522	0.0191865	-0.471899
1low-1	1low-1_1	8	0.00335282	0.0038053	0.010022	-0.153572
1low-1	1low-1_1	11	0.00330102	0.00589409	0.0128457	-0.365284
1low-1	1low-1_1	13	0.00233954	0.00501309	0.0102988	-0.441601
1low-1	1low-1_1	15	0.00519397	0.0065402	0.0163307	-0.204484
1low-1	1low-1_1	16	0.00645157	0.0165911	0.0317013	-0.516152
1low-1	1low-1_1	20	0.00916472	0.0114478	0.0283593	-0.20131
1low-1	1low-1_1	21	0.00708158	0.0153189	0.030811	-0.448777
1low-1	1low-1_1	22	0.00516845	0.0129001	0.0249967	-0.503748
1low-1	1low-1_3	1	0.00620653	0.0150191	0.0292524	-0.492735
1low-1	1low-1_3	2	0.00444383	0.00985477	0.0198603	-0.456953
1low-1	1low-1_3	3	0.0667751	0.044598	0.138678	0.127065
1low-1	1low-1_3	4	0.00560538	0.0140668	0.0271655	-0.506183
1low-1	1low-1_3	5	0.00901814	0.0210792	0.0410503	-0.481396
1low-1	1low-1_3	6	0.00676037	0.0180819	0.0341161	-0.531061
1low-1	1low-1_3	7	0.00699602	0.0181917	0.0345707	-0.520789
1low-1	1low-1_3	9	0.00500889	0.0127355	0.0245596	-0.510623
1low-1	1low-1_3	11	0.00386652	0.00524568	0.0127263	-0.239951
1low-1	1low-1_3	12	0.0267588	0.0532187	0.103202	-0.426143
1low-1	1low-1_3	13	0.0037819	0.00632152	0.0140966	-0.33632
1low-1	1low-1_3	14	0.00332922	0.00645945	0.0136668	-0.401065
1low-1	1low-1_3	15	0.0060142	0.0186759	0.0339464	-0.583182
1low-1	1low-1_3	16	0.00948672	0.0131136	0.0310227	-0.250339
1low-1	1low-1_3	17	0.0254156	0.039656	0.0850366	-0.313529
1low-1	1low-1_3	18	0.0371204	0.09809	0.16697	-0.554109
1low-1	1low-1_3	19	0.00402545	0.0161912	0.0279725	-0.661933
1low-1	1low-1_3	20	0.00572739	0.0123136	0.024943	-0.445318
1low-1	1low-1_3	22	0.00622737	0.0124329	0.0257721	-0.414915
1low-1	1low-1_3	24	0.00296917	0.00615052	0.0127451	-0.428191
1low-1	1low-1_3	25	0.00665267	0.0179541	0.0338036	-0.534262
1low-1	1low-1_3	26	0.00342613	0.0120202	0.0214653	-0.620126
