# Supplementary material for: Cell-to-cell variation and specialization in sugar metabolism in clonal bacterial populations
Source: PLoS Genet. 2017 Dec 18;13(12):e1007122. doi: 10.1371/journal.pgen.1007122 (PMC5773225; doi:10.1371/journal.pgen.1007122)
Supplement: S1 Dataset — (ZIP) [file pgen.1007122.s018.zip › Nikolic_SI_SourceData/SourceDataForFig3.xlsx]

## Sheet: Fig 3
carbon-limited chemostats, 10 µM Ara + 10 µM Glc							nitrogen-limited chemostats, 3 mM Ara + 3 mM Glc							carbon-limited chemostats, 20 µM Ara							carbon-limited chemostats, 20 µM Glc
culture	position	cellno (cell_ID)	mCherry fluorescence (a.u.)	GFP fluorescence (a.u.)	cell length / µm		culture	position	cellno (cell_ID)	mCherry fluorescence (a.u.)	GFP fluorescence (a.u.)	cell length / µm		culture	position	cellno (cell_ID)	mCherry fluorescence (a.u.)	GFP fluorescence (a.u.)	cell length / µm		culture	position	cellno (cell_ID)	mCherry fluorescence (a.u.)	GFP fluorescence (a.u.)	cell length / µm
low1	2	1	2.72245	2.63813	3.13174		high1	1	1	3.22556	0.843233	2.76779		114Ara20uM-1	1	1	1.47575	3.95149	1.82409		114Glu20uM-1	1	1	5.23783	0.87326	2.82755
low1	2	4	5.49172	4.63173	1.23558		high1	1	2	2.14305	1.37666	3.6763		114Ara20uM-1	1	2	2.5631	4.21508	2.46398		114Glu20uM-1	1	2	4.46708	1.04327	2.19138
low1	2	5	4.23666	4.66348	1.41906		high1	2	1	5.30657	1.39967	4.1217		114Ara20uM-1	1	3	3.3688	8.46091	2.59308		114Glu20uM-1	1	3	7.1824	0.207082	2.63157
low1	2	6	9.09836	5.6763	1.62509		high1	3	1	10.3927	0.885121	2.92379		114Ara20uM-1	1	4	1.40251	2.83003	2.41419		114Glu20uM-1	1	4	6.55818	-0.22237	1.8248
low1	2	7	3.76143	2.89361	2.55147		high1	3	2	7.53102	1.38958	3.16179		114Ara20uM-1	1	5	5.20434	0.925888	1.93408		114Glu20uM-1	1	5	10.7752	0.617378	2.44088
low1	2	8	6.08512	1.64107	2.70508		high1	3	3	4.28368	1.78596	3.33612		114Ara20uM-1	1	6	1.42022	4.15241	2.13571		114Glu20uM-1	1	6	3.45049	-0.672736	1.76793
low1	2	9	5.33361	4.61331	1.69372		high1	3	4	5.28747	1.74213	4.81879		114Ara20uM-1	1	7	2.78511	3.3116	1.94624		114Glu20uM-1	1	7	5.99273	-0.0290729	1.77576
low1	2	10	6.03066	2.1056	1.78604		high1	4	1	3.35926	-1.41292	3.33145		114Ara20uM-1	1	8	1.42435	3.65202	3.30495		114Glu20uM-1	1	8	11.6166	0.691148	2.25226
low1	2	11	2.55004	1.9014	2.37823		high1	4	2	3.80395	-0.128017	3.30586		114Ara20uM-1	1	9	1.10768	5.08987	2.16254		114Glu20uM-1	1	9	4.13275	-0.0835415	1.96701
low1	2	12	5.42599	2.12224	2.14136		high1	4	3	6.71018	0.394422	4.08853		114Ara20uM-1	1	10	0.937894	0.940642	2.66172		114Glu20uM-1	1	10	6.15958	-0.397001	2.83793
low1	2	13	5.7978	3.16774	1.37121		high1	4	4	6.30739	-0.560539	2.75809		114Ara20uM-1	1	11	1.64048	4.27018	2.45907		114Glu20uM-1	1	11	7.6783	-0.0340958	3.14286
low1	2	14	4.36424	3.44354	1.51523		high1	5	3	6.31082	1.84059	2.39749		114Ara20uM-1	1	12	1.35663	1.27521	2.64945		114Glu20uM-1	1	12	10.2631	0.0156397	2.78904
low1	2	15	5.16916	4.63605	2.19158		high1	5	4	7.12116	1.32722	1.89783		114Ara20uM-1	1	13	1.54528	2.62718	2.22797		114Glu20uM-1	2	1	6.38963	2.39084	2.07711
low1	2	16	3.61319	1.03646	1.90506		high1	5	5	6.06489	2.55082	2.56413		114Ara20uM-1	1	14	2.10723	3.61185	1.93		114Glu20uM-1	2	2	7.34388	2.40558	2.39504
low1	2	17	16.3637	1.2904	2.1084		high1	6	1	2.64926	2.17932	5.57234		114Ara20uM-1	1	15	1.7241	1.49955	2.31714		114Glu20uM-1	2	3	16.1273	1.74235	1.6613
low1	3	2	2.47173	2.27004	2.48381		high1	6	2	4.80341	1.36223	5.52185		114Ara20uM-1	1	16	0.840414	2.31663	1.98109		114Glu20uM-1	2	4	24.1634	3.15567	2.4729
low1	3	4	6.77489	7.52825	1.4915		high1	7	3	3.75998	2.99102	3.51135		114Ara20uM-1	1	17	1.50636	2.30601	2.12887		114Glu20uM-1	2	5	8.72315	1.15538	2.05792
low1	3	5	3.61234	2.68499	3.32849		high1	7	4	8.42846	1.77836	4.96258		114Ara20uM-1	1	18	0.904243	1.68485	2.64107		114Glu20uM-1	2	6	11.4889	1.54861	2.48784
low1	3	7	4.77865	15.3345	3.49502		high1	7	6	9.2987	2.02231	4.80898		114Ara20uM-1	1	19	0.906624	1.58236	2.43159		114Glu20uM-1	2	7	7.42945	1.46199	2.00911
low1	3	8	4.99585	9.15224	2.25814		high1	7	7	8.92035	4.50069	1.96286		114Ara20uM-1	1	20	0.70212	0.565298	2.55143		114Glu20uM-1	2	8	11.3848	0.786709	1.86407
low1	3	9	10.2436	5.27524	2.5112		high1	8	1	3.66652	-0.283606	2.96084		114Ara20uM-1	1	21	1.69186	5.78196	2.96045		114Glu20uM-1	2	9	19.769	0.304116	1.72414
low1	3	10	7.74039	8.54782	2.93028		high1	8	2	1.92639	-0.953838	2.2851		114Ara20uM-1	1	22	1.81288	8.19365	2.00714		114Glu20uM-1	2	10	21.2443	0.876997	2.1288
low1	3	11	3.51069	1.80976	1.99989		high1	8	4	7.04769	0.869881	2.88006		114Ara20uM-1	1	23	1.3505	2.54783	2.15845		114Glu20uM-1	2	11	25.722	-0.2936	1.83519
low1	3	12	12.3925	2.81109	2.31592		high1	8	5	8.71323	0.331627	4.83307		114Ara20uM-1	1	24	1.74467	6.05154	2.34441		114Glu20uM-1	2	12	8.78325	-0.0770642	2.68919
low1	3	14	3.15769	3.16856	2.19182		high1	8	8	4.52958	-0.550386	3.40005		114Ara20uM-1	1	25	1.70378	2.4134	3.23347		114Glu20uM-1	2	13	12.4111	0.568092	2.71247
low1	3	17	3.26545	2.26609	2.90861		high1	8	9	4.65864	1.51912	3.34873		114Ara20uM-1	1	26	1.65011	2.1371	2.0356		114Glu20uM-1	2	14	11.6558	-0.506551	1.92369
low1	3	19	14.8736	5.71362	2.5223		high1	8	10	2.7046	-0.828851	2.29762		114Ara20uM-1	1	27	1.7793	3.01342	1.91926		114Glu20uM-1	2	15	10.7583	-0.964374	1.6691
low1	4	1	3.8135	4.5189	3.24771		high1	8	11	-0.0562992	-2.53458	2.50221		114Ara20uM-1	1	28	2.04421	4.02128	2.30575		114Glu20uM-1	2	16	7.50318	-0.652851	2.04556
low1	4	2	1.80378	1.05238	2.63462		high1	8	13	4.51862	1.12682	2.95892		114Ara20uM-1	1	29	1.6256	2.20366	1.84191		114Glu20uM-1	2	17	5.97912	0.127003	2.25642
low1	4	3	6.4426	3.62344	2.77608		high1	9	1	6.37336	1.35683	3.22069		114Ara20uM-1	1	30	1.14067	1.28625	3.02594		114Glu20uM-1	2	18	14.3044	0.156331	2.12058
low1	4	4	10.5141	2.83972	2.46985		high1	9	2	7.00097	1.24858	2.94303		114Ara20uM-1	1	31	1.86575	3.58351	2.26983		114Glu20uM-1	2	19	7.10164	-0.350335	3.24817
low1	4	5	4.26504	0.648845	2.38825		high1	9	5	2.72946	-0.688747	3.62056		114Ara20uM-1	1	32	0.753266	3.48953	2.25972		114Glu20uM-1	2	20	3.66526	-0.267445	2.84834
low1	4	6	1.91072	0.347966	3.69866		high1	9	8	6.81203	0.208412	2.93061		114Ara20uM-1	1	33	0.904339	2.25578	2.44107		114Glu20uM-1	2	21	6.46104	-0.212859	1.63887
low1	4	7	3.4877	4.92823	1.66652		high2	1	1	3.20841	0.200761	2.31753		114Ara20uM-1	1	34	1.37518	4.23571	2.7788		114Glu20uM-1	2	22	12.9912	0.546116	3.5824
low1	4	9	3.27712	1.1819	1.61436		high2	1	2	5.39701	-0.908333	1.99767		114Ara20uM-1	1	35	0.819684	2.51153	1.64766		114Glu20uM-1	2	23	5.86594	-0.394028	1.63876
low1	4	10	4.58083	7.56474	1.71926		high2	2	1	4.82098	-0.297645	2.02446		114Ara20uM-1	1	36	0.659143	-0.200039	2.88258		114Glu20uM-1	3	1	19.3863	2.69761	2.8127
low1	4	11	3.42164	4.34749	2.8784		high2	2	3	7.39421	-0.0561894	2.02209		114Ara20uM-1	1	37	1.39199	1.82148	2.31822		114Glu20uM-1	3	2	16.6507	1.05227	2.7094
low1	4	12	4.57718	7.38866	2.13432		high2	3	1	5.44341	-0.522588	2.37225		114Ara20uM-1	1	38	1.14527	0.940015	2.98566		114Glu20uM-1	3	3	11.1083	0.124136	2.2361
low1	4	13	5.7697	2.92735	1.77948		high2	3	2	7.01844	0.758715	3.48491		114Ara20uM-1	1	39	1.34699	1.75559	1.39498		114Glu20uM-1	3	4	11.1513	0.504695	2.42277
low1	4	14	2.84022	1.86501	2.12097		high2	3	3	4.67379	0.290192	3.46559		114Ara20uM-1	1	40	0.906718	-0.488624	2.416		114Glu20uM-1	3	5	7.53684	0.285443	2.43034
low1	4	15	4.5886	6.48128	2.72377		high2	3	5	11.6779	1.472	2.31485		114Ara20uM-1	1	41	1.06283	1.46282	2.02228		114Glu20uM-1	3	6	17.8616	0.720175	2.97408
low1	4	16	2.36287	3.94121	1.86582		high2	4	1	5.32272	1.62535	3.1661		114Ara20uM-1	1	42	1.31876	3.86756	2.34759		114Glu20uM-1	3	7	6.00835	0.204652	1.9088
low1	4	17	1.51598	3.07774	1.79505		high2	4	2	2.12467	0.508023	2.22504		114Ara20uM-1	1	43	0.867178	4.18607	2.53083		114Glu20uM-1	3	8	6.30573	0.000119183	1.88593
low1	4	19	4.86417	2.28146	2.63636		high2	4	3	2.80917	-0.241942	1.97031		114Ara20uM-1	1	44	1.0782	2.82199	2.32992		114Glu20uM-1	3	9	6.86445	0.302957	2.20593
low1	4	20	2.11261	5.17795	3.55411		high2	4	5	4.20233	0.981194	2.85457		114Ara20uM-1	1	45	2.10723	6.97438	1.91164		114Glu20uM-1	3	10	6.35204	0.638179	2.12086
low1	4	21	2.72374	2.99542	2.34315		high2	4	6	4.67839	-0.756398	2.49793		114Ara20uM-1	1	46	0.574187	2.35905	2.49722		114Glu20uM-1	3	11	6.47804	0.555385	2.10914
low1	4	23	7.53348	1.93217	1.25927		high2	4	9	10.8881	-0.270168	2.44157		114Ara20uM-1	1	47	1.29776	3.09289	3.14519		114Glu20uM-1	3	12	13.5429	-0.305922	2.20993
low1	4	26	1.91066	-0.15876	2.27159		high2	5	1	6.58182	0.181684	2.10094		114Ara20uM-1	1	48	1.76741	0.864449	1.89387		114Glu20uM-1	4	1	6.62307	1.83668	2.09802
low1	4	27	3.88327	2.4019	3.36909		high2	5	2	6.34418	-0.16268	3.15529		114Ara20uM-1	1	49	0.97735	1.3349	2.48516		114Glu20uM-1	4	2	5.13473	1.04277	2.74874
low1	4	28	2.73156	2.2635	2.86896		high2	5	3	7.37987	-0.516102	2.06235		114Ara20uM-1	1	50	1.14369	1.46221	1.84695		114Glu20uM-1	4	3	4.05415	0.603018	1.89443
low1	4	29	4.43951	1.36438	1.94917		high2	5	4	5.38457	-0.214385	1.81307		114Ara20uM-1	1	51	1.31983	2.04605	2.26316		114Glu20uM-1	4	4	7.46678	0.153516	2.12997
low1	4	31	4.88794	1.28832	1.62807		high2	5	5	10.9079	-0.720571	1.89298		114Ara20uM-1	1	52	1.1003	1.19022	2.39004		114Glu20uM-1	4	5	6.61303	-0.176158	2.59262
low1	4	32	4.40632	6.19287	1.83604		high2	5	6	7.89769	0.575801	2.95314		114Ara20uM-1	1	53	0.325455	2.37258	1.92523		114Glu20uM-1	4	6	11.8748	-0.03196	1.59729
low1	4	33	10.5591	3.09661	2.82361		high2	5	7	4.42472	0.212493	3.28747		114Ara20uM-1	1	54	0.79485	1.50526	2.55838		114Glu20uM-1	4	7	6.89163	-0.0304416	1.88325
low1	4	35	2.66409	2.14236	2.17561		high2	5	8	2.2078	0.687749	2.12043		114Ara20uM-1	1	55	0.946086	3.24155	2.26714		114Glu20uM-1	4	8	6.1754	-0.403709	2.21383
low1	4	36	2.78506	3.4634	2.27034		high2	5	9	4.55614	0.461037	3.28863		114Ara20uM-1	1	56	1.18843	-0.691696	2.63199		114Glu20uM-1	4	9	3.76357	-1.00928	1.8042
low1	4	37	6.56914	6.26591	1.88933		high2	5	10	8.04387	-0.371283	2.45866		114Ara20uM-1	1	57	1.50204	1.99274	2.20554		114Glu20uM-1	4	10	9.80094	-0.885851	2.07937
low1	4	40	4.89363	4.71037	1.96016		high2	5	11	5.48448	0.37133	2.36106		114Ara20uM-1	1	58	0.576761	0.251838	2.5828		114Glu20uM-1	4	11	8.21881	-0.38616	2.0797
low1	5	1	7.18827	7.20626	2.12809		high2	5	12	5.26003	-0.692748	1.58347		114Ara20uM-1	1	59	0.844316	1.45034	2.299		114Glu20uM-1	4	12	19.7946	0.344731	1.91775
low1	5	3	4.44519	5.26606	2.13479		high2	5	13	8.36098	0.954108	2.17532		114Ara20uM-1	1	60	1.08023	1.54929	1.93319		114Glu20uM-1	4	13	21.3074	1.06514	1.41922
low1	5	4	5.88841	4.66343	2.42484		high2	5	14	1.88015	-0.314844	3.83302		114Ara20uM-1	1	61	1.01409	2.68954	2.05421		114Glu20uM-1	4	14	11.0727	-0.346794	1.75514
low1	5	5	4.52868	3.57788	2.27546		high2	5	15	5.17181	0.660972	3.75063		114Ara20uM-1	1	62	0.662727	-0.0101609	2.32687		114Glu20uM-1	4	15	4.26037	0.279206	1.79326
low1	5	6	2.96056	3.02801	2.60608		high2	5	16	3.83797	-0.0227852	3.80915		114Ara20uM-1	1	63	0.817481	0.1752	2.26236		114Glu20uM-1	4	17	9.79662	0.0515188	1.73814
low1	5	7	2.46314	0.538331	3.14128		high2	5	17	5.6261	0.401716	4.16766		114Ara20uM-1	1	64	0.175314	2.09859	3.15327		114Glu20uM-1	5	1	8.28005	3.16585	2.5456
low1	5	8	3.9706	4.21585	2.56567		high2	5	18	4.3366	1.25517	3.76123		114Ara20uM-1	1	65	1.12998	1.41438	2.34607		114Glu20uM-1	5	2	4.20371	1.83323	1.64589
low1	5	9	3.1332	2.24247	3.04345		high2	5	19	6.52721	0.904787	3.56329		114Ara20uM-1	1	66	0.316351	-0.187445	2.15231		114Glu20uM-1	5	3	4.33836	2.18032	1.71046
low1	5	10	7.80139	0.249501	2.63565		high2	5	20	7.37144	1.21108	1.74547		114Ara20uM-1	1	67	0.5029	1.03856	1.94771		114Glu20uM-1	5	4	6.68153	0.636786	2.98902
low1	5	11	3.21207	3.05782	3.11862		high2	5	21	3.39849	0.445941	4.87876		114Ara20uM-1	1	68	1.18436	2.22538	2.34824		114Glu20uM-1	5	5	5.6233	0.8076	2.06096
low1	5	12	1.65713	2.10753	2.01341		high2	5	22	6.14485	0.105868	4.11549		114Ara20uM-1	1	69	1.18208	0.28158	2.05551		114Glu20uM-1	5	6	4.59273	0.842141	1.80706
low1	5	13	8.15378	2.15358	2.77401		high2	5	23	9.54351	0.982513	3.61196		114Ara20uM-1	1	70	0.922861	5.35104	2.14671		114Glu20uM-1	5	7	9.6445	0.563219	2.07619
low1	5	14	5.56108	2.11171	3.49046		high2	5	24	5.3923	2.67315	3.03084		114Ara20uM-1	1	71	2.86452	6.895	3.62426		114Glu20uM-1	5	8	5.10958	0.257951	2.24104
low1	5	15	2.5572	1.46596	3.66374		high2	5	25	7.03762	0.696658	2.1408		114Ara20uM-1	1	72	0.820233	1.83221	2.54952		114Glu20uM-1	5	9	10.8507	0.606152	2.06434
low1	5	16	6.31154	11.8862	1.7018		high2	5	26	4.07963	0.436483	2.29823		114Ara20uM-1	1	73	2.42723	5.28875	3.72541		114Glu20uM-1	5	10	6.58058	-0.426838	1.63168
low1	5	17	6.09999	1.44837	3.51334		high2	5	27	7.2623	-0.166512	2.79698		114Ara20uM-1	1	74	1.53145	5.80802	4.47992		114Glu20uM-1	5	11	12.8509	0.505217	1.90366
low1	5	20	5.18859	3.49971	1.70772		high2	5	28	12.7632	1.13307	2.73921		114Ara20uM-1	1	75	0.914672	6.54443	3.46866		114Glu20uM-1	5	12	12.3501	0.229313	1.74853
low1	5	21	2.72467	3.13161	1.71118		high2	5	29	2.98534	-0.316916	2.15246		114Ara20uM-1	1	76	1.82071	4.12044	2.04669		114Glu20uM-1	5	13	2.79911	-0.577726	2.74388
low1	5	22	2.3635	1.68189	1.87321		high2	5	31	4.93112	0.446042	2.45398		114Ara20uM-1	1	77	2.42891	2.6541	3.25042		114Glu20uM-1	5	14	5.80492	0.152081	2.25839
low1	5	23	4.60176	2.22782	1.73408		high2	5	32	3.10315	0.194578	1.74505		114Ara20uM-1	1	78	1.91548	3.9443	2.61512		114Glu20uM-1	5	15	10.3222	0.64466	2.00758
low1	5	24	3.55393	3.78272	2.37479		high2	5	34	9.64132	1.66103	2.59496		114Ara20uM-1	1	79	1.94792	4.91732	1.54338		114Glu20uM-1	5	16	7.8062	0.11439	2.12226
low1	5	25	0.982536	2.12422	1.76868		high2	6	1	3.50357	0.263502	2.55107		114Ara20uM-1	1	80	1.02666	3.83764	2.45604		114Glu20uM-1	5	17	9.78206	-0.495396	2.04142
low1	5	26	1.35849	2.44619	1.60547		high2	6	2	8.37358	0.397301	2.45721		114Ara20uM-1	1	81	0.60812	0.853807	2.4602		114Glu20uM-1	5	18	5.30714	-0.362866	2.29462
low1	5	27	2.98725	0.3491	1.86007		high2	6	3	13.5128	0.563143	2.14225		114Ara20uM-1	1	82	1.95953	1.90038	2.77711		114Glu20uM-1	5	19	4.79489	-0.37426	1.95002
low1	5	28	2.52457	2.00007	2.55747		high2	6	4	5.83911	1.9795	2.23581		114Ara20uM-1	1	83	1.33509	2.375	2.29369		114Glu20uM-1	5	20	15.7267	1.4548	1.5848
low1	5	31	7.17995	4.31213	2.23139		high2	6	5	8.32573	0.746838	2.34808		114Ara20uM-1	1	84	1.08364	1.89123	1.95998		114Glu20uM-1	5	21	10.6365	0.561965	1.74519
low1	5	32	2.16614	-0.357544	2.16339		high2	6	6	6.91662	1.22747	1.76542		114Ara20uM-1	1	85	1.17981	2.64459	1.61118		114Glu20uM-1	5	22	4.43401	0.328472	1.46386
low1	5	33	3.25615	3.78532	1.96831		high2	6	7	5.21389	0.315803	1.71608		114Ara20uM-1	1	86	1.50725	5.86301	1.71797		114Glu20uM-1	5	23	17.4048	-0.356989	1.62756
low1	5	35	3.79553	1.86455	1.62325		high2	6	9	5.48469	-0.30762	2.76928		114Ara20uM-1	1	87	2.21673	2.7848	1.18938		114Glu20uM-1	5	24	13.1907	-0.226709	1.64646
low1	5	36	3.10427	2.74105	2.76564		high2	6	10	4.68615	-0.250937	2.21725		114Ara20uM-1	1	88	1.15445	2.47023	2.57505		114Glu20uM-1	5	25	8.34931	0.809001	1.37576
low1	5	37	3.17875	4.7786	1.83011		high2	6	11	4.56103	0.685471	2.13289		114Ara20uM-1	1	89	4.2745	10.5619	3.35494		114Glu20uM-1	5	26	11.0997	0.216673	1.86949
low1	5	38	2.66692	4.49358	3.47227		high2	6	12	3.97253	0.938252	1.81857		114Ara20uM-1	1	90	1.84349	3.745	3.72565		114Glu20uM-1	6	1	13.4616	3.77437	2.77453
low1	5	39	3.92908	4.79307	1.94854		high2	6	14	4.92922	1.15753	2.76104		114Ara20uM-1	1	91	1.38589	2.0866	3.40251		114Glu20uM-1	6	2	9.15584	2.0904	2.40894
low1	5	40	9.82781	2.05954	2.34594		high2	6	16	15.0934	2.00152	2.7657		114Ara20uM-1	1	92	2.39075	1.61674	1.94862		114Glu20uM-1	6	3	4.53713	0.882843	2.13184
low1	5	41	1.63064	2.37542	3.41517		high2	6	17	12.7525	0.559639	1.96026		114Ara20uM-1	1	93	0.915333	1.40579	2.00057		114Glu20uM-1	6	4	7.04089	1.13609	2.02342
low1	5	42	5.59686	11.0431	1.68576		high2	6	18	6.59366	0.170741	1.84323		114Ara20uM-1	1	94	1.65633	4.60532	2.64585		114Glu20uM-1	6	5	10.8446	2.62024	1.82636
low1	5	43	3.85835	8.50197	3.42652		high2	6	19	8.16755	1.27451	1.9236		114Ara20uM-1	1	95	1.96022	1.97951	1.99318		114Glu20uM-1	6	6	5.42176	0.697103	2.86167
low1	5	44	4.37219	4.99654	1.81028		high2	6	20	7.13867	-0.319648	1.72439		114Ara20uM-1	1	96	1.05779	1.36923	2.08627		114Glu20uM-1	6	7	7.26902	0.307064	2.08916
low1	5	46	1.95342	2.56333	3.80466		high2	6	21	7.65039	-0.21753	2.32264		114Ara20uM-1	1	97	0.790168	1.52013	2.30673		114Glu20uM-1	6	8	6.62069	0.412588	2.55851
low1	5	47	4.95482	3.32887	1.90083		high2	6	22	3.48856	0.000874617	2.44756		114Ara20uM-1	1	98	2.44643	6.64742	1.60588		114Glu20uM-1	6	9	11.9314	1.1749	1.95263
low1	5	48	1.88962	0.725661	2.75678		high2	6	23	5.37472	-0.140401	1.77649		114Ara20uM-1	1	99	2.41177	2.56899	1.54519		114Glu20uM-1	6	10	10.1986	0.249112	1.42666
low1	6	2	6.80593	5.09318	3.02596		high2	6	24	6.18134	-0.041635	2.37259		114Ara20uM-1	1	100	2.80801	6.40713	1.42382		114Glu20uM-1	6	11	5.2298	-0.290083	1.77608
low1	6	3	4.20076	3.73708	2.73005		high2	7	1	5.9039	0.0643431	2.29281		114Ara20uM-1	1	101	2.46682	2.04039	1.99897		114Glu20uM-1	6	12	9.38863	-0.16165	1.89032
low1	6	4	7.14127	5.34232	2.67965		high2	7	2	4.91538	1.52695	3.35816		114Ara20uM-1	1	102	1.93042	5.65645	1.6268		114Glu20uM-1	6	13	3.57641	0.5598	2.58922
low1	6	5	6.18412	5.86158	2.92497		high2	7	4	9.57015	-0.74006	2.91809		114Ara20uM-1	1	103	5.04233	2.28769	2.99509		114Glu20uM-1	6	14	14.3874	-0.279957	1.94068
low1	6	6	7.24727	6.34198	3.23661		high2	7	5	7.66934	0.884673	2.26418		114Ara20uM-1	1	104	1.09585	3.3809	1.73069		114Glu20uM-1	6	15	5.46408	0.0749226	2.31433
low1	6	7	6.78017	6.48042	1.63285		high2	7	6	8.30915	0.498211	1.84629		114Ara20uM-1	1	105	1.29768	3.62667	1.98536		114Glu20uM-1	6	16	8.25642	0.914517	3.54361
low1	6	8	4.31172	5.44709	2.65312		high2	7	7	5.78266	0.0234914	2.08699		114Ara20uM-1	1	106	2.04486	4.48753	2.03561		114Glu20uM-1	6	17	8.12593	-0.224918	1.95477
low1	6	9	6.52577	5.62075	2.88123		high2	7	8	9.19267	0.999461	1.93512		114Ara20uM-1	1	107	1.69066	1.9847	1.64699		114Glu20uM-1	6	18	9.68084	0.00138128	1.8929
low1	6	10	5.53331	2.4621	2.03016		high2	7	9	8.04842	1.20547	2.63096		114Ara20uM-1	1	108	1.80563	4.96353	1.63107		114Glu20uM-1	6	19	2.76186	-0.18057	1.7616
low1	6	11	6.04739	6.55846	2.8517		high2	7	10	5.77071	0.720785	2.72417		114Ara20uM-1	1	109	1.50151	3.91281	1.86095		114Glu20uM-1	6	20	19.0779	0.0633442	1.51783
low1	6	12	5.69708	2.86505	2.12025		high2	7	11	7.55768	2.45646	2.16518		114Ara20uM-1	1	110	9.62343	6.03428	1.49536		114Glu20uM-1	6	21	10.2254	0.260867	1.55347
low1	6	13	7.14254	6.33632	2.06926		high2	7	14	9.87098	-0.313203	2.94856		114Ara20uM-1	1	111	1.05648	2.69727	2.18162		114Glu20uM-1	6	22	3.22929	-0.223033	1.67236
low1	6	14	19.0138	7.83323	2.51411		high2	7	15	10.7771	-0.258469	2.14226		114Ara20uM-1	1	112	0.704173	7.59887	2.68575		114Glu20uM-1	6	23	12.7498	1.38148	1.64926
low1	6	15	5.33683	6.19975	2.99854		high3	1	1	10.1408	3.51231	3.16024		114Ara20uM-1	1	113	1.06144	2.32291	2.29963		114Glu20uM-1	6	24	18.9755	0.742198	1.85616
low1	6	16	6.70501	5.82659	2.79224		high3	1	2	9.1305	5.63497	2.26398		114Ara20uM-1	1	114	0.851376	3.72681	2.12333		114Glu20uM-1	6	25	22.6544	1.95814	1.98267
low1	6	17	4.59077	2.31375	2.27921		high3	1	3	4.35171	3.094	3.4355		114Ara20uM-1	1	115	0.593664	3.31867	1.81205		114Glu20uM-1	6	26	8.39235	-0.095912	1.81904
low1	6	18	7.07346	6.18253	2.79958		high3	1	4	8.89391	2.67389	3.76883		114Ara20uM-1	1	116	1.6412	5.07831	1.7008		114Glu20uM-1	6	28	6.30728	0.338109	2.15002
low1	6	19	6.6827	4.93294	1.94933		high3	1	5	12.4395	5.7333	2.50871		114Ara20uM-1	1	117	2.61935	8.51393	1.64972		114Glu20uM-1	7	1	14.3598	0.8965	1.57647
low1	6	20	7.07321	5.05358	1.91389		high3	1	10	10.4848	6.71749	3.81797		114Ara20uM-1	1	118	1.33357	5.95792	2.31835		114Glu20uM-1	7	2	9.6812	-0.455554	1.8944
low1	6	21	8.86967	4.55386	1.8535		high3	2	1	12.182	0.0999551	2.94412		114Ara20uM-1	1	119	1.08594	3.49424	2.05872		114Glu20uM-1	7	3	3.91192	0.785421	2.16021
low1	6	22	4.90146	4.72083	2.48988		high3	2	2	4.62117	-0.029859	3.08891		114Ara20uM-1	2	1	1.95833	4.13081	2.50798		114Glu20uM-1	7	4	3.75018	-0.427527	1.84931
low1	6	23	5.9685	4.12538	2.3272		high3	2	3	5.45943	-0.512719	2.71951		114Ara20uM-1	2	2	2.16283	4.82251	2.14318		114Glu20uM-1	7	5	16.1447	0.300336	2.06341
low1	6	24	5.426	8.33982	2.34444		high3	2	4	8.33988	0.737784	2.11234		114Ara20uM-1	2	3	1.98352	3.54732	2.24831		114Glu20uM-1	7	6	4.98977	0.319539	2.94837
low1	6	25	7.30552	4.05989	2.6174		high3	2	5	2.84541	-2.52611	2.74505		114Ara20uM-1	2	4	1.36817	2.39808	2.17098		114Glu20uM-1	7	7	2.96936	-0.875302	1.93018
low1	6	26	9.65106	16.1138	3.01104		high3	2	6	9.29857	1.21009	4.12547		114Ara20uM-1	2	5	1.30661	2.8061	2.7993		114Glu20uM-1	7	8	6.2295	0.151206	2.9588
low1	6	27	7.63275	4.02629	2.09284		high3	2	7	3.83522	0.472853	5.99282		114Ara20uM-1	2	6	2.05047	3.31406	2.76316		114Glu20uM-1	7	9	6.40704	-0.688266	2.2449
low1	6	28	7.9514	5.3001	2.32336		high3	2	10	4.78464	-0.270009	2.6051		114Ara20uM-1	2	7	0.74417	2.1346	1.96593		114Glu20uM-1	7	10	6.45479	0.374576	1.68852
low1	6	29	8.81103	4.14838	3.73834		high3	2	12	2.21804	-0.664931	3.09833		114Ara20uM-1	2	8	0.638881	4.63927	2.50162		114Glu20uM-1	7	11	4.24121	-0.66695	2.0731
low1	6	30	3.4326	4.31764	3.79175		high3	3	1	5.41984	2.04785	2.70501		114Ara20uM-1	2	9	0.780879	2.4583	2.01864		114Glu20uM-1	7	12	9.98664	-0.36025	3.18335
low1	6	31	11.9591	7.8085	4.18781		high3	3	2	10.2399	1.29276	3.20553		114Ara20uM-1	2	10	1.34114	-0.532011	1.87275		114Glu20uM-1	7	13	17.8293	0.676699	1.78124
low1	6	32	15.6228	1.83023	4.02168		high3	3	3	5.26328	0.563552	2.68276		114Ara20uM-1	2	11	1.94014	1.37616	2.28755		114Glu20uM-1	7	14	10.8358	0.109777	1.77686
low1	6	33	7.21789	6.24815	3.52265		high3	3	4	5.82823	1.2565	2.12574		114Ara20uM-1	2	12	0.775154	-0.359875	2.13012		114Glu20uM-1	7	15	4.04767	-0.732393	2.53111
low1	6	34	6.82611	4.54232	3.77516		high3	3	5	5.45596	0.752286	3.60815		114Ara20uM-1	2	13	0.0882993	-0.344972	2.06034		114Glu20uM-1	7	16	20.8241	0.199667	1.55399
low1	6	35	6.81956	8.90875	3.67108		high3	3	6	7.06985	1.78713	3.83757		114Ara20uM-1	2	14	1.1438	2.79626	2.11201		114Glu20uM-1	7	17	15.278	0.315592	3.9412
low1	6	36	20.8127	4.44753	3.44436		high3	3	7	2.8893	0.937455	3.67976		114Ara20uM-1	2	15	1.18435	3.06878	2.52681		114Glu20uM-1	7	18	14.8435	1.75168	1.63724
low1	6	37	5.15368	4.89355	3.64777		high3	3	8	7.98688	-0.201408	3.97195		114Ara20uM-1	2	16	0.585291	1.44101	2.06065		114Glu20uM-1	7	19	7.07099	0.0797242	2.08362
low1	6	38	14.968	6.57887	3.39917		high3	3	9	13.9618	4.11091	3.82692		114Ara20uM-1	2	17	0.396356	-0.287895	2.15685		114Glu20uM-1	7	20	4.54895	-0.0706783	1.95217
low1	6	39	6.6302	5.21252	2.09587		high3	3	10	5.40258	0.476398	3.80032		114Ara20uM-1	2	18	0.051188	-0.581285	1.76334		114Glu20uM-1	7	21	10.454	-0.420227	1.99847
low1	6	40	7.92829	5.16942	2.63982		high3	3	11	6.15991	1.79352	3.43879		114Ara20uM-1	2	19	0.555405	-0.193581	2.48033		114Glu20uM-1	7	22	20.3817	1.15312	1.46832
low1	6	41	14.6245	5.73291	2.46468		high3	3	12	6.35696	0.643486	2.21692		114Ara20uM-1	2	20	0.886065	1.67404	2.38899		114Glu20uM-1	7	23	5.4155	0.543964	1.64276
low1	6	42	6.14017	5.85311	2.10335		high3	3	13	6.20625	1.0014	3.40301		114Ara20uM-1	2	21	0.811249	-0.933993	2.31074		114Glu20uM-1	7	24	21.9536	1.94386	2.27259
low1	6	43	3.9896	4.04997	3.13136		high3	3	15	7.0175	0.12604	5.27959		114Ara20uM-1	2	22	0.999347	0.820115	2.32175		114Glu20uM-1	7	25	7.30993	-0.867366	1.82161
low1	6	44	4.44659	5.75573	2.66214		high3	3	20	4.64456	-0.149904	2.2889		114Ara20uM-1	2	23	1.25762	4.13149	2.51791		114Glu20uM-1	8	1	8.21018	1.91376	1.98644
low1	6	45	6.50138	6.01312	2.37861		high3	4	1	8.27719	0.507978	3.53314		114Ara20uM-1	2	24	1.76478	2.5905	2.2362		114Glu20uM-1	8	2	5.8267	1.20196	1.97885
low1	6	46	4.9025	3.36711	3.85719		high3	4	2	3.52906	1.62352	2.63826		114Ara20uM-1	2	25	0.719289	0.304127	2.34974		114Glu20uM-1	8	3	13.4175	2.21176	2.50702
low1	6	47	5.80014	3.48247	3.90697		high3	4	3	4.56253	0.45038	3.16962		114Ara20uM-1	2	26	1.12265	1.1836	2.53962		114Glu20uM-1	8	4	10.2373	1.093	1.79978
low1	6	48	9.44363	5.23653	3.93719		high3	4	4	3.00488	-0.208613	3.59526		114Ara20uM-1	2	27	0.927912	1.20833	2.52111		114Glu20uM-1	8	5	22.093	0.269308	1.83914
low1	6	49	4.53698	4.56213	2.2714		high3	4	6	4.54416	0.0411571	4.93217		114Ara20uM-1	2	28	0.962795	0.790397	2.18053		114Glu20uM-1	8	6	13.3705	0.31905	1.79748
low1	6	51	6.6802	3.4811	1.87427		high3	4	7	4.11159	0.848153	3.49641		114Ara20uM-1	2	29	1.23627	0.987166	2.23824		114Glu20uM-1	8	7	12.1861	-0.0330451	1.99714
low1	6	52	3.71622	3.54762	2.03507		high3	4	8	7.99951	0.137549	2.78959		114Ara20uM-1	2	30	0.834407	0.911223	2.05612		114Glu20uM-1	8	8	4.88735	1.26867	1.99485
low1	6	53	18.4492	16.1885	1.82705		high3	4	9	6.77921	1.52629	2.05701		114Ara20uM-1	2	31	0.448393	1.05312	2.07002		114Glu20uM-1	8	9	3.96514	0.283543	2.38051
low1	6	54	4.51274	5.06444	2.09978		high3	4	11	4.72488	0.565932	3.98315		114Ara20uM-1	2	32	0.339699	1.39721	2.20786		114Glu20uM-1	8	10	2.56095	-0.0805285	2.49005
low1	6	55	8.44476	6.59481	1.7131		high3	4	15	2.62079	0.0575506	3.46397		114Ara20uM-1	2	33	1.5037	4.45902	2.64891		114Glu20uM-1	8	11	5.46193	-0.207836	2.1029
low1	6	56	8.14907	7.3171	1.94361		high3	4	16	3.30774	1.345	2.25987		114Ara20uM-1	2	34	1.18866	2.68441	2.41468		114Glu20uM-1	8	12	12.5817	0.763893	3.01956
low1	6	57	5.87072	8.38597	3.09914		high3	5	1	9.83501	1.09582	2.2928		114Ara20uM-1	2	35	0.560314	1.63724	2.22286		114Glu20uM-1	8	13	7.23552	-0.561381	2.4507
low1	6	58	7.36334	4.08187	1.93228		high3	5	2	4.69725	0.347683	3.13824		114Ara20uM-1	2	36	1.58124	1.98097	2.17466		114Glu20uM-1	8	14	6.08074	0.538785	2.20811
low1	6	59	9.35761	5.98828	2.52165		high3	5	3	7.21661	1.18628	2.60663		114Ara20uM-1	2	37	0.776464	2.11504	2.9412		114Glu20uM-1	8	15	3.13256	0.381645	2.33321
low1	6	60	6.54277	7.49668	2.20724		high3	5	4	7.89292	1.25324	3.92794		114Ara20uM-1	2	38	0.359935	0.299908	2.13431		114Glu20uM-1	8	16	7.02436	0.107852	2.17965
low1	6	61	5.37464	10.1631	1.85304		high3	5	5	4.0002	0.278331	4.13496		114Ara20uM-1	2	39	0.730984	1.91103	2.07044		114Glu20uM-1	8	17	6.30278	0.980643	2.02292
low1	6	62	3.7344	4.27504	1.44358		high3	5	6	4.55267	0.988139	4.36441		114Ara20uM-1	2	40	0.973282	2.82602	2.34569		114Glu20uM-1	8	18	15.0273	-0.509111	2.91566
low1	6	64	6.61546	4.72938	1.85227		high3	5	7	7.53034	1.67084	3.67804		114Ara20uM-1	2	41	0.346896	2.71654	2.60338		114Glu20uM-1	8	19	6.81913	-0.103856	2.76316
low1	6	65	3.98723	4.11969	1.83369		high3	5	8	4.97007	0.111118	2.94046		114Ara20uM-1	2	42	0.534496	1.32774	2.25821		114Glu20uM-1	8	20	4.77023	-0.173853	1.64579
low1	6	66	10.1164	5.23637	1.87763		high3	5	9	7.09558	0.356508	3.06645		114Ara20uM-1	2	43	0.548132	1.95783	1.96967		114Glu20uM-1	8	21	14.0386	-0.462946	2.92372
low1	6	68	6.93203	4.60071	1.97823		high3	5	10	2.33292	0.456556	5.05821		114Ara20uM-1	2	44	1.13384	-0.290395	2.18867		114Glu20uM-1	8	22	11.0596	1.43358	3.44761
low1	6	69	10.4476	8.75775	2.95365		high3	5	11	5.48143	1.39283	3.82605		114Ara20uM-1	2	45	0.245999	-0.958241	2.15851		114Glu20uM-1	8	23	5.58939	1.22087	1.73931
low1	6	70	5.69593	4.85973	1.71473		high3	5	12	1.80262	1.766	2.52265		114Ara20uM-1	2	46	0.694117	-0.370488	2.11332		114Glu20uM-1	8	24	13.7947	1.70978	2.32764
low1	6	72	4.38193	5.16813	2.71579		high3	5	13	8.75682	1.78456	2.92854		114Ara20uM-1	2	47	0.255297	0.294752	1.87123		114Glu20uM-1	8	25	16.0803	0.427811	2.78086
low1	6	73	5.88647	3.77926	1.86956		high3	6	1	10.5998	0.501946	1.33929		114Ara20uM-1	2	48	0.682924	-0.110145	2.5435		114Glu20uM-1	8	26	8.1033	1.94854	1.52209
low1	6	74	4.52893	4.46179	2.19278		high3	6	2	7.56413	2.16715	1.88644		114Ara20uM-1	2	49	0.741225	2.01204	2.78177		114Glu20uM-1	8	27	8.08048	1.17528	1.89685
low1	6	75	1.78003	-0.990414	1.7342		high3	6	3	5.23173	-1.33844	2.94842		114Ara20uM-1	2	50	0.886984	2.2725	3.65583		114Glu20uM-1	8	28	7.12252	1.88368	1.7711
low1	6	76	8.45502	6.2899	2.02711		high3	6	4	2.30578	-1.10671	3.15767		114Ara20uM-1	2	51	0.419507	0.770531	3.61171		114Glu20uM-1	8	29	15.0458	0.894814	2.02376
low1	6	77	13.5476	7.37602	3.02191		high3	6	5	10.5395	-1.22659	2.69049		114Ara20uM-1	2	52	0.629361	2.19241	3.71741		114Glu20uM-1	8	30	8.15245	1.64915	1.68945
low1	6	78	6.36761	7.41913	2.42339		high3	6	6	5.29729	-0.343935	4.49978		114Ara20uM-1	2	53	0.274074	-1.04023	3.77278		114Glu20uM-1	8	31	5.70798	0.218743	2.71667
low1	6	80	3.15552	5.47931	2.59167		high3	6	7	8.22666	-0.951573	2.48514		114Ara20uM-1	2	54	2.00502	2.82846	2.11089		114Glu20uM-1	8	32	17.5016	0.117587	1.7402
low1	6	81	4.76445	4.04198	2.58474		high3	6	8	7.9448	-0.827809	2.75087		114Ara20uM-1	2	55	1.16903	3.36591	2.36974		114Glu20uM-1	9	1	15.7303	2.08655	1.40681
low1	6	82	7.05674	4.70854	2.58013		high3	6	9	5.48002	0.218486	2.72917		114Ara20uM-1	2	56	1.41718	1.78363	2.26662		114Glu20uM-1	9	2	8.61823	1.85411	1.7946
low1	6	83	6.01172	4.40282	2.88876		high3	6	10	4.10594	-0.0280625	2.50119		114Ara20uM-1	2	57	0.215035	0.945411	2.84962		114Glu20uM-1	9	3	5.72083	2.17667	2.02983
low1	6	84	7.06942	6.80757	2.16832		high3	6	11	8.4048	-0.473983	4.87393		114Ara20uM-1	2	58	2.18436	2.16763	1.74418		114Glu20uM-1	9	4	8.87492	0.031218	2.53522
low1	6	85	9.96943	4.60677	2.58812		high3	6	12	7.86885	2.33178	2.41651		114Ara20uM-1	2	59	1.75849	1.81556	3.36535		114Glu20uM-1	9	5	3.89765	0.438499	2.19737
low1	6	86	7.34708	7.42846	2.01117		high3	6	13	5.6301	0.806477	3.51554		114Ara20uM-1	2	60	1.1236	0.66576	2.86931		114Glu20uM-1	9	6	13.0004	0.946363	2.16941
low1	6	87	5.99635	3.27672	1.6723		high3	6	14	6.44243	0.25933	3.58262		114Ara20uM-1	2	61	4.06835	1.32253	2.84265		114Glu20uM-1	9	7	7.32011	1.18359	2.79904
low1	6	89	11.7954	6.32581	2.55168		high3	6	15	5.28989	0.128874	1.85825		114Ara20uM-1	2	62	1.18748	1.2944	3.86289		114Glu20uM-1	9	8	16.5209	0.840853	2.46998
low1	6	90	5.8288	3.81475	1.67325		high3	6	16	4.81429	0.324308	2.66246		114Ara20uM-1	2	63	1.40388	3.78446	1.90667		114Glu20uM-1	9	9	6.37846	1.452	2.76052
low1	6	91	5.10511	5.77236	1.8982		high3	6	17	6.93529	0.575916	5.64974		114Ara20uM-1	2	64	1.07534	1.75388	1.81584		114Glu20uM-1	9	10	5.11555	0.089356	2.57213
low1	6	92	5.62544	7.66832	2.0937		high3	6	18	3.31579	-0.0157043	2.81947		114Ara20uM-1	2	65	0.82978	1.56296	2.62542		114Glu20uM-1	9	11	12.4866	0.530391	1.98645
low1	6	93	4.96892	4.60665	2.58085		high3	6	19	8.29695	-0.258645	3.57101		114Ara20uM-1	2	66	0.408173	0.389855	2.75091		114Glu20uM-1	9	12	10.8067	0.565794	1.69723
low1	6	94	4.37173	3.15345	2.19235		high3	6	20	5.84657	-0.888644	2.76663		114Ara20uM-1	2	67	1.53132	3.95128	3.05928		114Glu20uM-1	9	13	4.62037	-0.158361	2.46541
low1	6	95	4.02985	1.99587	3.05623		high3	6	21	5.7006	-0.534878	4.79524		114Ara20uM-1	2	68	2.19565	2.66039	1.65116		114Glu20uM-1	9	14	7.23455	0.594206	2.84789
low1	6	96	6.38427	5.98132	1.95329		high3	6	24	6.64488	-0.116548	2.81655		114Ara20uM-1	2	69	0.950522	1.49717	2.7768		114Glu20uM-1	9	15	5.82695	0.0626152	2.69341
low1	6	97	7.60671	7.30407	3.12088		high3	7	1	9.09527	2.16924	3.23717		114Ara20uM-1	2	70	2.33673	3.71867	2.72905		114Glu20uM-1	9	16	6.14091	-0.010441	2.9517
low1	6	98	4.26947	3.27232	2.16535		high3	7	2	7.93126	1.56658	2.17333		114Ara20uM-1	2	71	2.05244	3.3968	1.41099		114Glu20uM-1	9	17	6.52754	-0.561501	1.96646
low1	6	99	4.77738	4.82196	1.98653		high3	7	3	5.96749	0.332807	2.84822		114Ara20uM-1	2	72	0.583163	0.22595	3.2638		114Glu20uM-1	9	18	4.18016	-0.332057	2.16783
low2	1	1	4.20338	3.56049	2.72735		high3	7	4	8.74622	2.02499	3.2331		114Ara20uM-1	2	73	0.844336	3.404	1.94089		114Glu20uM-1	9	19	4.04594	-0.334155	2.12391
low2	1	2	16.7741	-0.227926	2.32521		high3	7	5	10.8275	2.53876	3.29694		114Ara20uM-1	2	74	0.626392	1.20367	1.44568		114Glu20uM-1	9	20	6.8498	-0.293934	2.74892
low2	1	3	1.29187	-0.462536	3.06965		high3	7	6	7.91275	2.16731	3.16024		114Ara20uM-1	2	75	0.818543	4.04859	1.51005		114Glu20uM-1	9	21	7.91188	0.823604	1.83111
low2	1	4	1.72414	-1.53068	2.47594		high3	7	7	11.8891	2.57226	4.36489		114Ara20uM-1	2	76	-0.010318	-0.7057	1.87845		114Glu20uM-1	9	22	5.29721	0.455511	2.04937
low2	1	5	3.01359	1.4865	1.5932		high3	7	8	5.36427	2.63621	4.01697		114Ara20uM-1	2	77	1.82874	3.7534	2.17398		114Glu20uM-1	9	23	6.43874	0.146102	1.94638
low2	1	6	1.60458	-0.0460929	2.08815		high3	7	9	7.95445	1.76496	5.01578		114Ara20uM-1	3	1	1.40599	3.3103	2.37872		114Glu20uM-1	9	24	4.72668	-0.158539	3.07974
low2	1	7	2.95072	2.12466	4.01673		high3	7	10	7.31915	0.724473	4.12441		114Ara20uM-1	3	2	1.91314	1.27794	2.47287		114Glu20uM-1	9	25	4.71744	0.0728912	1.74033
low2	1	8	3.53752	0.243747	3.37755		high3	7	11	8.46832	2.51973	3.16281		114Ara20uM-1	3	3	1.61267	4.13895	2.9888		114Glu20uM-1	9	26	7.12644	-0.351572	2.38568
low2	1	9	5.36877	6.10246	2.81226		high3	7	13	14.4869	3.78014	3.18376		114Ara20uM-1	3	4	0.902932	3.60283	1.92356		114Glu20uM-1	9	27	11.0296	-0.739338	2.15731
low2	1	12	1.81543	1.1892	3.00868		high3	7	14	6.64625	2.03321	3.46672		114Ara20uM-1	3	5	0.883771	1.77361	2.02452		114Glu20uM-1	9	28	14.8343	0.0832973	2.13695
low2	1	13	0.954157	0.770541	1.68679		high3	7	16	9.23604	2.16753	3.53944		114Ara20uM-1	3	6	1.19969	2.09529	2.24488		114Glu20uM-1	9	29	5.07999	-1.1307	2.82577
low2	1	16	3.30417	-0.349887	1.95121		high3	7	17	8.45541	3.64823	3.92751		114Ara20uM-1	3	7	1.212	1.64101	1.99848		114Glu20uM-1	9	30	11.2007	-0.516934	1.49984
low2	1	17	1.47663	0.476701	3.06757		high3	7	18	10.1971	1.13544	4.74402		114Ara20uM-1	3	8	0.714509	1.84112	1.88233		114Glu20uM-1	9	31	13.3464	-0.289507	1.72657
low2	1	18	5.4952	0.442664	2.23698		high3	7	19	3.46849	0.0881098	3.98009		114Ara20uM-1	3	9	1.83296	6.4512	3.0731		114Glu20uM-1	9	32	6.40093	-0.761158	2.37925
low2	1	19	0.769559	0.123984	2.66255		high3	7	20	5.80147	0.836173	3.99036		114Ara20uM-1	3	10	0.722542	0.726665	2.57341		114Glu20uM-1	9	33	15.7211	-0.178187	1.78923
low2	1	20	2.59745	0.591375	2.35034		high3	7	21	5.39469	0.423698	4.39399		114Ara20uM-1	3	11	1.28434	1.31927	2.40325		114Glu20uM-1	9	34	10.1653	0.286252	1.90365
low2	1	22	26.4491	-0.477991	1.93158		high3	7	22	4.43487	1.09408	3.94389		114Ara20uM-1	3	12	1.60748	1.60883	2.33716		114Glu20uM-1	9	35	4.22645	-0.850875	2.24682
low2	1	23	0.655512	0.352717	3.47653		high3	7	23	9.19025	1.13298	2.444		114Ara20uM-1	3	13	1.2891	3.83517	2.59797		114Glu20uM-1	9	36	14.7345	-0.910419	1.45121
low2	1	24	2.02824	-0.417182	1.79751		high3	7	24	5.67692	0.577754	5.23066		114Ara20uM-1	3	14	0.591687	0.601484	2.12266		114Glu20uM-1	9	37	7.18012	-0.540555	1.87295
low2	1	25	1.67873	1.32382	2.23652		high3	7	25	6.74287	0.595009	3.47402		114Ara20uM-1	3	15	1.01873	1.21717	2.3257		114Glu20uM-1	9	38	8.43798	-0.322462	1.80808
low2	1	26	0.140925	-0.599389	1.79749		high3	7	26	5.87806	0.278075	2.80501		114Ara20uM-1	3	16	3.27386	0.55053	2.23965		114Glu20uM-1	9	39	11.3837	-0.129827	1.68366
low2	1	27	2.42941	2.34076	1.89236		high3	7	37	6.04041	3.23328	3.86243		114Ara20uM-1	3	17	0.666455	1.20237	3.23598		114Glu20uM-1	9	40	2.45359	0.70268	2.07882
low2	1	29	2.93325	0.414635	2.38573		high3	8	1	3.55355	-0.0602022	2.95444		114Ara20uM-1	3	18	1.11199	3.09233	2.21619		114Glu20uM-1	9	41	3.55104	-1.35254	2.2022
low2	1	30	3.69875	-0.106595	2.73958		high3	8	2	4.71222	-0.174438	3.30916		114Ara20uM-1	3	19	1.74807	6.35885	2.55641		114Glu20uM-1	9	42	4.22338	-1.33067	1.94552
low2	1	31	3.77632	0.0865696	2.5087		high3	8	3	7.13417	0.239479	2.33624		114Ara20uM-1	3	20	0.442134	-0.501414	2.01088		114Glu20uM-1	9	43	4.5049	-0.903889	2.02618
low2	1	33	6.69111	3.4045	2.18634		high3	8	4	10.3725	2.56191	2.24266		114Ara20uM-1	3	21	0.711306	2.44439	2.36349		114Glu20uM-1	9	44	3.77285	-1.63004	2.28817
low2	1	34	10.7518	2.75184	2.54324		high3	8	5	2.53189	0.889774	2.75879		114Ara20uM-1	3	22	1.6714	2.24973	2.55417		114Glu20uM-1	9	45	7.9126	-1.00552	1.86826
low2	1	35	3.87732	-0.209992	1.56692		high3	8	6	9.59034	2.15238	3.24419		114Ara20uM-1	3	23	0.852984	0.386333	2.92726		114Glu20uM-1	9	46	7.05586	-0.0671081	2.38943
low2	1	36	0.406532	-0.333526	2.41903		high3	8	8	12.8367	3.31712	2.59632		114Ara20uM-1	3	24	1.32594	1.18349	2.10425		114Glu20uM-1	9	47	8.55902	-0.383138	1.88498
low2	1	37	19.9052	-0.567841	1.80777		high3	8	9	3.73247	0.0125009	2.4612		114Ara20uM-1	3	25	1.00038	0.186606	2.93885		114Glu20uM-1	9	48	3.47048	-1.03871	2.4517
low2	1	38	1.91506	-0.118779	2.86988		high3	8	10	6.30185	0.666347	3.76699		114Ara20uM-1	3	26	1.00694	5.3354	2.04948		114Glu20uM-1	9	49	10.5364	-1.22016	1.6717
low2	1	39	2.53987	0.912921	3.00324		high3	8	11	9.51242	1.15059	4.37556		114Ara20uM-1	3	27	0.714043	0.472202	1.78655		114Glu20uM-1	9	50	11.0959	-0.88955	1.68172
low2	1	40	0.81141	2.70132	2.29284		high3	8	12	14.9731	0.926348	3.66012		114Ara20uM-1	3	28	0.863078	0.398846	2.82176		114Glu20uM-1	9	51	5.93811	-0.904262	1.80596
low2	1	42	2.45655	-1.02208	3.02655		high3	8	13	2.62956	0.64141	2.68097		114Ara20uM-1	3	29	0.916343	2.72025	1.93766		114Glu20uM-1	9	52	2.22453	-1.03976	1.64227
low2	1	43	-1.70627	-1.49801	1.28307		high3	8	14	6.00424	0.701857	3.37883		114Ara20uM-1	3	30	0.716365	0.547081	1.96233		114Glu20uM-1	9	53	4.12211	-0.940813	1.84127
low2	2	1	4.37822	1.41999	1.94743		high3	8	15	4.45945	0.399969	4.10561		114Ara20uM-1	3	31	0.962523	1.4069	2.03383		114Glu20uM-1	9	54	6.46785	-0.543126	1.84935
low2	2	2	2.63389	0.950983	2.49396		high3	8	16	4.32535	0.635521	3.42527		114Ara20uM-1	3	32	1.15892	4.05422	2.43643		114Glu20uM-1	9	55	9.61582	-1.1279	1.75986
low2	2	3	3.32014	2.19662	1.59547		high3	8	17	2.55987	-0.171939	4.69852		114Ara20uM-1	3	33	1.40771	2.31768	3.09149		114Glu20uM-1	9	56	7.71449	-0.000321864	1.92165
low2	2	4	2.19361	1.94789	1.86353		high3	8	18	5.08939	0.629111	3.01267		114Ara20uM-1	3	34	0.971817	2.40028	2.2576		114Glu20uM-1	9	57	5.50449	-0.954389	1.92009
low2	2	5	3.86797	0.570214	2.53481		high3	8	19	8.20223	-0.000919499	2.86694		114Ara20uM-1	3	35	2.00836	5.63209	3.65337		114Glu20uM-1	9	58	2.4265	-0.935791	2.04773
low2	2	6	2.58173	1.76349	2.7384		high3	8	20	7.89297	1.17245	3.27118		114Ara20uM-1	3	36	1.50679	2.17933	3.71256		114Glu20uM-1	9	59	9.44431	-1.34452	1.82757
low2	2	7	3.72077	2.37091	2.99884		high3	8	21	4.31607	-0.800392	4.84561		114Ara20uM-1	3	37	1.26369	2.45434	3.39296		114Glu20uM-1	9	60	16.0679	-0.535287	1.53024
low2	2	8	2.40444	1.47345	3.06406		high3	8	22	4.24465	0.199747	3.73101		114Ara20uM-1	3	38	1.32738	7.48367	6.5571		114Glu20uM-1	9	61	9.80993	-0.0238152	1.7139
low2	2	9	0.659686	0.519208	3.45338		high3	8	23	7.17474	1.42501	4.81591		114Ara20uM-1	3	39	1.57036	7.59257	3.77997		114Glu20uM-1	9	62	7.8452	-0.669628	1.85196
low2	2	10	4.76014	1.30596	1.74902		high3	8	24	4.19112	0.481781	5.94453		114Ara20uM-1	3	40	0.898049	0.189986	3.75526		114Glu20uM-1	9	63	11.5425	-0.236329	1.61792
low2	2	11	3.00253	2.76438	2.58907		high3	8	25	6.6412	0.51863	5.68851		114Ara20uM-1	3	41	0.674698	1.89608	3.52461		114Glu20uM-1	9	64	8.17043	-0.373742	2.73962
low2	2	12	2.14207	3.62172	2.37551		high3	8	26	3.03232	1.45246	2.00904		114Ara20uM-1	3	42	0.985022	11.7625	4.66516		114Glu20uM-1	9	65	6.66786	-0.398923	2.6672
low2	2	13	5.16618	1.33419	2.33759		high3	8	27	4.09221	0.118551	3.39901		114Ara20uM-1	3	43	1.06554	1.41783	2.39428		114Glu20uM-1	9	66	11.6867	0.216769	1.79624
low2	2	15	19.1269	1.87563	1.79159		high3	8	31	4.69555	0.365015	4.04419		114Ara20uM-1	3	44	0.98071	2.27513	3.19801		114Glu20uM-1	9	67	11.1159	-0.290843	2.56688
low2	2	16	13.1384	-0.562599	2.14546									114Ara20uM-1	3	45	1.42834	2.11545	2.77712		114Glu20uM-1	9	68	7.55374	0.108769	1.67219
low2	2	17	2.41733	-0.111162	2.92668				mean	6.37482	0.773736	3.11272		114Ara20uM-1	3	46	1.32008	3.76896	2.58388		114Glu20uM-1	9	69	15.3602	-0.382744	1.6821
low2	2	18	0.600978	0.438413	2.76562				st.dev	2.70489	1.22859	0.937213		114Ara20uM-1	3	47	0.8011	0.864515	2.20827		114Glu20uM-1	9	70	14.2995	-0.176866	1.7711
low2	2	19	11.1522	0.144443	1.56942				count	240	240	240		114Ara20uM-1	3	48	1.13213	1.94529	2.23418		114Glu20uM-1	9	71	9.10463	-1.61472	2.41401
low2	2	20	1.32291	-1.1088	3.30469				st.error	0.1746	0.0793051	0.0604968		114Ara20uM-1	3	49	1.77107	3.0461	2.00198		114Glu20uM-1	9	72	4.7306	-0.698537	2.41081
low2	2	22	3.80474	1.04484	3.07056				CV			0.301091		114Ara20uM-1	3	50	0.883844	3.96174	2.47024		114Glu20uM-1	9	73	3.80969	-0.887841	2.73545
low2	2	23	-0.29884	0.341165	1.41901									114Ara20uM-1	3	51	1.66755	4.15347	2.63291		114Glu20uM-1	9	74	9.2542	-0.468008	2.22504
low2	2	24	2.13299	0.509223	2.02849									114Ara20uM-1	3	52	1.64044	7.68676	2.43842		114Glu20uM-1	9	75	3.0812	-1.53481	2.80546
low2	2	25	18.2663	0.487552	1.87232									114Ara20uM-1	3	53	1.76851	3.41913	1.80492		114Glu20uM-1	9	76	1.95134	-1.08825	1.85812
low2	2	26	0.691036	2.44196	3.23254									114Ara20uM-1	3	54	1.91472	1.96233	1.82965		114Glu20uM-1	9	77	15.1656	-0.138106	2.15303
low2	2	27	0.46498	-1.11178	2.54939									114Ara20uM-1	3	55	1.58246	5.08961	1.56238		114Glu20uM-1	9	78	4.64643	-1.74508	1.81124
low2	2	28	1.14396	-0.242865	2.28117									114Ara20uM-1	3	56	2.11595	7.60016	1.50056		114Glu20uM-1	9	79	5.4166	-0.700155	1.84416
low2	2	29	0.268662	1.02143	1.61603									114Ara20uM-1	3	57	1.14115	3.04529	2.33764		114Glu20uM-1	9	80	6.14989	-0.778435	2.1012
low2	2	30	3.97757	1.97906	1.93707									114Ara20uM-1	3	58	0.837572	0.785318	2.01563		114Glu20uM-1	9	81	9.81046	-0.452794	1.92545
low2	2	31	1.33484	2.1269	2.14557									114Ara20uM-1	3	59	2.9683	2.55094	1.72255		114Glu20uM-1	9	82	6.24208	-1.43431	3.27839
low2	2	32	0.730742	1.07379	2.38709									114Ara20uM-1	3	60	0.836091	3.6988	1.83756		114Glu20uM-1	9	83	9.77914	-0.214688	2.24647
low2	3	1	2.42244	2.59264	2.50031									114Ara20uM-1	3	61	2.97462	8.13887	2.90624		114Glu20uM-1	9	84	19.4108	-0.128967	2.80837
low2	3	2	4.72477	2.075	1.59379									114Ara20uM-1	4	1	3.54053	10.4386	2.62716		114Glu20uM-1	9	85	18.6143	-1.01109	1.77947
low2	3	3	1.85343	0.922667	2.45093									114Ara20uM-1	4	2	2.35323	5.81164	2.09567		114Glu20uM-1	9	86	13.2384	-0.448374	1.7668
low2	3	4	18.1034	-0.870456	1.40657									114Ara20uM-1	4	3	0.829507	4.60413	1.92938		114Glu20uM-1	9	87	9.16608	-0.831068	1.62441
low2	3	5	3.37646	1.02504	3.06751									114Ara20uM-1	4	4	1.54152	4.30115	2.3625		114Glu20uM-1	9	88	14.1546	-1.31081	1.8228
low2	3	6	5.19406	1.34842	1.70712									114Ara20uM-1	4	5	1.26719	2.22502	2.07092		114Glu20uM-1	9	89	6.3409	-0.756554	1.64007
low2	3	7	1.7001	-0.669698	2.90729									114Ara20uM-1	4	6	0.678006	3.00414	1.87622		114Glu20uM-1	9	90	11.845	-0.561255	2.39812
low2	3	8	3.77709	0.441921	2.75098									114Ara20uM-1	4	7	0.686569	5.34616	2.15504		114Glu20uM-1	9	91	15.3482	-1.17846	2.77676
low2	3	10	2.79667	1.55408	1.93097									114Ara20uM-1	4	8	1.75848	3.93736	2.5458		114Glu20uM-1	9	92	12.9491	-0.726152	2.2178
low2	3	12	3.74117	12.7107	2.89592									114Ara20uM-1	4	9	1.83743	5.33524	2.4585		114Glu20uM-1	9	93	10.8053	-0.568708	2.73881
low2	3	14	1.64544	1.45487	2.22019									114Ara20uM-1	4	10	1.24317	2.98321	2.17784		114Glu20uM-1	9	94	8.7231	-1.69165	2.36122
low2	3	15	1.03344	1.86262	2.64141									114Ara20uM-1	4	11	1.41641	3.63321	2.545		114Glu20uM-1	9	95	4.98465	-1.61504	2.0601
low2	3	16	2.96604	1.0377	1.82618									114Ara20uM-1	4	12	1.35338	3.47115	2.65688		114Glu20uM-1	9	96	13.7655	-0.329674	2.3013
low2	3	17	5.1557	1.52908	1.65455									114Ara20uM-1	4	13	0.341143	1.61997	2.99117		114Glu20uM-1	9	97	9.12103	-0.908878	2.05243
low2	3	18	4.96451	1.31838	1.6664									114Ara20uM-1	4	14	1.11439	8.17809	2.82894		114Glu20uM-1	9	98	7.01077	0.225133	1.7195
low2	3	19	3.89584	1.42154	2.60103									114Ara20uM-1	4	15	1.54147	2.04688	2.23874		114Glu20uM-1	9	99	14.3869	-0.570195	1.66755
low2	3	20	1.21686	1.80417	2.19542									114Ara20uM-1	4	16	0.692631	4.44947	2.51293		114Glu20uM-1	9	100	13.1583	0.324154	1.52764
low2	3	21	6.16024	1.5815	1.91911									114Ara20uM-1	4	17	1.57632	4.95541	2.34995		114Glu20uM-1	9	101	19.811	-1.01459	1.47206
low2	3	22	6.0156	0.962621	1.78732									114Ara20uM-1	4	18	1.43726	4.16852	2.6138		114Glu20uM-1	9	102	9.45227	-0.528478	1.44664
low2	3	25	7.79977	3.34352	2.52397									114Ara20uM-1	4	19	0.765303	3.34154	2.17465		114Glu20uM-1	9	103	7.30109	-1.31316	2.13624
low2	3	26	3.35604	1.72889	1.5958									114Ara20uM-1	4	20	0.788178	3.02965	3.02619		114Glu20uM-1	9	104	5.90638	-2.14186	2.04713
low2	4	1	4.40686	1.34305	2.88482									114Ara20uM-1	4	21	2.13905	4.25232	2.0215		114Glu20uM-1	9	105	6.58344	-1.19679	2.1425
low2	4	2	9.35451	0.562426	2.59424									114Ara20uM-1	4	22	-0.0242428	1.55097	2.07974		114Glu20uM-1	9	106	20.4247	-0.268746	2.93324
low2	5	2	0.771349	-0.275543	2.73971									114Ara20uM-1	4	23	1.27832	2.88659	2.32492		114Glu20uM-1	9	107	19.931	-1.01268	1.73426
low2	5	3	4.07979	0.290511	2.32855									114Ara20uM-1	4	24	1.22731	1.97353	2.23673		114Glu20uM-1	9	108	11.3881	-1.75707	2.42259
low2	5	4	4.06628	3.10973	3.4455									114Ara20uM-1	4	25	1.27292	2.9276	1.86396		114Glu20uM-1	9	109	10.1129	-1.25487	2.61551
low3	1	1	4.90831	2.11483	1.57976									114Ara20uM-1	4	26	0.788069	2.29736	2.10704		114Glu20uM-1	9	110	3.51392	-1.86278	2.71033
low3	1	2	22.4086	-0.171045	2.66836									114Ara20uM-1	4	27	1.04456	2.27541	2.17865		114Glu20uM-1	9	111	14.5423	-0.296815	2.25892
low3	1	3	8.7553	1.52102	2.19976									114Ara20uM-1	4	28	1.04369	2.48951	2.17589		114Glu20uM-1	9	112	6.61145	-0.973237	1.97623
low3	1	4	9.40399	2.32691	2.00908									114Ara20uM-1	4	29	0.263997	0.265336	2.02946		114Glu20uM-1	9	113	20.1633	-0.97199	1.82884
low3	1	5	5.04485	0.653871	2.5612									114Ara20uM-1	4	30	-0.0452577	-0.130491	1.75702		114Glu20uM-1	9	114	5.6819	-0.37425	2.42953
low3	1	6	6.15805	1.42477	2.37537									114Ara20uM-1	4	31	1.7418	3.76959	2.32464		114Glu20uM-1	9	115	9.92026	-1.25499	2.88667
low3	1	7	3.86914	-2.14434	2.10848									114Ara20uM-1	4	32	1.51966	2.61381	2.06467		114Glu20uM-1	9	116	8.64394	-0.982076	1.98645
low3	1	8	13.9682	4.24798	3.16438									114Ara20uM-1	4	33	0.519434	5.10397	3.14587		114Glu20uM-1	9	117	8.99395	0.0615468	2.39387
low3	1	9	4.9033	1.80618	1.52379									114Ara20uM-1	4	34	0.689636	3.02374	2.45244		114Glu20uM-1	9	118	8.24276	-1.17927	2.56896
low3	1	11	6.97117	4.60293	1.84611									114Ara20uM-1	4	35	1.66817	2.65789	2.22189		114Glu20uM-1	9	119	4.74015	-1.81752	2.00089
low3	1	12	6.68902	4.98893	1.75406									114Ara20uM-1	4	36	0.117796	2.21368	2.99205		114Glu20uM-1	9	120	5.65936	-2.16675	1.95161
low3	1	13	7.31113	-0.249316	1.18068									114Ara20uM-1	4	37	2.26909	2.05076	2.59675		114Glu20uM-1	9	121	17.3664	-0.89945	3.23688
low3	1	15	5.70082	4.66249	3.09111									114Ara20uM-1	4	38	0.67349	1.47021	2.71091		114Glu20uM-1	9	122	13.7746	-1.50469	1.55668
low3	1	16	11.0691	3.80144	1.46535									114Ara20uM-1	4	39	1.05623	0.93069	2.22877		114Glu20uM-1	9	123	5.47122	-0.88244	2.13303
low3	1	17	16.0484	3.69921	1.64424									114Ara20uM-1	4	40	0.695478	1.47413	2.24696		114Glu20uM-1	9	124	2.2677	-1.61826	2.07801
low3	1	19	3.45924	3.16222	1.51349									114Ara20uM-1	4	41	0.673012	1.00352	1.99811		114Glu20uM-1	9	125	8.73734	-0.568804	2.17409
low3	1	20	12.6544	3.93593	2.25628									114Ara20uM-1	4	42	0.349505	1.18919	2.77091		114Glu20uM-1	9	126	8.10502	-0.999159	2.46649
low3	1	21	5.34139	3.5864	2.45153									114Ara20uM-1	4	43	0.227499	0.337111	2.40265		114Glu20uM-1	9	127	8.10643	-1.23587	2.10769
low3	1	22	4.74708	3.91207	1.53423									114Ara20uM-1	4	44	1.01934	0.896433	2.28891		114Glu20uM-1	9	128	6.44795	-1.60422	1.78056
low3	1	23	3.18692	0.987841	2.36742									114Ara20uM-1	4	45	1.02114	0.100685	2.64317		114Glu20uM-1	9	129	13.0644	-1.19028	2.58704
low3	1	24	9.8649	2.13657	1.57112									114Ara20uM-1	4	46	1.85774	6.68607	2.69595		114Glu20uM-1	9	130	7.94289	-0.853806	2.4135
low3	1	25	20.6373	2.80337	2.13226									114Ara20uM-1	4	47	1.32909	4.04462	3.07655		114Glu20uM-1	9	131	4.89724	-1.27699	1.80956
low3	1	26	9.26209	2.14716	1.81943									114Ara20uM-1	4	48	0.961758	1.66879	2.11261		114Glu20uM-1	9	132	8.84341	-0.444391	1.85817
low3	1	27	8.6502	2.68854	2.56483									114Ara20uM-1	4	49	0.515956	2.41726	2.44912		114Glu20uM-1	9	133	11.0824	-0.00629945	2.04612
low3	1	28	8.48729	2.16896	1.69212									114Ara20uM-1	4	50	0.498209	1.09243	2.29698		114Glu20uM-1	9	134	14.9197	-0.411389	1.47772
low3	1	29	6.94953	3.42238	1.92706									114Ara20uM-1	4	51	1.03279	2.39717	3.42095		114Glu20uM-1	9	135	13.1652	-1.43684	1.74442
low3	1	30	4.30303	1.1585	1.65048									114Ara20uM-1	4	52	0.846932	3.2358	3.55321		114Glu20uM-1	9	136	5.88762	-0.517824	2.02357
low3	1	31	7.73989	1.12768	2.56315									114Ara20uM-1	4	53	0.78324	0.331123	3.77443		114Glu20uM-1	9	137	12.2905	-1.28568	2.26136
low3	1	32	7.80156	3.94196	1.76667									114Ara20uM-1	4	54	2.05844	5.98655	2.30283		114Glu20uM-1	9	138	20.3372	-2.25662	1.31013
low3	1	33	13.6573	2.90219	2.07309									114Ara20uM-1	4	55	1.15129	5.48972	2.06998		114Glu20uM-1	9	139	2.63058	-2.07179	1.89442
low3	1	34	8.26138	0.715086	2.04747									114Ara20uM-1	4	56	1.28891	4.23966	3.43509		114Glu20uM-1	9	140	18.83	-1.30277	2.44744
low3	1	35	6.05674	9.73475	3.14014									114Ara20uM-1	4	57	0.824698	1.08618	2.37737		114Glu20uM-1	9	141	5.6494	-0.795611	1.84142
low3	1	36	2.61308	2.27029	1.65672									114Ara20uM-1	4	58	0.743409	0.941841	3.46707		114Glu20uM-1	9	142	4.20066	-0.776477	1.79173
low3	1	37	9.17836	2.70375	1.68369									114Ara20uM-1	4	59	2.40915	7.60159	2.93994		114Glu20uM-1	9	143	4.58968	-2.23525	2.38477
low3	1	38	15.7836	1.04568	1.4028									114Ara20uM-1	4	60	0.690537	4.99877	1.7755		114Glu20uM-1	9	144	6.25439	-0.869009	1.97436
low3	1	39	9.64238	4.52589	1.86345									114Ara20uM-1	4	61	1.26766	3.64228	2.24264		114Glu20uM-1	9	145	3.67295	-1.48849	2.07651
low3	1	40	4.88402	1.81121	1.4922									114Ara20uM-1	4	62	1.51231	4.35291	1.78069		114Glu20uM-1	9	146	2.50995	-0.846787	2.13272
low3	1	41	7.55324	7.27375	1.83609									114Ara20uM-1	4	63	1.42178	4.38542	3.51819		114Glu20uM-1	9	147	6.4066	-1.38175	2.1711
low3	1	42	5.01781	-0.0143613	1.66294									114Ara20uM-1	4	64	0.796824	1.29679	1.97244		114Glu20uM-1	9	148	5.46879	-0.598273	2.02162
low3	1	43	0.521021	2.81155	1.49149									114Ara20uM-1	4	65	2.12295	2.88402	1.72822		114Glu20uM-1	9	149	12.753	-1.22422	1.9174
low3	1	44	4.00863	1.10635	1.71947									114Ara20uM-1	4	66	5.57516	2.31023	1.51827		114Glu20uM-1	9	150	7.00076	-0.994802	1.73325
low3	1	45	5.95426	0.956974	2.04565									114Ara20uM-1	5	1	1.35897	3.44993	2.39111		114Glu20uM-1	9	151	7.72838	-1.65341	2.10541
low3	1	46	2.52268	-1.37006	1.52274									114Ara20uM-1	5	2	1.17971	2.60819	2.90635		114Glu20uM-1	9	152	7.76207	-1.06484	1.79997
low3	1	47	1.0317	-1.00741	1.91768									114Ara20uM-1	5	3	2.48575	3.99619	1.90787		114Glu20uM-1	9	153	1.5931	-1.83704	1.95899
low3	1	48	4.26179	2.3667	2.32759									114Ara20uM-1	5	4	2.07048	3.85861	3.12851		114Glu20uM-1	9	154	8.57565	-2.12177	2.12573
low3	1	49	5.37793	1.18643	1.53903									114Ara20uM-1	5	5	2.26558	4.01927	1.98295		114Glu20uM-1	9	155	9.5074	-1.37047	2.56615
low3	1	50	4.49177	0.610049	2.4004									114Ara20uM-1	5	6	1.10947	1.86715	2.29295		114Glu20uM-1	9	156	6.41343	-0.180975	1.39807
low3	1	51	8.30155	2.68854	2.06791									114Ara20uM-1	5	7	1.18411	1.11084	1.7463		114Glu20uM-1	9	157	10.5245	-0.447799	2.41429
low3	1	52	7.68021	4.43064	1.29391									114Ara20uM-1	5	8	1.00712	5.11357	2.26814		114Glu20uM-1	9	158	5.02431	0.146179	1.87069
low3	1	53	9.04697	4.8662	1.39082									114Ara20uM-1	5	9	1.20004	1.86189	2.42218		114Glu20uM-1	9	159	17.4313	-0.242691	2.6605
low3	1	54	5.6409	0.186758	1.81131									114Ara20uM-1	5	10	0.969486	7.7923	2.10424		114Glu20uM-1	9	160	2.8752	-1.66446	2.26314
low3	1	55	6.70511	1.24937	3.19045									114Ara20uM-1	5	11	1.05418	2.66648	1.90256		114Glu20uM-1	9	161	5.71463	-1.00498	1.83407
low3	1	56	4.06528	0.709443	1.81093									114Ara20uM-1	5	12	0.993663	4.63986	2.15603		114Glu20uM-1	9	162	17.8452	-0.393049	1.5464
low3	1	57	7.58444	2.24817	1.64594									114Ara20uM-1	5	13	1.17949	3.19614	2.34094		114Glu20uM-1	9	163	3.37481	-1.77166	2.86996
low3	1	58	4.05585	2.07547	1.80041									114Ara20uM-1	5	14	1.10303	2.32982	2.65938		114Glu20uM-1	9	164	5.67793	-1.18947	1.97614
low3	1	59	15.1146	3.29555	1.68035									114Ara20uM-1	5	15	0.562577	4.00675	1.85107		114Glu20uM-1	9	165	10.7929	-2.34823	1.9697
low3	1	60	4.44962	-0.0596897	1.76993									114Ara20uM-1	5	16	2.48725	1.01974	1.92539		114Glu20uM-1	9	166	11.2474	1.7147	2.28844
low3	2	1	87.1011	17.1892	2.1269									114Ara20uM-1	5	17	1.55259	4.74629	2.1497		114Glu20uM-1	9	167	6.67743	-0.97153	2.63133
low3	2	2	10.2145	3.02035	1.93263									114Ara20uM-1	5	18	1.5041	-0.189754	2.6738		114Glu20uM-1	9	168	3.27497	-1.05849	2.28661
low3	2	3	5.62923	2.50917	3.09118									114Ara20uM-1	5	19	1.60463	3.2188	2.39812		114Glu20uM-1	9	169	3.77397	-1.34469	2.56248
low3	2	4	8.78432	5.52017	2.10134									114Ara20uM-1	5	20	0.549117	3.85325	2.23262		114Glu20uM-1	9	170	6.65795	-0.56476	2.62225
low3	2	5	2.50484	3.00772	2.14172									114Ara20uM-1	5	21	1.23667	0.408857	2.13018		114Glu20uM-1	9	171	15.8848	-0.798678	2.10952
low3	2	6	10.2461	4.19746	2.13543									114Ara20uM-1	5	22	0.68616	2.92025	2.20874		114Glu20uM-1	9	172	8.92525	-0.515179	2.37066
low3	2	7	9.97858	7.49238	2.07886									114Ara20uM-1	5	23	1.1426	1.686	2.76404		114Glu20uM-1	9	173	5.53689	-0.906046	2.34547
low3	2	8	8.49088	2.52012	2.07992									114Ara20uM-1	5	24	1.03371	0.422693	2.43301		114Glu20uM-1	9	174	7.65921	0.266978	2.08158
low3	2	9	32.0087	4.32067	2.01835									114Ara20uM-1	5	25	0.895291	2.97553	1.80653		114Glu20uM-1	9	175	4.16299	-1.02826	2.18447
low3	2	10	6.78044	3.32074	2.44327									114Ara20uM-1	5	26	1.31058	3.073	2.69031		114Glu20uM-1	9	176	6.58301	-0.765907	2.66319
low3	2	12	13.3037	3.28999	2.15887									114Ara20uM-1	5	27	1.24424	0.635272	2.20296		114Glu20uM-1	9	177	8.40726	-0.484632	2.2125
low3	2	13	4.78716	3.28866	2.41135									114Ara20uM-1	5	28	0.590835	3.9272	2.21308		114Glu20uM-1	9	178	3.08913	-1.50628	2.23209
low3	2	14	12.7602	5.29343	2.41017									114Ara20uM-1	5	29	1.23759	5.1314	2.69706		114Glu20uM-1	9	179	9.11694	-0.645173	2.47281
low3	2	15	7.14708	2.66665	2.04673									114Ara20uM-1	5	30	1.44276	2.86402	2.04694		114Glu20uM-1	9	180	8.63228	-0.879692	2.04589
low3	2	16	6.73017	3.33883	1.84004									114Ara20uM-1	5	31	0.917683	4.28902	2.61151		114Glu20uM-1	9	181	8.07201	-0.479371	2.12957
low3	2	17	15.03	3.71789	2.11764									114Ara20uM-1	5	32	1.08122	1.92023	1.9283		114Glu20uM-1	9	182	5.32862	-0.541935	2.18564
low3	2	18	14.5654	4.24136	2.35663									114Ara20uM-1	5	33	0.278554	0.0547773	2.89997		114Glu20uM-1	9	183	8.12156	-0.810482	2.18648
low3	2	19	7.32306	2.97604	3.04562									114Ara20uM-1	5	34	1.40403	1.92346	1.98122		114Glu20uM-1	9	184	11.6274	-0.716812	2.10127
low3	2	20	5.96179	1.77399	1.80426									114Ara20uM-1	5	35	0.592009	5.24092	2.32453		114Glu20uM-1	9	185	3.8243	-0.57175	3.36725
low3	2	21	11.8606	5.07646	2.73749									114Ara20uM-1	5	36	0.743141	4.3549	2.39055		114Glu20uM-1	9	186	7.03984	-1.4654	3.52282
low3	2	22	5.13054	2.27972	2.61053									114Ara20uM-1	5	37	1.17185	3.65331	2.16242		114Glu20uM-1	9	187	12.6828	-0.521743	4.06031
low3	2	23	0.15284	0.841606	1.59305									114Ara20uM-1	5	38	0.980792	3.14671	2.23928		114Glu20uM-1	9	188	9.82517	-0.804116	3.63362
low3	2	24	3.68348	0.458339	2.24776									114Ara20uM-1	5	39	0.784909	3.96471	2.21344		114Glu20uM-1	9	189	7.19516	-0.341231	2.37187
low3	2	25	7.54303	1.92825	3.12164									114Ara20uM-1	5	40	0.377704	1.3457	2.32593		114Glu20uM-1	9	190	16.5258	-1.34819	2.44432
low3	2	26	21.9382	3.81537	2.68167									114Ara20uM-1	5	41	0.987064	2.20899	2.46504		114Glu20uM-1	9	191	11.558	-0.563515	2.48793
low3	2	27	7.29249	2.74261	1.89166									114Ara20uM-1	5	42	1.38875	3.39091	1.76775		114Glu20uM-1	9	192	9.49756	-0.782288	2.5545
low3	2	28	12.7658	3.52658	2.10929									114Ara20uM-1	5	43	1.4865	3.50907	3.16049		114Glu20uM-1	9	193	7.87288	-1.62914	1.6038
low3	2	29	5.42723	3.38785	2.0929									114Ara20uM-1	5	44	1.29642	1.93371	2.18542		114Glu20uM-1	9	194	15.9737	-0.453266	2.27787
low3	2	30	12.2734	16.2451	2.8254									114Ara20uM-1	5	45	0.701202	1.11643	2.72738		114Glu20uM-1	9	195	8.48332	-0.343835	2.18379
low3	2	31	13.0678	6.93632	2.6648									114Ara20uM-1	5	46	0.594873	0.495823	2.2984		114Glu20uM-1	9	196	10.6581	-0.306107	2.22732
low3	2	32	6.69009	1.88359	1.67679									114Ara20uM-1	5	47	0.457975	1.39406	2.06971		114Glu20uM-1	9	197	3.70732	-0.390444	2.65398
low3	2	34	17.76	11.7803	2.49963									114Ara20uM-1	5	48	1.06633	2.09386	2.23322		114Glu20uM-1	9	198	9.58517	-0.953804	2.07027
low3	2	35	7.75338	6.93098	3.36747									114Ara20uM-1	5	49	0.744891	1.53915	1.91625		114Glu20uM-1	9	199	6.14962	-1.4649	2.33545
low3	2	36	6.38377	3.82813	3.54228									114Ara20uM-1	5	50	0.703087	0.414171	2.55369		114Glu20uM-1	9	200	15.4667	-0.993231	2.6543
low3	2	37	22.626	2.6373	2.65678									114Ara20uM-1	5	51	1.33603	4.48508	2.55679		114Glu20uM-1	9	201	6.04233	-1.07574	2.05235
low3	2	38	9.15162	3.41656	1.47233									114Ara20uM-1	5	52	1.52241	3.26872	2.34473		114Glu20uM-1	9	202	8.39983	-1.66504	2.42184
low3	2	39	2.81123	1.76533	1.8813									114Ara20uM-1	5	53	0.51483	1.6556	2.37885		114Glu20uM-1	9	203	8.48122	-0.701426	3.18735
low3	2	41	15.3281	5.75684	3.15071									114Ara20uM-1	5	54	1.88594	3.37461	2.47454		114Glu20uM-1	9	204	15.6832	-1.09983	2.55214
low3	2	43	11.956	4.72348	2.23294									114Ara20uM-1	5	55	2.6199	2.31281	1.90839		114Glu20uM-1	9	205	11.3035	0.539642	1.70471
low3	2	44	8.06857	4.44822	1.54323									114Ara20uM-1	5	56	1.31105	1.75976	2.31625		114Glu20uM-1	9	206	8.94938	-0.0784921	1.77738
low3	2	47	5.74415	2.69042	1.47555									114Ara20uM-1	5	57	0.413128	0.311649	1.91413		114Glu20uM-1	9	207	13.952	0.00214254	2.10528
low3	2	52	13.7769	4.66712	2.02895									114Ara20uM-1	5	58	1.42267	7.58605	2.85617		114Glu20uM-1	9	208	11.2624	-1.35049	1.40114
low3	2	53	5.00378	3.52963	1.81623									114Ara20uM-1	5	59	1.55088	2.69321	2.84694		114Glu20uM-1	9	209	8.81394	-0.683622	2.00107
low3	3	1	14.1489	4.79116	2.0233									114Ara20uM-1	5	60	1.2105	4.9541	2.27886		114Glu20uM-1	9	210	16.851	-0.424564	2.64985
low3	3	2	9.3472	9.29957	1.8911									114Ara20uM-1	5	61	1.05413	0.516483	2.51629		114Glu20uM-1	9	211	7.42649	-0.135841	2.44271
low3	4	1	11.9602	8.93451	1.99928									114Ara20uM-1	5	62	2.02666	2.03029	3.08087		114Glu20uM-1	9	212	6.65858	0.833011	2.51706
low3	4	2	15.8461	6.4986	1.94085									114Ara20uM-1	5	63	1.74385	6.71637	2.53087		114Glu20uM-1	9	213	8.52342	-0.0251153	2.4636
low3	4	3	10.1412	6.81685	1.89952									114Ara20uM-1	5	64	0.484181	-0.134192	2.60024		114Glu20uM-1	9	214	8.40198	-0.0573964	3.28078
low3	4	4	21.6857	10.022	1.86215									114Ara20uM-1	5	65	1.00348	16.5894	3.0502		114Glu20uM-1	9	215	4.03993	-1.06631	2.33714
low3	4	5	14.0601	5.53037	1.41123									114Ara20uM-1	5	66	0.739276	-0.0464158	2.37384		114Glu20uM-1	9	216	5.44734	-1.55237	2.38092
low3	4	6	15.4787	4.83115	1.91249									114Ara20uM-1	5	67	0.261184	0.297334	1.89656		114Glu20uM-1	9	217	7.71347	-0.286353	1.75221
low3	4	7	17.7694	7.04232	1.61897									114Ara20uM-1	5	68	0.537183	0.771031	2.76196		114Glu20uM-1	9	218	6.56538	-0.317145	1.93954
low3	4	8	8.08629	4.01019	2.71824									114Ara20uM-1	5	69	0.941768	1.58872	2.51886		114Glu20uM-1	9	219	8.04849	0.0243069	1.69383
low3	4	9	8.63249	2.03323	2.27442									114Ara20uM-1	5	70	0.863951	0.951726	2.09862		114Glu20uM-1	9	220	3.65233	-0.426801	1.67092
low3	4	10	10.4691	2.77371	2.00517									114Ara20uM-1	5	71	1.9485	4.45033	1.92222		114Glu20uM-1	9	221	3.70301	0.068769	2.12388
low3	4	11	5.89305	2.90194	2.04979									114Ara20uM-1	5	72	0.778079	1.06166	2.45531		114Glu20uM-1	9	222	18.9907	-1.07529	1.51215
low3	4	12	4.90077	0.567618	2.9533									114Ara20uM-1	5	73	1.11954	7.40489	1.89559		114Glu20uM-1	9	223	5.99869	-1.20717	1.42855
low3	4	13	22.6762	8.39095	2.58523									114Ara20uM-1	5	74	0.389263	0.496479	2.27871		114Glu20uM-1	9	224	20.8581	-1.02427	1.31441
low3	4	14	19.0514	5.99262	2.88936									114Ara20uM-1	5	75	1.23155	1.58771	2.10958		114Glu20uM-1	9	225	12.037	-0.261738	1.64388
low3	4	15	7.49776	3.84686	2.93424									114Ara20uM-1	5	76	1.23507	2.09973	2.37188		114Glu20uM-1	9	226	7.23628	-0.814395	1.88461
low3	4	16	6.85756	3.36619	3.34926									114Ara20uM-1	5	77	1.92348	8.06935	2.04563		114Glu20uM-1	9	227	8.87049	-0.397073	1.7999
low3	4	17	5.21303	2.52141	3.43488									114Ara20uM-1	5	78	2.15174	2.57359	2.21069		114Glu20uM-1	9	228	8.12327	-0.617547	2.25581
low3	4	18	10.6116	7.80947	1.88459									114Ara20uM-1	5	79	0.958698	4.2703	2.29597		114Glu20uM-1	9	229	17.5872	-0.433493	2.69304
low3	4	19	20.2753	5.62718	2.18466									114Ara20uM-1	5	80	0.59696	0.39281	2.3045		114Glu20uM-1	9	230	8.17263	-1.0213	2.07033
low3	4	20	7.21538	3.85927	3.24163									114Ara20uM-1	5	81	2.18372	3.636	2.42411		114Glu20uM-1	9	231	6.36949	-0.109088	1.95472
low3	4	21	10.1184	5.31283	3.11298									114Ara20uM-1	5	82	1.23705	3.7567	3.20251		114Glu20uM-1	9	232	8.5179	0.296729	2.48521
low3	4	22	20.2728	14.044	2.32305									114Ara20uM-1	5	83	2.0404	2.84416	2.66309		114Glu20uM-1	9	233	21.3078	-1.34436	1.77603
low3	4	23	10.1105	2.13975	1.93725									114Ara20uM-1	5	84	2.87763	5.11669	2.89171		114Glu20uM-1	9	234	4.72412	-0.947066	3.27388
low3	4	24	17.6646	8.62753	1.60378									114Ara20uM-1	5	85	1.15569	0.575107	2.0816		114Glu20uM-1	9	235	10.6569	-0.549143	1.65774
low3	4	25	35.1749	22.1086	1.31157									114Ara20uM-1	5	86	1.39725	3.20995	3.53067		114Glu20uM-1	9	236	13.0809	-0.677803	1.3883
low3	4	26	10.4404	4.75287	1.65552									114Ara20uM-1	5	87	2.30407	6.12458	2.14784		114Glu20uM-1	9	237	8.97265	-1.91266	1.75059
low3	4	27	7.76009	3.36356	2.03836									114Ara20uM-1	5	88	1.19316	3.81456	2.39946		114Glu20uM-1	9	238	4.76851	-0.578263	2.23481
low3	4	28	27.2132	4.96414	2.662									114Ara20uM-1	5	89	0.595941	1.38905	3.80184		114Glu20uM-1	9	239	4.28946	-1.09582	2.9367
low3	4	29	18.8931	5.61619	1.95165									114Ara20uM-1	5	90	0.545644	1.88613	1.939		114Glu20uM-1	9	240	22.4385	-1.95142	2.69083
low3	4	30	2.80173	0.962994	2.368									114Ara20uM-1	5	91	0.268818	-0.161557	3.57325		114Glu20uM-1	9	241	16.2804	-1.21177	1.5151
low3	4	31	25.893	7.0037	1.71042									114Ara20uM-1	5	92	1.44943	5.37563	2.98209		114Glu20uM-1	9	242	7.34063	-1.53414	1.76276
low3	4	32	10.1149	5.41783	2.6611									114Ara20uM-1	5	93	1.31672	3.72897	3.0519		114Glu20uM-1	9	243	14.776	-0.844752	2.97497
low3	4	33	6.11626	3.2686	2.01421									114Ara20uM-1	5	94	0.873886	2.05056	2.76979		114Glu20uM-1	9	244	5.93051	-1.18506	2.94953
low3	4	34	0.694602	0.374857	2.65607									114Ara20uM-1	5	95	1.33061	1.42207	3.21274		114Glu20uM-1	9	245	5.64476	-1.55954	1.6331
low3	4	35	7.59994	3.4906	1.55067									114Ara20uM-1	5	96	0.786056	2.25872	2.74412		114Glu20uM-1	9	246	6.06235	-0.900105	1.8241
low3	4	36	10.8621	4.58865	2.19048									114Ara20uM-1	5	97	1.28599	3.15187	2.44638		114Glu20uM-1	9	247	7.48488	-1.36326	1.85246
low3	4	37	20.2883	2.59937	2.77531									114Ara20uM-1	5	98	2.99902	16.9507	2.25066		114Glu20uM-1	9	248	8.83362	-0.643118	1.71452
low3	4	38	8.86132	7.26286	1.62735									114Ara20uM-1	5	99	1.649	4.20395	1.90962		114Glu20uM-1	9	249	6.52389	-0.75566	3.293
low3	4	39	16.9033	5.35063	1.49398									114Ara20uM-1	5	100	1.3055	2.39695	2.32095		114Glu20uM-1	9	250	8.43478	-0.8288	2.34163
low3	4	40	8.82298	4.98088	2.41717									114Ara20uM-1	5	101	1.55568	3.07002	2.47954		114Glu20uM-1	9	251	8.7853	-0.234515	1.95785
low3	4	41	14.0382	6.97087	1.49855									114Ara20uM-1	5	102	1.045	1.17676	1.85834		114Glu20uM-1	9	252	17.5218	-1.11476	2.70944
low3	4	42	39.3879	23.5518	2.50486									114Ara20uM-1	5	103	0.731339	3.104	2.3717		114Glu20uM-1	9	253	4.2894	-2.07422	1.70541
low3	4	43	10.3443	4.28207	1.57722									114Ara20uM-1	5	104	0.771414	0.997268	1.73456		114Glu20uM-1	9	254	8.8291	-0.793781	2.37069
low3	4	44	10.9863	5.35033	1.39827									114Ara20uM-1	5	105	1.9447	3.65063	2.96811		114Glu20uM-1	9	255	6.16928	-0.166419	1.80809
low3	4	45	17.901	4.06686	1.78787									114Ara20uM-1	6	1	1.21109	4.86959	2.17908		114Glu20uM-1	9	256	14.4841	-0.76825	1.85366
low3	4	46	1.00973	3.37044	1.10196									114Ara20uM-1	6	2	1.38955	2.95929	2.40114		114Glu20uM-1	9	257	12.0009	-0.953464	3.36702
low3	4	47	0.872109	1.53503	1.35622									114Ara20uM-1	6	3	1.67201	2.49186	2.65409		114Glu20uM-1	9	258	7.61847	-0.481365	2.05421
low3	4	48	1.80272	2.90974	0.948698									114Ara20uM-1	6	4	1.15773	4.43227	1.61944		114Glu20uM-1	9	259	19.5799	-1.1793	1.85485
low3	4	49	4.70242	4.04633	1.18502									114Ara20uM-1	6	5	1.33097	3.28339	2.51275		114Glu20uM-1	9	260	9.52304	-0.366379	1.92034
low3	4	50	9.96404	4.38128	2.29948									114Ara20uM-1	6	6	1.12929	3.55625	1.7874		114Glu20uM-1	9	261	13.8258	2.53028	1.46868
low3	4	51	15.5495	9.97694	1.97365									114Ara20uM-1	6	7	0.831417	3.29132	1.41988		114Glu20uM-1	9	262	5.52875	0.795619	2.28328
low3	4	52	9.84258	4.92081	1.48818									114Ara20uM-1	6	8	0.517226	1.69385	2.15977		114Glu20uM-1	9	263	8.10713	0.447589	3.17217
low3	4	53	13.6943	5.44947	1.52482									114Ara20uM-1	6	9	1.79245	3.85623	1.69057		114Glu20uM-1	9	264	9.9576	0.588014	1.5782
low3	4	54	13.9533	8.25149	1.54719									114Ara20uM-1	6	10	0.949738	2.27618	2.97909		114Glu20uM-1	9	265	14.8366	-0.617053	1.18742
low3	4	55	18.1282	13.579	1.59875									114Ara20uM-1	6	11	0.431319	2.16424	2.01251		114Glu20uM-1	9	266	8.09583	-0.0334275	3.68889
low3	4	56	33.6369	5.30508	1.92962									114Ara20uM-1	6	12	0.674499	0.673534	3.09923		114Glu20uM-1	9	267	7.90805	0.4467	3.39616
low3	4	57	8.55383	5.65451	1.47819									114Ara20uM-1	6	13	1.08545	3.27566	1.36754		114Glu20uM-1	9	268	11.0441	-0.232188	2.1925
low3	4	58	16.5088	7.94982	1.2816									114Ara20uM-1	6	14	0.906738	3.54436	2.6585		114Glu20uM-1	9	269	10.4882	-0.139618	1.94861
low3	4	59	23.0225	5.41853	1.96678									114Ara20uM-1	6	15	0.432553	0.177068	2.1592		114Glu20uM-1	9	270	6.85909	0.362968	1.74522
low3	4	60	44.9453	3.7626	1.83538									114Ara20uM-1	6	16	1.53862	1.91185	2.73349		114Glu20uM-1	9	271	10.544	1.02052	2.074
low3	4	61	13.0391	6.03175	1.85932									114Ara20uM-1	6	17	-0.0252257	-0.961375	1.89596		114Glu20uM-1	9	272	20.459	-0.766028	1.92061
low3	4	62	11.631	6.01905	1.4825									114Ara20uM-1	6	18	0.499844	-0.283666	2.01519		114Glu20uM-1	9	273	9.24323	-0.993293	3.16586
low3	4	63	13.6688	8.20704	1.38485									114Ara20uM-1	6	19	1.90246	7.55371	2.1798		114Glu20uM-1	9	274	4.54951	-1.43931	1.8571
low3	4	64	25.7787	12.5404	2.23342									114Ara20uM-1	6	20	2.22086	7.40939	2.78038		114Glu20uM-1	9	275	19.3271	-0.836935	1.84939
low3	4	65	15.5232	7.27226	2.23673									114Ara20uM-1	6	21	1.08122	-0.0479264	2.56981		114Glu20uM-1	9	276	7.40934	-0.494679	2.11163
low3	4	66	24.331	8.6118	2.1348									114Ara20uM-1	6	22	0.726957	1.14327	2.28494		114Glu20uM-1	9	277	7.58554	-0.0133089	1.64041
low3	4	67	13.9821	6.6229	1.52401									114Ara20uM-1	6	23	0.222435	4.15409	2.25859		114Glu20uM-1	9	278	6.34673	-1.04215	1.86579
low3	4	68	21.1482	10.6563	1.17395									114Ara20uM-1	6	24	1.47957	1.94135	2.58795		114Glu20uM-1	9	279	6.88946	-1.155	1.84768
low3	4	69	17.7641	11.4985	1.32239									114Ara20uM-1	6	25	0.456089	1.54109	2.99889		114Glu20uM-1	9	280	4.48161	-0.828846	2.94991
low3	4	70	35.3373	12.5404	1.58835									114Ara20uM-1	6	26	0.655201	0.973419	2.11684		114Glu20uM-1	9	281	7.51653	-0.64705	2.00288
low3	4	71	14.9142	8.13945	1.81785									114Ara20uM-1	6	27	0.824684	1.24076	2.01381		114Glu20uM-1	9	282	5.45942	-0.744862	2.01517
low3	4	72	16.0283	5.84037	1.16562									114Ara20uM-1	6	28	2.16196	-0.0899498	2.65995		114Glu20uM-1	9	283	3.95247	-0.781187	2.26067
low3	4	73	19.9676	8.68511	1.69349									114Ara20uM-1	6	29	0.322569	2.42223	2.24192		114Glu20uM-1	9	284	7.77823	-0.938365	1.64034
low3	4	74	9.65198	1.22977	1.74011									114Ara20uM-1	6	30	0.0837689	0.689289	2.58049		114Glu20uM-1	9	285	14.5586	0.0431564	1.72257
low3	4	75	2.13442	-0.229437	1.83849									114Ara20uM-1	6	31	0.767393	8.18592	2.30751		114Glu20uM-1	9	286	3.89007	-1.90605	2.33742
low3	5	1	10.6337	8.27898	2.31578									114Ara20uM-1	6	32	0.721788	1.21098	2.15974		114Glu20uM-1	9	287	3.78924	-1.75316	2.02762
low3	5	2	10.1057	5.28937	1.96196									114Ara20uM-1	6	33	0.868664	3.49716	2.46605		114Glu20uM-1	9	288	17.8606	-1.22456	2.32167
low3	5	3	8.20912	5.14591	2.16886									114Ara20uM-1	6	34	0.507231	2.64523	2.55147		114Glu20uM-1	9	289	6.4126	-0.336845	1.47153
low3	5	4	20.7149	6.59994	1.94732									114Ara20uM-1	6	35	0.101455	0.161732	2.06624		114Glu20uM-1	9	290	4.32471	-0.82053	1.67689
low3	5	5	12.1891	8.23112	2.99779									114Ara20uM-1	6	36	0.669518	1.26882	3.16605		114Glu20uM-1	9	291	5.85056	-0.410038	2.36649
low3	5	6	13.3454	5.14677	1.71573									114Ara20uM-1	6	37	0.167625	-1.06241	2.63615		114Glu20uM-1	9	292	2.29032	-2.19596	1.76429
low3	5	7	10.25	6.17858	1.87742									114Ara20uM-1	6	38	1.34829	3.10967	2.63295		114Glu20uM-1	9	293	11.4079	-1.815	3.44527
low3	5	8	5.66824	2.09505	3.13073									114Ara20uM-1	6	39	0.797794	1.90554	2.77853		114Glu20uM-1	9	294	9.38707	-1.56428	1.9087
low3	5	9	12.96	6.70451	1.73539									114Ara20uM-1	6	40	0.534224	3.83363	1.87457		114Glu20uM-1	9	295	8.5049	-0.853136	1.914
low3	5	10	28.8986	6.53122	2.06323									114Ara20uM-1	6	41	0.531142	0.47466	2.12546		114Glu20uM-1	9	296	22.7989	-1.04796	2.54425
low3	5	11	12.3134	4.62751	2.03672									114Ara20uM-1	6	42	0.150291	0.708204	2.41161		114Glu20uM-1	9	297	20.2082	0.500209	1.68091
low3	5	12	5.89148	5.27783	2.40591									114Ara20uM-1	6	43	1.64994	3.29468	1.97544		114Glu20uM-1	9	298	5.83741	-0.798655	1.58427
low3	5	13	10.9639	4.0636	2.23991									114Ara20uM-1	6	44	0.0216563	-1.04698	2.36138		114Glu20uM-1	9	299	8.16938	-1.43675	2.15017
low3	5	14	9.79148	3.88698	1.54471									114Ara20uM-1	6	45	0.703313	1.42579	2.03692		114Glu20uM-1	9	300	7.38522	-0.546455	1.6712
low3	5	15	10.3769	3.64656	1.37513									114Ara20uM-1	6	46	1.16685	1.04907	2.1361		114Glu20uM-1	9	301	4.90889	-1.14695	1.78654
low3	5	16	11.8475	6.83304	2.0305									114Ara20uM-1	6	47	0.745215	1.85268	2.621		114Glu20uM-1	9	302	8.54776	-0.823715	1.73705
low3	5	17	12.6296	6.26993	1.88508									114Ara20uM-1	6	48	1.05965	2.16433	2.10631		114Glu20uM-1	9	303	19.51	-2.22202	2.59807
low3	5	18	6.12262	3.9191	1.73991									114Ara20uM-1	6	49	1.31312	2.64879	2.21196		114Glu20uM-1	9	304	5.92097	-1.13386	3.38873
low3	5	19	11.8276	10.1539	1.35776									114Ara20uM-1	6	50	0.020919	1.01531	2.20113		114Glu20uM-1	9	305	6.63704	-1.00572	2.02683
low3	5	20	14.2822	7.69675	1.45632									114Ara20uM-1	6	51	-0.4179	-0.04881	2.26432		114Glu20uM-1	9	306	8.67676	-0.782314	1.98508
low3	5	21	22.5291	9.97562	1.48336									114Ara20uM-1	6	52	0.580955	1.77987	2.1361		114Glu20uM-1	9	307	14.2863	0.446318	1.74693
low3	5	22	18.0248	25.9773	1.78346									114Ara20uM-1	6	53	0.0299201	-0.849779	2.45099		114Glu20uM-1	9	308	5.51071	0.21245	2.22018
low3	5	23	26.8344	6.99175	1.97039									114Ara20uM-1	6	54	0.52347	7.26163	2.36578		114Glu20uM-1	9	309	8.01897	-0.624777	1.93061
low3	5	24	3.50293	2.17958	1.66318									114Ara20uM-1	6	55	0.562811	1.00528	2.58942		114Glu20uM-1	9	310	9.40527	0.0211544	2.37179
low3	5	25	10.1998	6.47867	1.37903									114Ara20uM-1	6	56	1.06267	0.309485	2.41331		114Glu20uM-1	9	311	9.89629	0.0467001	2.04257
low3	5	26	13.7558	15.1365	1.2566									114Ara20uM-1	6	57	0.754585	0.394745	3.11726		114Glu20uM-1	9	312	8.35075	-0.58933	1.5806
low3	5	27	20.9996	10.4703	1.83441									114Ara20uM-1	6	58	0.911345	1.41499	2.24083		114Glu20uM-1	9	313	13.5588	0.0882045	2.45932
low3	5	28	6.93047	4.36476	1.83935									114Ara20uM-1	6	59	-0.18125	0.770612	2.32685		114Glu20uM-1	9	314	11.5619	-1.01642	2.4567
low3	5	29	21.019	5.28545	1.83891									114Ara20uM-1	6	60	-0.0295999	-0.569297	2.4658		114Glu20uM-1	9	315	8.56074	-0.82415	2.03023
low3	5	30	7.85647	2.13786	2.20429									114Ara20uM-1	6	61	0.327735	0.753262	1.9637		114Glu20uM-1	9	316	15.0641	-1.00494	2.11897
low3	5	31	6.74567	2.30852	1.97012									114Ara20uM-1	6	62	0.654383	2.0788	2.38152		114Glu20uM-1	9	317	7.20569	-0.422192	1.55551
low3	5	32	8.51655	3.62811	2.8837									114Ara20uM-1	6	63	0.0344122	-1.54092	3.05671		114Glu20uM-1	9	318	15.5797	0.498055	1.5513
low3	5	33	7.34097	3.47816	2.35425									114Ara20uM-1	6	64	1.04367	0.685886	1.97526		114Glu20uM-1	9	319	4.52356	-0.845276	1.96317
low3	5	34	9.47885	4.0983	2.02228									114Ara20uM-1	6	65	0.710125	3.46002	2.16816		114Glu20uM-1	9	320	7.77305	-0.0292651	2.91267
low3	5	35	8.36303	6.2077	1.76328									114Ara20uM-1	6	66	0.221058	1.92653	2.10123		114Glu20uM-1	9	321	5.42874	0.118229	1.78146
low3	5	36	1.06118	3.81799	1.26257									114Ara20uM-1	6	67	-0.396186	0.386847	2.36544		114Glu20uM-1	9	322	7.94496	-0.532407	1.84806
low3	5	37	13.1197	3.15947	2.18105									114Ara20uM-1	6	68	0.589564	1.05241	2.27044		114Glu20uM-1	9	323	19.1171	0.0692629	1.51008
low3	5	38	4.37984	4.14692	1.72496									114Ara20uM-1	6	69	0.194296	-0.561294	2.42857		114Glu20uM-1	9	324	14.6335	-0.707125	1.86641
low3	5	39	11.092	4.89497	1.87251									114Ara20uM-1	6	70	1.2497	11.4127	3.12358		114Glu20uM-1	9	325	6.24699	-0.421163	1.62676
low3	5	40	3.13813	1.15679	1.61934									114Ara20uM-1	6	71	-0.172346	-0.252225	2.19581		114Glu20uM-1	9	326	19.7041	2.09947	2.45997
low3	6	1	11.0864	5.8675	2.32686									114Ara20uM-1	6	72	0.913958	3.41459	2.53242		114Glu20uM-1	9	327	16.8797	0.696414	1.43393
low3	6	2	14.6683	6.67919	2.16607									114Ara20uM-1	6	73	0.789246	1.98154	3.24883		114Glu20uM-1	9	328	13.3332	0.763842	1.71524
low3	6	3	20.5502	5.45683	1.76625									114Ara20uM-1	6	74	0.0271095	0.518255	2.22253		114Glu20uM-1	9	329	4.99844	-0.771006	1.78157
low3	6	4	21.5563	13.445	2.66502									114Ara20uM-1	6	75	0.691688	3.39726	2.40566		114Glu20uM-1	9	330	17.5696	10.8675	1.0511
low3	6	5	19.1739	5.53369	1.91707									114Ara20uM-1	6	76	0.661171	1.89544	2.11905		114Glu20uM-1	9	331	21.2069	0.368418	1.46439
low3	6	6	18.7833	9.99326	1.55396									114Ara20uM-1	6	77	0.400074	2.30951	2.28877		114Glu20uM-1	9	332	13.8466	-0.420776	1.89934
low3	6	7	17.3677	7.8173	2.07022									114Ara20uM-1	6	78	0.938018	4.16079	1.85474		114Glu20uM-1	9	333	10.7788	-1.07625	1.67858
low3	6	8	17.2258	9.37337	2.06961									114Ara20uM-1	6	79	0.84401	0.646206	3.06258		114Glu20uM-1	9	334	11.9194	-1.43887	1.67622
low3	6	9	15.2388	6.82314	2.26287									114Ara20uM-1	6	80	0.469654	1.59628	3.10282		114Glu20uM-1	9	335	11.1965	-0.674827	1.83493
low3	6	10	24.3062	7.46786	2.98307									114Ara20uM-1	6	81	-0.117685	2.07674	2.66987		114Glu20uM-1	9	336	7.70257	1.52159	2.68527
low3	6	11	10.43	5.01613	2.15033									114Ara20uM-1	6	82	1.26263	4.48262	2.1729		114Glu20uM-1	9	337	14.1432	1.01157	1.47762
low3	6	12	28.4665	10.3254	3.85332									114Ara20uM-1	6	83	-0.0867405	-0.354772	1.80556		114Glu20uM-1	9	338	24.0188	-0.551696	1.51123
low3	6	13	13.9529	7.63727	2.12473									114Ara20uM-1	6	84	1.36615	-0.0260913	2.35428		114Glu20uM-1	9	339	13.265	0.0209186	1.33862
low3	6	14	33.5554	9.39688	2.05866									114Ara20uM-1	6	85	0.687412	0.00920023	2.05833		114Glu20uM-1	9	340	7.0602	-0.56928	1.61162
low3	6	15	13.4509	8.78554	1.84269									114Ara20uM-1	6	86	0.217391	-1.49134	1.7305		114Glu20uM-1	9	341	16.8784	-1.08055	1.77087
low3	6	16	21.2031	10.7474	1.60753									114Ara20uM-1	6	87	0.412188	1.63402	1.64599		114Glu20uM-1	9	342	8.74113	0.254078	2.65896
low3	6	17	18.169	10.2071	2.7481									114Ara20uM-1	6	88	0.389368	1.64636	2.35491		114Glu20uM-1	9	343	14.1127	-0.211372	1.70102
low3	6	18	18.785	4.53268	3.15401									114Ara20uM-1	6	89	-0.189904	-0.0193446	2.94853		114Glu20uM-1	9	344	6.39479	-0.83766	1.82336
low3	6	19	14.362	4.73132	2.3511									114Ara20uM-1	6	90	2.05142	9.34739	2.93751		114Glu20uM-1	9	345	19.4414	-0.626547	1.41856
low3	6	20	27.4994	6.45385	2.56298									114Ara20uM-1	6	91	0.598333	1.88276	2.07691		114Glu20uM-1	9	346	14.839	-1.11729	1.49027
low3	6	21	15.0925	11.9657	1.13232									114Ara20uM-1	6	92	1.06341	2.19247	3.2931		114Glu20uM-1	9	347	8.47439	-0.81295	2.13865
low3	6	22	14.6065	6.15204	3.34974									114Ara20uM-1	6	93	0.600327	-0.724528	1.86118		114Glu20uM-1	9	348	12.4086	-1.12984	1.36597
low3	6	23	15.702	6.59149	1.81537									114Ara20uM-1	6	94	0.330966	0.549592	2.81992		114Glu20uM-1	9	349	8.14147	-0.510756	2.06652
low3	6	24	16.897	6.72649	1.99987									114Ara20uM-1	6	95	0.0630485	0.242355	2.31863		114Glu20uM-1	9	350	13.8845	-0.813639	1.62843
low3	6	25	22.2801	10.1778	3.05971									114Ara20uM-1	6	96	0.0469166	-0.189283	2.60345		114Glu20uM-1	9	351	4.04731	-1.49081	2.44109
low3	6	26	14.4521	7.88799	2.12678									114Ara20uM-1	6	97	0.401036	2.43025	2.2946		114Glu20uM-1	9	352	14.0818	-1.24679	2.3039
low3	6	27	17.171	7.46897	1.82947									114Ara20uM-1	6	98	0.0213855	2.35927	1.93012		114Glu20uM-1	9	353	8.10295	-0.852101	2.06775
low3	6	28	20.7863	11.0922	2.67643									114Ara20uM-1	6	99	1.48087	0.704122	2.46439		114Glu20uM-1	9	354	11.5118	-1.15625	1.94525
low3	6	29	20.1534	11.0725	1.70274									114Ara20uM-1	6	100	0.40687	1.80357	2.09663		114Glu20uM-1	9	355	5.85065	-0.759101	1.67481
low3	6	30	20.0067	10.5127	2.47231									114Ara20uM-1	6	101	0.401578	1.08317	2.32823		114Glu20uM-1	9	356	8.69143	-0.74924	1.41228
low3	6	31	14.8644	10.7653	2.06727									114Ara20uM-1	6	102	0.0638107	5.92603	2.47588		114Glu20uM-1	9	357	5.34049	-2.47246	1.90589
low3	6	32	17.7967	8.53886	1.66233									114Ara20uM-1	6	103	0.227822	0.728103	2.53364		114Glu20uM-1	9	358	7.89136	-1.22062	2.29908
low3	6	33	13.1605	6.30879	1.71477									114Ara20uM-1	6	104	0.662086	3.96197	2.14142		114Glu20uM-1	9	359	12.8427	-0.766907	1.47103
low3	6	34	19.1806	7.50516	1.71816									114Ara20uM-1	6	105	0.579304	4.94475	2.30813		114Glu20uM-1	9	360	18.7604	-1.51514	1.6426
low3	6	35	21.9475	14.8081	2.52726									114Ara20uM-1	6	106	0.0422665	2.14407	1.94104		114Glu20uM-1	9	361	19.6183	-0.944711	1.51382
low3	6	36	25.8247	8.04446	1.25662									114Ara20uM-1	6	107	-0.239384	3.14341	2.39263		114Glu20uM-1	9	362	8.91901	-0.198587	2.75476
low3	6	37	14.4953	7.73397	1.4811									114Ara20uM-1	6	108	0.186683	-0.116958	2.35337		114Glu20uM-1	9	363	21.1542	-0.635027	1.84405
low3	6	38	9.89285	11.4543	1.55191									114Ara20uM-1	6	109	0.310668	1.52867	2.17639		114Glu20uM-1	9	364	10.1939	-1.28943	1.74766
low3	6	39	22.601	18.9764	1.37184									114Ara20uM-1	6	110	0.371651	0.335486	2.68386		114Glu20uM-1	9	365	6.19894	-0.799096	1.87975
low3	6	40	14.2706	8.63657	1.37782									114Ara20uM-1	6	111	0.0285301	1.07582	2.23713		114Glu20uM-1	9	366	7.58776	-1.82148	2.08431
low3	6	41	13.5956	17.6662	3.89688									114Ara20uM-1	6	112	0.183235	0.521658	2.24838		114Glu20uM-1	9	367	6.06002	-1.05041	2.47946
low3	6	42	18.0385	7.112	1.43477									114Ara20uM-1	6	113	0.263738	1.32007	2.79497		114Glu20uM-1	9	368	4.86565	-0.985299	1.40021
low3	6	43	16.3806	9.12025	1.7516									114Ara20uM-1	6	114	0.198401	6.38404	2.02998		114Glu20uM-1	9	369	6.90875	-0.24627	1.71159
low3	6	44	19.4005	7.38377	1.3377									114Ara20uM-1	6	115	1.14155	4.56308	2.58186		114Glu20uM-1	9	370	10.8267	-0.566787	1.45875
low3	6	45	35.3587	7.69453	1.56925									114Ara20uM-1	6	116	0.16896	1.06861	2.01356		114Glu20uM-1	9	371	16.9393	-0.467093	1.88325
low3	6	46	22.9573	7.86626	1.4474									114Ara20uM-1	6	117	0.503061	1.42289	2.17534		114Glu20uM-1	9	372	9.50507	-1.22984	1.92606
low3	6	47	10.4127	8.02982	1.55845									114Ara20uM-1	6	118	0.0140189	0.233932	2.14113		114Glu20uM-1	9	373	8.83183	-0.855436	1.99611
low3	6	48	30.8329	7.02772	1.66947									114Ara20uM-1	6	119	0.191508	2.14263	2.23639		114Glu20uM-1	9	374	6.60201	-0.137032	1.87738
low3	6	49	16.6131	13.5199	1.46819									114Ara20uM-1	6	120	0.619712	0.800739	2.34223		114Glu20uM-1	9	375	10.4303	-1.08259	1.89013
low3	6	50	26.437	7.72669	1.79495									114Ara20uM-1	6	121	-0.0770525	-0.658926	2.35789		114Glu20uM-1	9	376	6.49502	-0.145653	1.51545
low3	6	51	17.4649	8.66249	1.65068									114Ara20uM-1	6	122	0.00109308	0.592629	2.63415		114Glu20uM-1	9	377	12.9084	-1.32019	1.92509
low3	6	52	20.949	7.10857	1.5944									114Ara20uM-1	6	123	-0.320293	0.65956	3.01802		114Glu20uM-1	9	378	9.19536	-0.0625103	2.09682
low3	6	53	49.5068	10.3145	2.79885									114Ara20uM-1	6	124	0.200896	-0.12376	2.18396		114Glu20uM-1	9	379	9.55184	-1.44547	1.6116
low3	6	54	21.5052	13.1416	1.60822									114Ara20uM-1	6	125	0.909397	4.38074	2.65122		114Glu20uM-1	9	380	8.49088	-1.32785	1.88812
low3	6	55	28.7562	11.9783	1.74443									114Ara20uM-1	6	126	-0.276868	-1.89364	2.05878		114Glu20uM-1	9	381	10.2238	-0.547231	1.61354
low3	6	56	15.5164	7.92404	1.69664									114Ara20uM-1	6	127	0.205692	-0.434843	2.27546		114Glu20uM-1	10	1	7.93817	2.73933	2.00858
low3	6	57	18.1552	7.01189	1.60347									114Ara20uM-1	6	128	-0.400874	-0.705674	2.28688		114Glu20uM-1	10	2	7.25431	2.93234	2.26872
low3	6	58	30.0628	8.95564	1.46007									114Ara20uM-1	6	129	0.261382	2.36131	2.18815		114Glu20uM-1	10	3	11.0771	2.56921	1.8664
low3	6	59	10.4614	3.91847	2.60263									114Ara20uM-1	6	130	-0.31717	0.31093	3.25923		114Glu20uM-1	10	4	10.0525	2.02106	1.82853
low3	6	60	25.7833	6.27315	2.27625									114Ara20uM-1	6	131	1.28437	2.13248	2.33858		114Glu20uM-1	10	5	11.7953	1.81617	2.11849
low3	6	61	18.1933	4.18887	1.73256									114Ara20uM-1	6	132	0.0815811	-1.19645	2.10919		114Glu20uM-1	10	6	8.91168	2.54022	2.93159
low3	6	62	16.2021	9.31492	2.22068									114Ara20uM-1	6	133	-0.524713	0.00748447	2.44495		114Glu20uM-1	10	7	8.3276	1.87213	1.98765
low3	6	63	10.8674	2.45129	1.38631									114Ara20uM-1	6	134	0.715907	1.31512	2.33139		114Glu20uM-1	10	8	26.2121	1.85889	1.85614
low3	6	64	7.81628	2.17374	1.47534									114Ara20uM-1	6	135	-0.0365245	1.20145	2.1081		114Glu20uM-1	10	9	15.721	2.2268	2.29164
low3	6	65	25.6587	7.32914	1.92211									114Ara20uM-1	6	136	0.869886	4.34008	2.54175		114Glu20uM-1	10	10	7.35148	1.78876	1.94324
low3	6	66	40.0972	15.3083	2.59462									114Ara20uM-1	6	137	0.0503046	-1.05741	2.70498		114Glu20uM-1	10	11	16.1486	2.06574	2.62012
low3	6	67	25.3507	5.21675	1.62754									114Ara20uM-1	6	138	-0.224172	1.27508	2.04125		114Glu20uM-1	10	12	12.1235	1.77894	3.22387
low3	6	68	58.5671	7.27669	1.48312									114Ara20uM-1	6	139	1.43205	3.14865	2.13716		114Glu20uM-1	10	13	13.0624	1.52255	3.2535
low3	6	69	20.4497	9.68962	1.83927									114Ara20uM-1	6	140	1.51366	2.59892	2.18528		114Glu20uM-1	10	14	6.07735	1.53382	1.90462
low3	6	70	13.2583	8.14264	2.51287									114Ara20uM-1	6	141	1.44319	5.95222	2.22833		114Glu20uM-1	10	15	10.9959	1.76164	2.66028
low3	6	71	8.21135	4.06528	2.08751									114Ara20uM-1	6	142	0.329752	1.80465	2.60103		114Glu20uM-1	10	16	16.6278	2.1897	1.4846
low3	6	72	13.5941	4.01939	1.33821									114Ara20uM-1	6	143	0.953119	1.58889	2.34373		114Glu20uM-1	10	17	8.49814	1.72361	2.93882
low3	6	73	10.8438	4.71796	1.59035									114Ara20uM-1	6	144	5.36043	1.60755	2.05453		114Glu20uM-1	10	18	13.6415	1.13566	1.60308
low3	6	74	8.44685	5.85926	1.86443									114Ara20uM-1	6	145	1.26279	2.05644	2.064		114Glu20uM-1	10	19	11.3764	1.14763	2.10296
low3	6	75	13.9251	5.72747	1.70002									114Ara20uM-1	6	146	0.856405	4.4404	2.13755		114Glu20uM-1	10	20	7.94536	1.11046	1.81816
low3	6	76	10.5888	3.5404	1.77678									114Ara20uM-1	6	147	0.912902	8.91775	2.27245		114Glu20uM-1	10	21	7.24856	1.85115	1.82305
low3	6	77	8.76126	4.20828	2.43592									114Ara20uM-1	6	148	0.82899	4.77862	2.26384		114Glu20uM-1	10	22	8.94695	1.37878	2.16501
low3	6	78	13.587	4.25801	1.84871									114Ara20uM-1	6	149	0.218618	0.320193	2.5889		114Glu20uM-1	10	23	10.4143	1.33175	2.17349
low3	6	79	20.0198	7.90652	1.8909									114Ara20uM-1	6	150	0.232915	0.80521	2.13293		114Glu20uM-1	10	24	18.1496	1.42162	2.14104
low3	6	80	13.5824	9.8921	1.49777									114Ara20uM-1	6	151	0.293341	0.47309	3.05668		114Glu20uM-1	10	25	7.92128	1.3025	2.13099
low3	6	81	3.31113	7.67139	1.63121									114Ara20uM-1	6	152	0.171112	0.197336	2.74769		114Glu20uM-1	10	26	15.6526	1.19806	2.08543
low3	6	82	13.2041	5.26464	1.92916									114Ara20uM-1	6	153	0.132417	2.54099	3.64503		114Glu20uM-1	10	27	8.04735	0.779366	2.23464
low3	6	83	25.2556	11.6336	1.65207									114Ara20uM-1	6	154	0.56484	0.51421	3.45833		114Glu20uM-1	10	28	10.1485	0.804158	2.52137
low3	6	84	25.4451	5.36808	1.90264									114Ara20uM-1	6	155	0.0900442	-0.482101	3.39019		114Glu20uM-1	10	29	9.93602	0.557789	2.62021
low3	6	85	37.1827	7.29727	1.91504									114Ara20uM-1	6	156	0.467683	-0.473842	3.43492		114Glu20uM-1	10	30	8.44154	0.548419	2.53469
low3	6	86	21.3228	2.43983	1.53458									114Ara20uM-1	6	157	2.47337	6.15396	3.54335		114Glu20uM-1	10	31	12.8446	1.55167	2.87624
low3	6	87	33.4905	5.14361	1.97501									114Ara20uM-1	6	158	0.342945	11.0513	3.66141		114Glu20uM-1	10	32	10.5469	1.35331	1.90612
low3	6	88	48.4757	2.94547	1.75219									114Ara20uM-1	6	159	0.370706	2.31622	3.75955		114Glu20uM-1	10	33	12.2212	1.81599	1.73799
low3	6	89	45.6028	7.87188	1.89368									114Ara20uM-1	6	160	0.632782	3.61291	3.39083		114Glu20uM-1	10	34	15.2056	2.15949	2.2354
														114Ara20uM-1	6	161	-0.0697688	0.0620027	3.87255		114Glu20uM-1	10	35	20.1569	1.07983	1.79812
		mean	9.86208	4.60377	2.19893									114Ara20uM-1	6	162	2.00219	3.62111	2.98059		114Glu20uM-1	10	36	17.5006	2.32017	2.16697
		st.dev	8.80721	3.66088	0.611222									114Ara20uM-1	6	163	0.633519	3.27093	2.05497		114Glu20uM-1	10	37	4.97318	1.73221	3.18665
		count	588	588	588									114Ara20uM-1	6	164	0.677461	0.94274	2.4252		114Glu20uM-1	10	38	18.9723	2.60796	2.19951
		st.error	0.363203	0.150972	0.0252064									114Ara20uM-1	6	165	1.35844	3.36552	2.06903		114Glu20uM-1	10	39	16.2443	1.72276	1.85539
		CV			0.277964									114Ara20uM-1	6	166	0.785894	0.307784	2.85215		114Glu20uM-1	10	40	13.4339	1.29808	3.06788
														114Ara20uM-1	6	167	0.921762	0.275729	2.19866		114Glu20uM-1	10	41	13.3681	1.12813	1.73126
														114Ara20uM-1	6	168	-0.474397	-0.334474	1.89618		114Glu20uM-1	10	42	5.22036	1.21005	2.15798
														114Ara20uM-1	6	169	0.388521	3.10428	2.31788		114Glu20uM-1	10	43	4.87097	1.32271	2.71774
														114Ara20uM-1	6	170	3.23239	5.6764	2.47887		114Glu20uM-1	10	44	6.38317	0.9049	2.06639
														114Ara20uM-1	6	171	1.828	3.45304	2.28779		114Glu20uM-1	10	45	9.56387	0.997397	1.57683
														114Ara20uM-1	6	172	1.28675	3.95035	2.13516		114Glu20uM-1	10	46	7.01961	0.492608	1.65168
														114Ara20uM-1	6	173	1.10595	2.87601	2.5832		114Glu20uM-1	10	47	8.42485	1.2883	1.95193
														114Ara20uM-1	6	174	1.37087	6.15768	2.58249		114Glu20uM-1	10	48	7.59096	1.10801	1.8995
														114Ara20uM-1	6	175	1.71011	6.43154	1.69754		114Glu20uM-1	10	49	9.7434	0.610564	1.85655
														114Ara20uM-1	6	176	0.749946	3.0753	1.84065		114Glu20uM-1	10	50	7.09062	0.00567259	2.20785
														114Ara20uM-1	6	177	1.79308	8.16172	3.13133		114Glu20uM-1	10	51	8.02032	0.7049	2.30707
														114Ara20uM-1	6	178	1.36807	3.13666	1.64873		114Glu20uM-1	10	52	16.1419	1.49712	2.26937
														114Ara20uM-1	6	179	0.249069	0.771649	2.45173		114Glu20uM-1	10	53	5.69705	0.715584	2.08918
														114Ara20uM-1	6	180	0.0215125	4.36735	3.06063		114Glu20uM-1	10	54	13.785	0.46588	2.73833
														114Ara20uM-1	6	181	0.704663	2.94813	3.13708		114Glu20uM-1	10	55	13.3007	2.1517	2.28285
														114Ara20uM-1	6	182	0.828704	6.78024	2.67097		114Glu20uM-1	10	56	7.12068	0.911231	2.32845
														114Ara20uM-1	6	183	0.367001	3.8984	2.74698		114Glu20uM-1	10	57	16.9705	0.406766	2.67831
														114Ara20uM-1	6	184	1.71588	2.38383	2.53654		114Glu20uM-1	10	58	10.2028	0.622236	2.83397
														114Ara20uM-1	6	185	1.59273	3.18487	2.43499		114Glu20uM-1	10	59	7.45465	0.559328	2.79523
														114Ara20uM-1	6	186	0.502975	1.45694	2.49373		114Glu20uM-1	10	60	12.4839	1.17691	1.64115
														114Ara20uM-1	6	187	1.27943	3.44885	3.15884		114Glu20uM-1	10	61	10.6917	1.54666	2.15262
														114Ara20uM-1	6	188	0.523303	1.31229	3.03284		114Glu20uM-1	10	62	13.379	2.18054	1.52146
														114Ara20uM-1	6	189	-0.399541	-1.07336	2.45786		114Glu20uM-1	10	63	15.3672	1.9608	1.55103
														114Ara20uM-1	6	190	0.446618	0.407964	2.27674		114Glu20uM-1	10	64	13.5241	0.490439	1.88808
														114Ara20uM-1	6	191	1.46963	2.68065	2.00527		114Glu20uM-1	10	65	12.2155	-0.0839641	2.43579
														114Ara20uM-1	6	192	0.553402	1.76052	1.66298		114Glu20uM-1	10	66	8.56154	-0.336361	2.64267
														114Ara20uM-1	6	193	0.424265	-0.206497	2.40668		114Glu20uM-1	10	67	9.26097	-0.21974	2.10705
														114Ara20uM-1	6	194	1.93881	3.56843	2.97769		114Glu20uM-1	10	68	14.1792	0.33746	1.95714
														114Ara20uM-1	6	195	0.988897	3.62349	1.87225		114Glu20uM-1	10	69	12.6133	0.565862	3.11091
														114Ara20uM-1	6	196	0.566809	3.31828	2.00765		114Glu20uM-1	10	70	11.752	0.475425	2.04607
														114Ara20uM-1	6	197	0.495014	2.7306	3.61209		114Glu20uM-1	10	71	27.1058	1.92229	3.24466
														114Ara20uM-1	6	198	1.32776	4.27676	1.90968		114Glu20uM-1	10	72	8.92308	0.53694	1.95592
														114Ara20uM-1	6	199	0.704962	0.750301	1.78866		114Glu20uM-1	10	73	8.98516	0.40241	2.06204
														114Ara20uM-1	6	200	0.727361	2.59752	2.90215		114Glu20uM-1	10	74	9.35146	0.521401	1.70858
														114Ara20uM-1	6	201	0.523712	6.098	3.92394		114Glu20uM-1	10	75	16.4287	0.796816	1.84754
														114Ara20uM-1	6	202	0.347098	0.442115	1.99982		114Glu20uM-1	10	76	18.4484	1.16909	2.36653
														114Ara20uM-1	6	203	0.995493	2.40462	2.7212		114Glu20uM-1	10	77	16.2906	0.779296	1.75301
														114Ara20uM-1	6	204	1.12244	5.33849	3.93045		114Glu20uM-1	10	78	12.2439	0.773071	2.64734
														114Ara20uM-1	6	205	0.69921	1.56199	1.94397		114Glu20uM-1	10	79	9.82599	0.431113	2.072
														114Ara20uM-1	6	206	0.0638098	0.778512	3.40186		114Glu20uM-1	10	80	10.7977	1.10004	1.8932
														114Ara20uM-1	6	207	0.311783	-0.794273	2.03688		114Glu20uM-1	10	81	10.6475	0.389058	2.49602
														114Ara20uM-1	6	208	0.922963	4.59383	1.65715		114Glu20uM-1	10	82	9.88322	1.78719	1.66296
														114Ara20uM-1	6	209	0.631731	0.922385	2.09671		114Glu20uM-1	10	83	12.1028	1.44941	1.52376
														114Ara20uM-1	6	210	1.0877	3.19249	2.58581		114Glu20uM-1	10	84	6.89595	0.725381	2.33981
														114Ara20uM-1	6	211	0.663951	1.37804	1.89749		114Glu20uM-1	10	85	11.141	0.152823	1.6517
														114Ara20uM-1	6	212	0.282642	1.13212	1.69715		114Glu20uM-1	10	86	9.00359	0.910797	2.11249
														114Ara20uM-1	6	213	-0.0722654	1.82292	2.05385		114Glu20uM-1	10	87	6.32723	0.0560969	1.82114
														114Ara20uM-1	6	214	1.36907	1.08553	2.42206		114Glu20uM-1	10	88	13.1784	2.24501	2.25471
														114Ara20uM-1	6	215	1.24591	2.86442	1.85647		114Glu20uM-1	10	89	8.59112	0.744786	2.05482
														114Ara20uM-1	6	216	1.84015	2.9884	2.13979		114Glu20uM-1	10	90	8.99615	0.195373	2.13964
														114Ara20uM-1	6	217	0.885667	2.68697	2.90685		114Glu20uM-1	10	91	7.24588	1.11086	1.90868
														114Ara20uM-1	6	218	0.617606	3.19965	1.85779		114Glu20uM-1	10	92	6.752	-0.279653	2.15321
														114Ara20uM-1	6	219	0.47258	0.411285	2.07314		114Glu20uM-1	10	93	10.7733	0.614322	2.28611
														114Ara20uM-1	6	220	0.436524	0.992926	2.87065		114Glu20uM-1	10	94	5.78617	1.13674	1.93268
														114Ara20uM-1	6	221	0.592139	2.27129	2.75288		114Glu20uM-1	10	95	8.15412	0.174082	1.72157
														114Ara20uM-1	6	222	1.14539	5.11434	1.35673		114Glu20uM-1	10	96	7.34534	-0.780818	1.95782
														114Ara20uM-1	6	223	-0.170768	0.519316	1.63222		114Glu20uM-1	10	97	17.6469	1.38915	1.94922
														114Ara20uM-1	6	224	-0.135067	0.13102	2.00238		114Glu20uM-1	10	98	9.07939	-0.136323	2.87862
														114Ara20uM-1	6	225	0.561923	-0.479917	1.83628		114Glu20uM-1	10	99	22.0675	-0.551744	1.83256
														114Ara20uM-1	6	226	0.119528	2.33557	2.93644		114Glu20uM-1	10	100	5.62316	-0.517532	2.50852
														114Ara20uM-1	6	227	0.337321	-0.372581	2.74278		114Glu20uM-1	10	101	7.97953	0.680865	1.89404
														114Ara20uM-1	6	228	0.759894	1.43999	1.71363		114Glu20uM-1	10	102	8.95422	-0.294161	1.96659
														114Ara20uM-1	6	229	0.514249	3.09363	1.876		114Glu20uM-1	10	103	7.48932	0.402078	1.80223
														114Ara20uM-1	6	230	0.986019	2.54774	1.5527		114Glu20uM-1	10	104	7.81015	0.0353717	2.98638
														114Ara20uM-1	6	231	0.721895	0.496864	1.99504		114Glu20uM-1	10	105	18.9339	0.318208	1.98383
														114Ara20uM-1	6	232	0.275556	0.289824	1.79365		114Glu20uM-1	10	106	7.19506	0.410215	2.85425
														114Ara20uM-1	6	233	0.393093	0.600624	1.72499		114Glu20uM-1	10	107	6.57469	0.663926	2.17754
														114Ara20uM-1	6	234	-0.0133802	2.59752	1.744		114Glu20uM-1	10	108	13.5511	-0.187114	3.02695
														114Ara20uM-1	6	235	0.41433	-0.26576	2.11186		114Glu20uM-1	10	109	11.2455	-0.0754161	2.62413
														114Ara20uM-1	6	236	0.981566	2.18701	2.30792		114Glu20uM-1	10	110	16.1448	1.02787	1.74542
														114Ara20uM-1	6	237	0.975187	3.53241	2.22541		114Glu20uM-1	10	111	9.63113	0.483425	2.66585
														114Ara20uM-1	6	238	0.757401	3.76844	1.57611		114Glu20uM-1	10	112	7.4595	0.965867	1.70285
														114Ara20uM-1	6	239	0.0133814	2.58441	1.79718		114Glu20uM-1	10	113	8.19823	1.18999	2.21058
														114Ara20uM-1	6	240	1.02076	1.12933	3.79678		114Glu20uM-1	10	114	9.54956	1.24455	1.74462
														114Ara20uM-1	6	241	0.634086	5.66581	2.25824		114Glu20uM-1	10	115	8.25087	0.870857	1.81888
														114Ara20uM-2	1	1	1.68275	0.928553	2.87359		114Glu20uM-1	10	116	7.77522	0.908585	2.57941
														114Ara20uM-2	1	2	1.12128	-1.13455	2.72998		114Glu20uM-1	10	117	7.42313	0.93926	2.05784
														114Ara20uM-2	1	3	2.15597	0.354987	3.1671		114Glu20uM-1	10	118	6.30635	0.0796315	3.01093
														114Ara20uM-2	1	4	1.67795	-1.68691	2.4966		114Glu20uM-1	10	119	10.5142	0.2799	2.94194
														114Ara20uM-2	1	5	1.46155	2.48486	3.18059		114Glu20uM-1	10	120	5.57073	0.274437	3.27897
														114Ara20uM-2	1	6	0.859016	-0.357798	2.81108		114Glu20uM-1	10	121	16.6563	0.52788	2.11983
														114Ara20uM-2	1	7	0.77036	-0.369882	2.91134		114Glu20uM-1	10	122	8.88696	0.0740922	2.09332
														114Ara20uM-2	1	8	-0.814302	-0.564147	2.27234		114Glu20uM-1	10	123	15.6421	1.77468	1.95689
														114Ara20uM-2	1	9	20.6432	0.432491	2.58901		114Glu20uM-1	10	124	9.86721	-0.192877	1.77268
														114Ara20uM-2	1	10	2.33042	-1.49021	2.87563		114Glu20uM-1	10	125	5.29789	0.177718	2.82345
														114Ara20uM-2	1	11	7.75895	1.33958	2.59177		114Glu20uM-1	10	126	9.35087	-0.265302	1.84038
														114Ara20uM-2	1	12	1.589	-1.29031	2.6912		114Glu20uM-1	10	127	16.4488	0.385894	1.79203
														114Ara20uM-2	1	13	2.19825	-0.93978	2.12119		114Glu20uM-1	10	128	12.1411	0.449345	2.21441
														114Ara20uM-2	1	14	1.29362	0.654859	3.30936		114Glu20uM-1	10	129	9.63167	-0.289544	1.78565
														114Ara20uM-2	1	15	1.95537	-0.499684	2.11329		114Glu20uM-1	10	130	9.20089	1.27497	2.09666
														114Ara20uM-2	1	16	-1.00746	-1.98004	2.34806		114Glu20uM-1	10	131	23.9208	1.19208	2.86587
														114Ara20uM-2	1	17	-0.161735	-1.592	2.67474		114Glu20uM-1	10	132	11.8292	0.0679179	2.35217
														114Ara20uM-2	1	18	2.39629	2.27755	2.67441		114Glu20uM-1	10	133	10.7759	0.311279	1.67971
														114Ara20uM-2	1	19	2.36001	1.35773	2.41923		114Glu20uM-1	10	134	10.9982	0.477524	1.87447
														114Ara20uM-2	1	20	2.46295	1.71174	3.34663		114Glu20uM-1	10	135	11.8641	-0.384782	1.69861
														114Ara20uM-2	1	21	0.764567	-0.804896	3.46394		114Glu20uM-1	10	136	8.00579	0.541251	1.94662
														114Ara20uM-2	1	22	6.70904	2.40829	3.99439		114Glu20uM-1	10	137	31.7126	1.19927	3.04122
														114Ara20uM-2	1	23	0.5412	-0.829096	3.50751		114Glu20uM-1	10	138	13.7744	-0.496636	2.4933
														114Ara20uM-2	1	24	2.60772	0.64297	2.56831		114Glu20uM-1	10	139	11.3256	-0.00633613	1.95239
														114Ara20uM-2	1	25	2.39597	1.47464	2.15118		114Glu20uM-1	10	140	7.78465	0.0745584	2.99892
														114Ara20uM-2	1	26	1.41579	-1.00838	3.33541		114Glu20uM-1	10	141	14.4044	0.365218	1.57065
														114Ara20uM-2	1	27	0.942381	-0.545119	2.22766		114Glu20uM-1	10	142	7.59719	0.105736	1.83159
														114Ara20uM-2	1	28	1.43509	0.0912501	2.14273		114Glu20uM-1	10	143	13.7914	0.721871	1.93846
														114Ara20uM-2	1	29	4.02905	3.24499	2.91391		114Glu20uM-1	10	144	17.9485	-0.811949	3.02093
														114Ara20uM-2	1	30	0.604657	-1.28819	2.8847		114Glu20uM-1	10	145	11.8896	0.91483	2.43033
														114Ara20uM-2	1	31	8.97259	-0.682641	2.69839		114Glu20uM-1	10	146	24.9265	1.52101	2.57234
														114Ara20uM-2	1	32	1.14465	-1.52275	2.13838		114Glu20uM-1	10	147	4.4574	-0.203162	1.84785
														114Ara20uM-2	1	33	4.81895	6.30027	2.39419		114Glu20uM-1	10	148	7.37521	-0.447282	2.79466
														114Ara20uM-2	2	1	41.1734	4.20435	2.72035		114Glu20uM-1	10	149	8.08988	-0.10792	3.03791
														114Ara20uM-2	2	2	3.7036	-0.134974	2.4271		114Glu20uM-1	10	150	8.52681	0.953453	2.88853
														114Ara20uM-2	2	3	4.11385	1.33053	2.18462		114Glu20uM-1	10	151	6.72517	0.754798	2.34697
														114Ara20uM-2	2	4	1.79724	-0.294569	3.01125		114Glu20uM-1	10	152	8.50862	-0.0266715	2.09263
														114Ara20uM-2	2	5	2.69349	1.34562	2.13348		114Glu20uM-1	10	153	8.31645	0.188428	2.20329
														114Ara20uM-2	2	6	2.74001	0.26997	2.14087		114Glu20uM-1	10	154	7.14817	-0.124719	2.0652
														114Ara20uM-2	2	7	2.0566	0.647061	2.46327		114Glu20uM-1	10	155	6.51617	-0.0764294	1.8416
														114Ara20uM-2	2	8	6.39357	0.228488	2.99208		114Glu20uM-1	10	156	7.38323	-0.556726	2.01033
														114Ara20uM-2	2	9	-0.0434714	-2.08222	2.22813		114Glu20uM-1	10	157	9.28891	-0.104929	3.19571
														114Ara20uM-2	2	10	2.50897	0.679952	1.92709		114Glu20uM-1	10	158	8.67055	0.20313	2.13258
														114Ara20uM-2	2	11	2.65125	3.01874	2.25659		114Glu20uM-1	10	159	13.2311	0.710456	1.82596
														114Ara20uM-2	2	12	6.03822	0.452526	2.16452		114Glu20uM-1	10	160	9.08436	-0.221665	1.48359
														114Ara20uM-2	2	13	1.56414	-0.164071	2.54376		114Glu20uM-1	10	161	5.95954	-0.25425	1.82016
														114Ara20uM-2	2	14	4.07634	1.23669	2.53405		114Glu20uM-1	10	162	7.58445	0.22334	2.04299
														114Ara20uM-2	2	15	2.72743	1.06731	2.1376		114Glu20uM-1	10	163	6.28552	-0.100698	3.28316
														114Ara20uM-2	2	16	3.11158	-1.34225	2.23385		114Glu20uM-1	10	164	5.34745	-0.0750227	2.78366
														114Ara20uM-2	2	17	12.6881	1.21263	2.10186		114Glu20uM-1	10	165	15.9898	-0.0697566	2.25654
														114Ara20uM-2	2	18	5.36042	0.568566	2.08412		114Glu20uM-1	10	166	5.90077	0.894564	2.88741
														114Ara20uM-2	2	19	2.90009	-0.0310956	2.41035		114Glu20uM-1	10	167	2.97056	-0.522249	2.55859
														114Ara20uM-2	2	20	2.29965	11.694	2.93994		114Glu20uM-1	10	168	10.0993	0.0885653	1.9087
														114Ara20uM-2	2	21	3.03462	0.206229	2.63957		114Glu20uM-1	10	169	5.50536	0.83744	1.96198
														114Ara20uM-2	2	22	4.56407	0.713423	4.12983		114Glu20uM-1	10	170	7.6259	0.0883436	2.05411
														114Ara20uM-2	2	23	2.39762	0.405484	4.34402		114Glu20uM-1	10	171	5.49505	0.23242	2.22853
														114Ara20uM-2	2	24	2.65898	-0.246699	3.80256		114Glu20uM-1	10	172	4.68592	-0.443122	2.05405
														114Ara20uM-2	2	25	3.9182	1.42384	2.89552		114Glu20uM-1	10	173	18.3284	0.115029	1.8168
														114Ara20uM-2	2	26	3.14472	2.06692	2.57259		114Glu20uM-1	10	174	4.59022	-0.148778	1.76251
														114Ara20uM-2	3	1	2.07939	2.09919	2.81778		114Glu20uM-1	10	175	4.70962	-0.224367	2.34928
														114Ara20uM-2	3	2	3.2438	4.10563	2.28719		114Glu20uM-1	10	176	14.0463	-0.248598	2.02136
														114Ara20uM-2	3	3	4.09128	2.00069	2.98814		114Glu20uM-1	10	177	4.2281	-0.348244	2.61049
														114Ara20uM-2	3	4	3.27457	4.5187	2.59395		114Glu20uM-1	10	178	6.12565	-0.17257	1.93393
														114Ara20uM-2	3	5	2.14209	3.42508	1.89587		114Glu20uM-1	10	179	17.0686	0.126358	1.89535
														114Ara20uM-2	3	6	1.46306	-0.493067	2.41813		114Glu20uM-1	10	180	15.4983	-0.0707619	1.74831
														114Ara20uM-2	3	7	2.5357	8.45247	2.68395		114Glu20uM-1	10	181	9.63719	-0.0475152	1.85292
														114Ara20uM-2	3	8	2.30023	0.805616	2.50127		114Glu20uM-1	10	182	7.63048	0.0559843	1.81442
														114Ara20uM-2	3	9	1.70133	0.727135	2.70199		114Glu20uM-1	10	183	27.1845	1.09434	2.27335
														114Ara20uM-2	3	10	1.43737	0.723508	2.86734		114Glu20uM-1	10	184	7.90293	0.405112	2.35702
														114Ara20uM-2	3	11	0.909577	-0.0173676	2.69214		114Glu20uM-1	10	185	15.9069	-0.247473	1.82112
														114Ara20uM-2	3	12	1.01986	-0.113558	2.81783		114Glu20uM-1	10	186	5.49174	-0.670497	2.16747
														114Ara20uM-2	3	13	2.30647	2.42786	3.42235		114Glu20uM-1	10	187	9.65399	-0.734636	2.13947
														114Ara20uM-2	3	14	2.11681	-0.928937	4.32919		114Glu20uM-1	10	188	20.4878	-0.201665	2.03362
														114Ara20uM-2	3	15	6.60841	1.47624	4.12232		114Glu20uM-1	10	189	14.7989	2.37499	2.22235
														114Ara20uM-2	3	16	9.6256	15.9309	2.51504		114Glu20uM-1	10	190	6.46698	1.41791	2.50086
														114Ara20uM-2	3	17	2.32311	0.499813	2.43448		114Glu20uM-1	10	191	8.55781	1.65896	2.16174
														114Ara20uM-2	3	18	2.97421	4.60261	2.42554		114Glu20uM-1	10	192	24.8485	1.06353	2.45136
														114Ara20uM-2	3	19	1.45302	-0.529874	2.60433		114Glu20uM-1	10	193	7.8737	0.237417	2.49415
														114Ara20uM-2	3	20	1.04669	1.49493	1.97516		114Glu20uM-1	10	194	9.16185	1.8049	2.21759
														114Ara20uM-2	3	21	1.36668	5.85097	4.54196		114Glu20uM-1	10	195	10.2859	0.957952	2.5484
														114Ara20uM-2	3	22	4.20524	4.2547	2.61901		114Glu20uM-1	10	196	6.4415	0.571289	2.31925
														114Ara20uM-2	3	23	7.28399	4.53825	1.59876		114Glu20uM-1	10	197	10.8679	0.425255	2.11111
														114Ara20uM-2	3	24	1.6826	1.85759	2.45983		114Glu20uM-1	10	198	13.8064	0.683454	2.41349
														114Ara20uM-2	3	25	5.12475	4.73192	4.19589		114Glu20uM-1	10	199	23.5354	-0.129439	2.51162
														114Ara20uM-2	3	26	1.15314	1.96453	2.00351		114Glu20uM-1	10	200	9.00689	0.595774	2.64536
														114Ara20uM-2	3	27	4.89819	2.68669	1.9012		114Glu20uM-1	10	201	8.89973	0.457349	2.11156
														114Ara20uM-2	3	28	3.3012	3.98461	1.92389		114Glu20uM-1	10	202	11.2192	1.23864	2.00848
														114Ara20uM-2	4	1	5.79672	3.40831	2.91146		114Glu20uM-1	10	203	6.96658	-0.627229	2.29795
														114Ara20uM-2	4	2	4.77758	4.98659	2.39212		114Glu20uM-1	10	204	7.42543	0.281457	2.1871
														114Ara20uM-2	4	3	3.08914	1.89887	2.34537		114Glu20uM-1	10	205	20.3205	1.3495	2.22189
														114Ara20uM-2	4	4	4.39816	5.45149	2.34195		114Glu20uM-1	10	206	11.1839	1.04917	3.61737
														114Ara20uM-2	4	5	3.17976	1.38714	2.57748		114Glu20uM-1	10	207	6.89889	0.193089	3.5883
														114Ara20uM-2	4	6	2.40562	3.3826	2.15914		114Glu20uM-1	10	208	5.54324	-0.660038	3.52371
														114Ara20uM-2	4	7	2.699	0.928941	2.56704		114Glu20uM-1	10	209	16.5232	0.680153	3.37137
														114Ara20uM-2	4	8	12.1853	1.39643	2.1546		114Glu20uM-1	10	210	10.9241	1.6778	2.79994
														114Ara20uM-2	4	9	2.91197	1.17624	2.74346		114Glu20uM-1	10	211	7.61091	1.55274	2.26324
														114Ara20uM-2	4	10	1.6677	0.697423	2.64633		114Glu20uM-1	10	212	13.6191	1.55028	2.0475
														114Ara20uM-2	4	11	4.03352	2.63819	2.03302		114Glu20uM-1	10	213	14.8405	0.552485	2.11347
														114Ara20uM-2	4	12	3.55128	2.29625	2.77926		114Glu20uM-1	10	214	10.0809	1.14168	2.35782
														114Ara20uM-2	4	13	6.39163	13.5038	2.41368		114Glu20uM-1	10	215	11.0718	1.20299	2.19187
														114Ara20uM-2	4	14	4.00297	13.4641	1.75473		114Glu20uM-1	10	216	7.75308	0.844114	3.35853
														114Ara20uM-2	4	15	3.98585	0.951743	3.30272		114Glu20uM-1	10	217	16.5504	0.839647	2.96517
														114Ara20uM-2	4	16	2.19801	-0.544082	2.73419		114Glu20uM-1	10	218	21.8953	1.89739	2.23777
														114Ara20uM-2	4	17	2.11802	0.315621	2.80295		114Glu20uM-1	10	219	14.0431	1.05538	1.88065
														114Ara20uM-2	4	18	3.88809	24.0143	2.5273		114Glu20uM-1	10	220	14.8411	-0.0364247	2.37902
														114Ara20uM-2	4	19	2.80719	-0.16867	2.57893		114Glu20uM-1	10	221	9.88845	0.783902	3.03126
														114Ara20uM-2	4	20	5.45178	0.781488	2.63315		114Glu20uM-1	10	222	4.90736	-0.23057	2.24108
														114Ara20uM-2	4	21	2.65469	0.385531	2.45645		114Glu20uM-1	10	223	13.3716	0.863083	3.98973
														114Ara20uM-2	4	22	2.57362	6.00289	2.91183		114Glu20uM-1	10	224	10.4013	0.751911	2.55357
														114Ara20uM-2	4	23	3.8226	-0.0657038	3.18342		114Glu20uM-1	10	225	22.0243	3.25506	2.14374
														114Ara20uM-2	4	24	3.5759	0.397287	2.59419		114Glu20uM-1	10	226	13.006	2.9408	1.97639
														114Ara20uM-2	4	25	3.24784	1.92635	2.69234		114Glu20uM-1	10	227	11.4017	3.26387	1.72115
														114Ara20uM-2	4	26	4.79415	2.19381	3.43977		114Glu20uM-1	10	228	15.5458	0.884793	1.76518
														114Ara20uM-2	4	27	4.68513	1.11753	3.33199		114Glu20uM-1	10	229	15.629	1.95683	2.54607
														114Ara20uM-2	4	28	2.99109	1.01409	3.49502		114Glu20uM-1	10	230	21.1079	1.98268	1.26723
														114Ara20uM-2	4	29	1.42338	1.50892	3.34155		114Glu20uM-1	10	231	9.38033	2.09427	2.99067
														114Ara20uM-2	4	30	2.96884	2.17643	1.72299		114Glu20uM-1	10	232	20.5682	0.809936	2.73694
														114Ara20uM-2	4	31	3.37218	6.18358	4.06061		114Glu20uM-1	10	233	16.1149	1.40465	2.10083
														114Ara20uM-2	4	32	5.52398	2.23576	4.41336		114Glu20uM-1	10	234	9.10953	0.919128	2.14109
														114Ara20uM-2	4	33	2.3066	0.21563	3.65814		114Glu20uM-1	10	235	9.46429	0.68142	1.90792
														114Ara20uM-2	4	34	5.15582	0.856088	3.38711		114Glu20uM-1	10	236	9.50676	0.520323	1.92321
														114Ara20uM-2	4	35	5.26223	1.20153	3.09681		114Glu20uM-1	10	237	10.3429	1.47837	1.22727
														114Ara20uM-2	4	36	3.34522	5.41348	3.00031		114Glu20uM-1	10	238	17.5196	1.15416	1.61469
														114Ara20uM-2	4	37	2.2777	2.538	3.49684		114Glu20uM-1	10	239	10.3982	0.479433	2.57958
														114Ara20uM-2	4	38	3.4624	1.24919	2.71319		114Glu20uM-1	10	240	19.3293	0.826289	2.58189
														114Ara20uM-2	4	39	2.23464	2.51896	2.23251		114Glu20uM-1	10	241	13.8276	-0.31485	2.54112
														114Ara20uM-2	4	40	3.76306	2.52755	2.1851		114Glu20uM-1	10	242	14.9714	0.825912	1.35354
														114Ara20uM-2	4	41	2.36199	0.249515	3.19763		114Glu20uM-1	10	243	19.869	0.720436	2.21269
														114Ara20uM-2	4	42	8.82698	0.825323	2.00372		114Glu20uM-1	10	244	8.69464	0.33443	2.54619
														114Ara20uM-2	4	43	2.75647	2.48957	1.79013		114Glu20uM-1	10	245	9.32422	2.00234	2.8015
														114Ara20uM-2	5	1	3.77856	3.81897	3.13644		114Glu20uM-1	10	246	12.5501	0.870105	1.68149
														114Ara20uM-2	5	2	3.47738	3.87884	3.22229		114Glu20uM-1	10	247	21.3546	2.23944	1.13311
														114Ara20uM-2	5	3	2.51541	1.5577	2.26572		114Glu20uM-1	10	248	14.1008	2.46647	1.37949
														114Ara20uM-2	5	4	2.00653	0.79597	2.28521		114Glu20uM-1	10	249	13.7909	1.97482	2.63013
														114Ara20uM-2	5	5	1.12758	1.927	2.54836		114Glu20uM-1	10	250	20.3944	0.493924	2.03583
														114Ara20uM-2	5	6	2.79848	0.594886	2.77263		114Glu20uM-1	10	251	10.4656	-0.0103345	2.63191
														114Ara20uM-2	5	7	4.94142	0.379587	3.17257		114Glu20uM-1	10	252	7.17919	0.548214	1.92873
														114Ara20uM-2	5	8	2.29714	1.89932	2.16064		114Glu20uM-1	10	253	36.1522	1.26565	1.85384
														114Ara20uM-2	5	9	3.93724	2.87221	2.59889		114Glu20uM-1	10	254	11.2169	0.830375	1.87769
														114Ara20uM-2	5	10	14.0951	2.17932	1.66277		114Glu20uM-1	10	255	5.89296	0.888139	3.06149
														114Ara20uM-2	5	11	2.18746	4.6292	2.8521		114Glu20uM-1	10	256	8.21503	1.63938	2.14361
														114Ara20uM-2	5	12	2.12618	0.900048	2.07887		114Glu20uM-1	10	257	13.0981	0.590492	1.82497
														114Ara20uM-2	5	13	2.55854	0.0475931	3.03241		114Glu20uM-1	10	258	15.7023	0.14822	1.6626
														114Ara20uM-2	5	14	2.66652	0.466492	3.11955		114Glu20uM-1	10	259	10.2095	-0.108063	2.29752
														114Ara20uM-2	5	15	2.39759	-0.175637	2.68719		114Glu20uM-1	10	260	6.03109	0.541714	1.50603
														114Ara20uM-2	5	16	2.52969	0.989241	2.37669		114Glu20uM-1	10	261	6.5741	0.486498	1.34839
														114Ara20uM-2	5	17	1.94567	1.00118	1.90767		114Glu20uM-1	10	262	14.9137	0.9231	1.89451
														114Ara20uM-2	5	18	2.30004	1.26568	2.54751		114Glu20uM-1	10	263	11.3712	0.156329	1.80134
														114Ara20uM-2	5	19	2.71524	1.23312	2.75184		114Glu20uM-1	10	264	8.02043	0.949327	2.47636
														114Ara20uM-2	5	20	1.90936	0.455348	2.57075		114Glu20uM-1	10	265	11.8614	0.858343	2.76168
														114Ara20uM-2	5	21	4.62296	1.48565	4.18145		114Glu20uM-1	10	266	16.6406	1.10609	2.47054
														114Ara20uM-2	5	22	2.48476	1.09957	3.3735		114Glu20uM-1	10	267	5.68295	-0.931735	1.80696
														114Ara20uM-2	5	23	3.6957	0.577212	3.32401		114Glu20uM-1	10	268	9.04777	-0.0606285	1.65618
														114Ara20uM-2	5	24	2.71507	0.739122	3.74922		114Glu20uM-1	10	269	12.3977	0.340841	2.65005
														114Ara20uM-2	5	25	1.48741	4.64505	4.79807		114Glu20uM-1	10	270	13.6154	-0.553433	1.92508
														114Ara20uM-2	5	26	1.0532	0.624233	2.07211		114Glu20uM-1	10	271	8.04636	0.458481	2.79691
														114Ara20uM-2	5	27	1.76234	2.9042	2.14191		114Glu20uM-1	10	272	13.765	0.116203	1.59967
														114Ara20uM-2	5	28	2.75268	1.49637	3.57726		114Glu20uM-1	10	273	21.4508	0.196437	1.79101
														114Ara20uM-2	5	29	4.11114	0.669845	2.23417		114Glu20uM-1	10	274	11.0539	1.29712	1.78282
														114Ara20uM-2	5	30	2.58759	0.945415	2.96109		114Glu20uM-1	10	275	9.55135	0.704806	1.94496
														114Ara20uM-2	5	31	2.92944	0.761504	2.52766		114Glu20uM-1	10	276	9.10632	0.123194	2.02986
														114Ara20uM-2	5	32	4.38347	1.62746	2.29774		114Glu20uM-1	10	277	8.90626	0.0527377	2.3875
														114Ara20uM-2	5	33	5.70336	1.3669	1.69067		114Glu20uM-1	10	278	10.5815	0.685032	1.88745
														114Ara20uM-2	5	34	14.597	1.28319	1.81791		114Glu20uM-1	10	279	11.2519	0.608845	1.50376
														114Ara20uM-2	5	35	5.32892	3.13184	2.39449		114Glu20uM-1	10	280	9.36718	0.586403	2.64611
														114Ara20uM-2	5	36	3.14144	2.90188	2.73632		114Glu20uM-1	10	281	8.78911	0.804795	1.79382
														114Ara20uM-2	5	37	2.89947	1.7669	2.41478		114Glu20uM-1	10	282	12.0663	1.66171	1.64265
														114Ara20uM-2	5	38	6.02482	2.18717	3.80243		114Glu20uM-1	10	283	10.3568	-0.0972086	2.93962
														114Ara20uM-2	5	39	2.87463	13.1605	1.94951		114Glu20uM-1	10	284	5.72473	0.726509	2.64042
														114Ara20uM-2	5	40	2.34712	0.157894	1.95776		114Glu20uM-1	10	285	9.10359	-0.260078	2.1694
														114Ara20uM-2	5	41	3.26184	0.32375	2.84435		114Glu20uM-1	10	286	8.13238	0.287632	2.05024
														114Ara20uM-2	5	42	3.68449	0.196107	2.30373		114Glu20uM-1	10	287	12.9071	-0.0362108	2.93671
														114Ara20uM-2	5	43	4.24843	2.33071	3.1293		114Glu20uM-1	10	288	13.5885	0.507964	2.15555
														114Ara20uM-2	5	44	3.12216	0.892748	4.17369		114Glu20uM-1	10	289	10.6515	0.491381	2.22035
														114Ara20uM-2	5	45	5.68151	0.879354	2.32978		114Glu20uM-1	10	290	19.392	2.84718	1.82186
														114Ara20uM-2	5	46	2.65398	0.707396	2.07327		114Glu20uM-1	10	291	17.959	2.3156	1.77016
														114Ara20uM-2	6	1	2.66808	3.17135	2.24664		114Glu20uM-1	10	292	15.858	2.38985	2.00387
														114Ara20uM-2	6	2	5.04602	3.87446	2.84558		114Glu20uM-1	10	293	9.764	1.82129	2.50301
														114Ara20uM-2	6	3	5.10455	2.61812	2.25934		114Glu20uM-1	10	294	24.7646	2.33065	1.86695
														114Ara20uM-2	6	4	2.44702	0.611851	2.67829		114Glu20uM-1	10	295	6.1442	1.26828	2.02205
														114Ara20uM-2	6	5	3.93205	1.73351	1.77563		114Glu20uM-1	10	296	18.381	1.13102	1.97569
														114Ara20uM-2	6	6	3.60209	1.06677	2.42015		114Glu20uM-1	10	297	17.0679	1.12246	2.57414
														114Ara20uM-2	6	7	3.4333	2.45504	2.76779		114Glu20uM-1	10	298	26.9947	1.21513	1.82689
														114Ara20uM-2	6	8	0.943361	0.522	2.94635		114Glu20uM-1	10	299	12.7705	0.918266	2.63275
														114Ara20uM-2	6	9	2.38982	1.27996	2.41124		114Glu20uM-1	10	300	18.0871	1.83949	1.78155
														114Ara20uM-2	6	10	0.592493	0.781245	2.47847		114Glu20uM-1	10	301	8.93883	0.138761	1.965
														114Ara20uM-2	6	11	5.45561	3.2227	2.61433		114Glu20uM-1	10	302	12.9392	1.03922	2.71777
														114Ara20uM-2	6	12	2.50493	1.20923	2.33957		114Glu20uM-1	10	303	5.12189	0.607515	2.20369
														114Ara20uM-2	6	13	1.52836	0.725442	2.96691		114Glu20uM-1	10	304	8.21356	0.123561	1.84235
														114Ara20uM-2	6	14	1.55873	1.55035	2.87399		114Glu20uM-1	10	305	9.86179	1.6312	3.34649
														114Ara20uM-2	6	15	1.52643	1.35944	2.89807		114Glu20uM-1	10	306	8.22121	0.386911	2.91082
														114Ara20uM-2	6	16	7.7316	2.10333	1.8334		114Glu20uM-1	10	307	10.4852	0.40402	1.85846
														114Ara20uM-2	6	17	2.15197	1.22084	2.06476		114Glu20uM-1	10	308	11.8805	1.15831	2.17929
														114Ara20uM-2	6	18	11.4605	1.65508	3.16161		114Glu20uM-1	10	309	11.8447	0.484649	1.82265
														114Ara20uM-2	6	19	2.70613	4.05642	2.41081		114Glu20uM-1	10	310	8.76575	0.504996	1.76417
														114Ara20uM-2	6	20	6.01405	1.09513	2.40539		114Glu20uM-1	10	311	26.8261	0.680394	1.72666
														114Ara20uM-2	6	21	4.19255	1.14109	2.38309		114Glu20uM-1	10	312	8.66866	1.44434	1.84118
														114Ara20uM-2	6	22	4.0534	0.666449	2.47441		114Glu20uM-1	10	313	15.2151	0.773519	2.57439
														114Ara20uM-2	6	23	4.21823	1.63166	2.80612		114Glu20uM-1	10	314	4.92318	-0.136335	1.67268
														114Ara20uM-2	6	24	1.76827	-0.0229205	2.13255		114Glu20uM-1	10	315	7.35882	0.359225	1.96389
														114Ara20uM-2	6	25	1.99367	0.567994	2.15892		114Glu20uM-1	10	316	27.6571	0.729273	1.7626
														114Ara20uM-2	6	26	5.6776	2.69825	2.20046		114Glu20uM-1	10	317	12.0412	-0.338155	1.94375
														114Ara20uM-2	6	27	5.15875	3.90893	2.11519		114Glu20uM-1	10	318	8.27611	0.23574	2.06465
														114Ara20uM-2	6	28	2.24906	10.3075	2.45527		114Glu20uM-1	10	319	13.2149	0.0497772	1.78071
														114Ara20uM-2	6	29	3.99325	4.57135	3.73055		114Glu20uM-1	10	320	7.38	0.715998	2.4756
														114Ara20uM-2	6	30	4.08966	2.46737	1.80104		114Glu20uM-1	10	321	6.79731	0.914221	1.61886
														114Ara20uM-2	6	31	3.20554	4.02915	3.34083		114Glu20uM-1	10	322	21.7799	0.156181	2.01225
														114Ara20uM-2	6	32	5.67765	2.67817	4.16952		114Glu20uM-1	10	323	9.03931	0.0319315	1.59518
														114Ara20uM-2	6	33	0.744058	1.00298	4.07426		114Glu20uM-1	10	324	12.9737	-0.0801662	3.12311
														114Ara20uM-2	6	34	2.47977	0.616252	2.35766		114Glu20uM-1	10	325	18.2316	1.41915	1.99055
														114Ara20uM-2	6	35	2.94181	1.52249	2.27855		114Glu20uM-1	10	326	12.16	0.0929695	2.00895
														114Ara20uM-2	6	36	1.69223	1.05247	1.99687		114Glu20uM-1	10	327	19.8426	1.06767	2.02143
														114Ara20uM-2	6	37	3.25288	2.14819	3.29416		114Glu20uM-1	10	328	10.5419	1.0709	1.6819
														114Ara20uM-2	6	38	1.8903	2.90557	2.56346		114Glu20uM-1	10	329	15.1292	0.361016	2.79339
														114Ara20uM-2	6	39	3.97606	1.3726	1.96067		114Glu20uM-1	10	330	16.3782	0.200559	2.02633
														114Ara20uM-2	6	40	7.32916	2.59037	4.6159		114Glu20uM-1	10	331	16.5294	-0.759109	1.9124
														114Ara20uM-2	6	41	6.9169	9.61545	2.08309		114Glu20uM-1	10	332	4.39131	0.134067	1.91929
														114Ara20uM-2	6	42	2.88984	1.55117	2.18905		114Glu20uM-1	10	333	15.3497	-0.0630069	1.65211
														114Ara20uM-2	6	43	12.5371	1.07783	2.28871		114Glu20uM-1	10	334	11.988	0.970873	1.73795
														114Ara20uM-2	6	44	1.51501	2.87602	3.8627		114Glu20uM-1	10	335	3.80608	-0.593175	1.98779
														114Ara20uM-2	6	45	2.0513	1.79987	2.73779		114Glu20uM-1	10	336	4.728	-0.158252	3.80049
														114Ara20uM-2	6	46	3.99811	3.04307	2.07044		114Glu20uM-1	10	337	6.52484	0.337907	2.68561
														114Ara20uM-2	6	47	3.2643	1.20414	2.05915		114Glu20uM-1	10	338	6.25353	1.38327	1.52894
														114Ara20uM-2	6	48	2.59247	0.826746	2.25121		114Glu20uM-1	10	339	6.38279	-0.117186	2.39573
														114Ara20uM-2	6	49	3.66387	1.58047	1.93503		114Glu20uM-1	10	340	7.30502	-0.677702	2.33412
														114Ara20uM-3	1	1	-2.64943	-0.968036	2.68156		114Glu20uM-1	10	341	16.6566	-0.104182	2.03113
														114Ara20uM-3	1	2	-2.00087	-0.363096	2.13691		114Glu20uM-1	10	342	6.79134	0.227035	1.71737
														114Ara20uM-3	1	3	-1.21449	0.37388	2.05834		114Glu20uM-1	10	343	10.5664	3.02065	2.70967
														114Ara20uM-3	1	4	-4.72696	-1.67076	2.27412		114Glu20uM-1	10	344	18.4352	3.42084	1.43926
														114Ara20uM-3	1	5	-1.6707	-0.158628	2.16801		114Glu20uM-1	10	345	6.23556	2.09336	2.67816
														114Ara20uM-3	1	6	-0.882292	-0.444949	2.71481		114Glu20uM-1	10	346	19.6954	2.65538	2.1823
														114Ara20uM-3	1	7	8.82554	0.610414	1.83189		114Glu20uM-1	10	347	7.23047	2.49043	1.82835
														114Ara20uM-3	1	8	-2.65004	-1.14483	2.33995		114Glu20uM-1	10	348	10.6329	3.46901	1.82524
														114Ara20uM-3	1	9	-2.15177	-0.841438	2.09272		114Glu20uM-1	10	349	14.6126	1.43459	1.54298
														114Ara20uM-3	1	10	-0.82683	-0.417287	1.96467		114Glu20uM-1	10	350	16.9655	1.34379	2.38103
														114Ara20uM-3	1	11	-2.92037	-1.62348	1.98825		114Glu20uM-1	10	351	17.4742	2.10131	1.27449
														114Ara20uM-3	1	12	-2.3984	-0.519483	2.74136		114Glu20uM-1	10	352	8.23956	0.835611	1.62629
														114Ara20uM-3	1	13	-0.762122	-0.471864	1.72779		114Glu20uM-1	10	353	9.90059	1.72051	1.58575
														114Ara20uM-3	1	14	-4.56989	-1.30528	2.16623		114Glu20uM-1	10	354	14.9855	1.08744	1.9065
														114Ara20uM-3	1	15	-0.237595	-0.245008	2.10494		114Glu20uM-1	10	355	12.2627	1.58153	2.13945
														114Ara20uM-3	1	16	3.17915	1.23136	2.2188		114Glu20uM-1	10	356	9.92828	1.82157	1.81941
														114Ara20uM-3	1	17	-0.401154	-0.783988	2.13357		114Glu20uM-1	10	357	10.8242	1.80004	2.257
														114Ara20uM-3	1	18	2.2482	0.0293331	1.84316		114Glu20uM-1	10	358	16.3905	2.11404	1.57146
														114Ara20uM-3	1	19	-1.55419	-0.573148	2.01387		114Glu20uM-1	10	359	5.22403	0.481745	2.41016
														114Ara20uM-3	1	20	-1.50025	-0.792849	2.06898		114Glu20uM-1	10	360	2.5829	-1.26225	1.55513
														114Ara20uM-3	1	21	-0.446344	-0.111608	1.81635		114Glu20uM-1	10	361	9.36167	-0.334293	2.24909
														114Ara20uM-3	1	22	-0.459864	-0.287776	2.95605		114Glu20uM-1	10	362	15.5032	-0.270127	1.93051
														114Ara20uM-3	1	23	-0.209551	0.507941	1.9585		114Glu20uM-1	10	363	13.2258	-0.243711	1.44624
														114Ara20uM-3	1	24	0.526963	-0.616105	2.11884		114Glu20uM-1	10	364	9.33398	-1.24193	1.38491
														114Ara20uM-3	1	25	5.86756	0.876148	2.24485		114Glu20uM-1	10	365	7.25097	0.0232236	2.4881
														114Ara20uM-3	1	26	-2.51724	-1.29447	2.14397		114Glu20uM-1	10	366	9.68537	0.657359	1.83743
														114Ara20uM-3	1	27	-0.458049	0.310011	2.44175		114Glu20uM-1	10	367	25.0018	0.778008	1.9195
														114Ara20uM-3	1	28	1.23534	-0.495781	2.50292		114Glu20uM-1	10	368	10.0585	0.165451	1.94106
														114Ara20uM-3	1	29	0.12084	-0.236736	2.06985		114Glu20uM-1	10	369	11.0791	0.476538	1.50832
														114Ara20uM-3	1	30	-1.12037	0.361599	2.21712		114Glu20uM-1	10	370	8.20524	0.0867076	1.73189
														114Ara20uM-3	1	31	0.591252	-0.00183076	2.91313		114Glu20uM-1	10	371	20.7029	1.02367	2.47347
														114Ara20uM-3	1	32	-2.34647	-1.28296	1.93551		114Glu20uM-1	10	372	11.0213	1.48342	1.8705
														114Ara20uM-3	1	33	-1.3238	-1.04954	1.96728		114Glu20uM-1	10	373	7.34808	-0.13137	1.68367
														114Ara20uM-3	1	34	-1.27296	-0.802721	2.32381		114Glu20uM-1	10	374	6.43567	1.33546	1.87065
														114Ara20uM-3	1	35	1.29402	0.0890238	2.01944		114Glu20uM-1	10	375	9.42847	1.09153	1.99234
														114Ara20uM-3	1	36	0.667664	-0.374987	2.13318		114Glu20uM-1	10	376	14.4108	0.936589	2.83691
														114Ara20uM-3	1	37	-0.968519	-0.264586	1.76663		114Glu20uM-1	10	377	20.1915	1.93741	1.40635
														114Ara20uM-3	1	38	-0.397064	-0.814046	2.28136		114Glu20uM-1	10	378	9.84096	0.354694	2.12763
														114Ara20uM-3	1	39	-1.49826	-0.551032	1.97897		114Glu20uM-1	10	379	16.6642	0.132161	1.40556
														114Ara20uM-3	1	40	-2.59065	-0.897086	1.98856		114Glu20uM-1	10	380	11.2213	0.934355	1.70278
														114Ara20uM-3	1	41	0.503648	-0.220649	2.09704		114Glu20uM-1	10	381	23.8805	0.578405	1.44707
														114Ara20uM-3	1	42	1.19885	-0.0628926	2.4105		114Glu20uM-1	10	382	8.46558	-0.808175	1.52077
														114Ara20uM-3	1	43	-2.92153	-0.704546	1.86707		114Glu20uM-1	10	383	12.7426	0.927718	1.76148
														114Ara20uM-3	1	44	-3.15848	-0.870355	1.86293		114Glu20uM-1	10	384	8.24943	1.24204	2.19529
														114Ara20uM-3	1	45	0.160832	0.673049	2.42104		114Glu20uM-1	10	385	8.894	0.391762	1.68912
														114Ara20uM-3	1	46	1.38422	-0.23574	1.75442		114Glu20uM-1	10	386	8.30744	0.977783	1.68909
														114Ara20uM-3	1	47	12.765	1.89517	2.95241		114Glu20uM-1	10	387	19.3567	0.788617	1.69599
														114Ara20uM-3	1	48	0.213216	-0.711664	2.00074		114Glu20uM-1	10	388	7.56317	0.31582	1.90012
														114Ara20uM-3	1	49	0.695984	1.18429	2.98243		114Glu20uM-1	10	389	9.5909	0.420133	1.45261
														114Ara20uM-3	1	50	-1.78862	-0.551296	2.76814		114Glu20uM-1	10	390	6.95736	1.55114	2.05566
														114Ara20uM-3	1	51	-2.01484	-0.634323	2.0127		114Glu20uM-1	10	391	7.54037	1.67778	1.76556
														114Ara20uM-3	1	52	-1.9265	-1.38507	3.33374		114Glu20uM-1	10	392	14.8261	0.740622	1.45846
														114Ara20uM-3	1	53	-1.10119	-0.337673	1.88627		114Glu20uM-1	10	393	16.1835	0.704503	2.03953
														114Ara20uM-3	1	54	-1.73018	-0.948908	2.28496		114Glu20uM-1	10	394	13.062	1.83838	1.52255
														114Ara20uM-3	1	55	1.89621	0.821654	2.43901		114Glu20uM-1	10	395	22.5299	0.803446	1.53867
														114Ara20uM-3	1	56	-1.9478	-0.929026	2.11544		114Glu20uM-1	10	396	20.0494	0.341258	1.88812
														114Ara20uM-3	1	57	-1.314	-0.574271	2.15323		114Glu20uM-1	10	397	16.3537	0.870235	2.05796
														114Ara20uM-3	1	58	-1.94023	-1.1426	3.12053		114Glu20uM-1	10	398	9.39351	0.445406	2.1061
														114Ara20uM-3	1	59	-1.2297	-0.809433	2.10632		114Glu20uM-1	10	399	5.54121	-0.027993	2.45004
														114Ara20uM-3	1	60	-1.89898	-0.973961	1.75893		114Glu20uM-1	10	400	21.387	0.207827	1.71073
														114Ara20uM-3	1	61	0.555993	-0.308894	1.80152		114Glu20uM-1	10	401	18.8217	0.539516	1.80909
														114Ara20uM-3	1	62	-2.64457	1.79138	3.07649		114Glu20uM-1	10	402	9.94114	-0.158134	1.56216
														114Ara20uM-3	1	63	2.00724	0.438539	1.90872		114Glu20uM-1	10	403	6.44034	-0.434336	1.90616
														114Ara20uM-3	1	64	-1.71159	-1.32232	2.11148		114Glu20uM-1	10	404	5.77646	-0.104971	1.64618
														114Ara20uM-3	1	65	-1.49336	-1.03846	1.88179		114Glu20uM-1	10	405	10.8305	0.504349	2.37142
														114Ara20uM-3	1	66	-1.69499	-0.239259	1.86129		114Glu20uM-1	10	406	10.932	1.34892	2.42723
														114Ara20uM-3	1	67	0.297398	-0.457706	1.97021		114Glu20uM-1	10	407	19.7572	0.0233213	1.9243
														114Ara20uM-3	1	68	1.04677	-0.473953	2.01255		114Glu20uM-1	10	408	16.7561	1.06384	2.09551
														114Ara20uM-3	1	69	-1.63756	-1.02342	1.99057		114Glu20uM-1	10	409	10.4252	0.513875	1.78906
														114Ara20uM-3	1	70	-1.00682	-0.0929566	2.06055		114Glu20uM-1	10	410	12.5252	0.9049	2.00181
														114Ara20uM-3	1	71	0.73214	-0.512774	2.34103		114Glu20uM-1	10	411	22.7728	0.304023	1.84472
														114Ara20uM-3	1	72	-0.711325	-0.779156	1.63639		114Glu20uM-1	10	412	11.4769	1.19483	2.71788
														114Ara20uM-3	1	73	0.00836693	-0.0250999	2.85062		114Glu20uM-1	10	413	6.11926	0.0883988	1.77021
														114Ara20uM-3	1	74	-0.898378	-1.05901	2.46933		114Glu20uM-1	10	414	13.7842	0.168303	1.63676
														114Ara20uM-3	1	75	-0.628963	-0.962273	2.04843		114Glu20uM-1	10	415	10.255	0.119447	1.9382
														114Ara20uM-3	1	76	-0.72356	-0.675649	2.12885		114Glu20uM-1	10	416	27.2792	0.60228	1.61689
														114Ara20uM-3	1	77	-0.485609	0.177224	2.24481		114Glu20uM-1	10	417	8.54787	1.40404	2.0548
														114Ara20uM-3	1	78	-0.501251	-0.508319	1.76311		114Glu20uM-1	10	418	16.666	0.671994	1.99497
														114Ara20uM-3	1	79	6.84668	-0.525563	1.89772		114Glu20uM-1	10	419	10.6254	1.09743	1.60953
														114Ara20uM-3	1	80	-2.3819	-1.46597	2.35987		114Glu20uM-1	10	420	10.7306	0.234744	1.3837
														114Ara20uM-3	1	81	0.496059	0.854317	2.184		114Glu20uM-1	10	421	14.2583	-0.456211	1.28141
														114Ara20uM-3	1	82	-1.64959	-0.122429	2.29666		114Glu20uM-1	10	422	16.4967	-0.0620604	2.49761
														114Ara20uM-3	1	83	0.980231	0.0567661	2.76907		114Glu20uM-1	10	423	8.55434	-0.0839282	2.33137
														114Ara20uM-3	1	84	-0.150239	-0.656631	1.94812		114Glu20uM-1	10	424	10.3112	0.549284	2.07796
														114Ara20uM-3	1	85	-0.122547	-0.0660564	1.84758		114Glu20uM-1	10	425	8.56047	-0.201632	2.8776
														114Ara20uM-3	1	86	0.485563	0.118227	1.87767		114Glu20uM-1	10	426	4.70974	0.00378918	1.78761
														114Ara20uM-3	1	87	2.07318	0.623964	1.69147		114Glu20uM-1	10	427	9.14351	0.621375	1.99385
														114Ara20uM-3	1	88	-2.05765	-1.58409	2.26407		114Glu20uM-1	10	428	11.3926	1.05223	1.78561
														114Ara20uM-3	1	89	-1.19413	-0.991035	2.19141		114Glu20uM-1	10	429	11.2107	0.514145	2.01788
														114Ara20uM-3	1	90	0.00570113	-0.0782852	2.4033		114Glu20uM-1	10	430	11.3077	0.455729	1.98863
														114Ara20uM-3	1	91	3.82986	1.10941	2.54589		114Glu20uM-1	10	431	10.1477	0.676031	1.93678
														114Ara20uM-3	1	92	-2.6074	-1.05765	2.41804		114Glu20uM-1	10	432	5.75618	-0.604359	1.17966
														114Ara20uM-3	1	93	0.910901	-0.411504	1.8956		114Glu20uM-1	10	433	5.64422	-0.509859	1.14914
														114Ara20uM-3	1	94	2.58372	2.599	2.30979		114Glu20uM-1	10	434	10.106	-0.297937	1.63169
														114Ara20uM-3	1	95	-1.56892	-0.942527	1.82827		114Glu20uM-2	1	1	11.8702	2.84571	2.30331
														114Ara20uM-3	1	96	1.1935	0.153781	1.95956		114Glu20uM-2	1	2	6.53735	3.13407	2.59517
														114Ara20uM-3	1	97	0.760735	-0.6534	2.61451		114Glu20uM-2	1	3	8.48242	1.9773	2.41293
														114Ara20uM-3	1	98	0.438368	-0.717869	3.30756		114Glu20uM-2	1	4	7.17387	0.775728	1.73512
														114Ara20uM-3	1	99	-0.417928	0.256391	2.14944		114Glu20uM-2	1	5	7.02198	1.72761	2.29486
														114Ara20uM-3	1	100	-0.94407	-0.662704	1.98648		114Glu20uM-2	1	6	6.47724	2.22149	2.39522
														114Ara20uM-3	1	101	0.961645	-0.0757172	2.95588		114Glu20uM-2	1	7	8.64372	2.75931	1.90451
														114Ara20uM-3	1	102	0.261957	-0.502567	2.74342		114Glu20uM-2	1	8	6.01083	0.900633	1.9651
														114Ara20uM-3	1	103	1.23214	-0.466746	1.69045		114Glu20uM-2	1	9	14.3729	1.87474	2.15927
														114Ara20uM-3	1	104	-0.418508	-0.637586	2.82833		114Glu20uM-2	1	10	5.95177	1.59527	1.74603
														114Ara20uM-3	1	105	16.9593	0.523258	2.05666		114Glu20uM-2	1	11	5.98701	-0.302179	2.10517
														114Ara20uM-3	1	106	-0.597144	-0.818998	1.66486		114Glu20uM-2	1	12	4.80695	0.875975	1.9261
														114Ara20uM-3	1	107	6.48013	0.335295	2.08995		114Glu20uM-2	1	13	5.83938	0.826891	1.95828
														114Ara20uM-3	1	108	-0.848665	0.525907	2.05507		114Glu20uM-2	1	14	9.84436	0.493282	2.14827
														114Ara20uM-3	1	109	-1.92014	-0.880858	2.18842		114Glu20uM-2	1	15	6.57871	0.778484	2.03313
														114Ara20uM-3	1	110	-0.219458	-0.413499	2.49309		114Glu20uM-2	1	16	15.0261	1.56046	1.86741
														114Ara20uM-3	1	111	-0.894788	-0.858658	2.22164		114Glu20uM-2	1	17	6.89995	1.78262	2.35567
														114Ara20uM-3	1	112	-0.228667	0.962771	2.21414		114Glu20uM-2	1	18	12.7351	-0.469923	1.79567
														114Ara20uM-3	1	113	-0.230757	0.335533	2.37763		114Glu20uM-2	1	19	8.15936	0.634842	2.43883
														114Ara20uM-3	1	114	-1.08108	-0.728512	3.40012		114Glu20uM-2	1	20	4.82046	-0.121158	3.03289
														114Ara20uM-3	1	115	-0.6214	-0.603872	1.60879		114Glu20uM-2	1	21	6.87189	1.2596	2.28894
														114Ara20uM-3	1	116	-3.64928	-0.324226	1.87098		114Glu20uM-2	1	22	5.29281	0.605225	2.96898
														114Ara20uM-3	1	117	0.251382	-0.0931941	2.72088		114Glu20uM-2	1	23	5.63643	1.56652	2.11489
														114Ara20uM-3	1	118	1.2307	0.180287	3.05348		114Glu20uM-2	1	24	8.58443	1.31282	1.79021
														114Ara20uM-3	1	119	1.75308	0.236864	2.39801		114Glu20uM-2	1	25	6.69614	1.21914	1.91069
														114Ara20uM-3	1	120	0.510468	-0.0131153	2.52092		114Glu20uM-2	1	26	5.55285	1.96805	2.10015
														114Ara20uM-3	1	121	-0.378244	0.189801	2.26053		114Glu20uM-2	1	27	6.69585	1.8123	2.78703
														114Ara20uM-3	1	122	-0.858281	-0.621014	2.02546		114Glu20uM-2	1	28	4.42988	1.90044	1.88074
														114Ara20uM-3	1	123	1.30266	-0.0952462	1.97559		114Glu20uM-2	1	29	4.34371	-0.735206	1.65478
														114Ara20uM-3	1	124	-0.605932	-0.581367	2.86318		114Glu20uM-2	1	30	6.38913	0.216524	2.12947
														114Ara20uM-3	1	125	0.262035	-0.405802	2.24012		114Glu20uM-2	1	31	6.19295	0.399744	2.08125
														114Ara20uM-3	1	126	-0.0352971	0.277914	2.39401		114Glu20uM-2	1	32	4.36666	0.193342	2.25646
														114Ara20uM-3	1	127	-0.818375	3.90453	2.00306		114Glu20uM-2	1	33	6.25136	0.555365	1.92879
														114Ara20uM-3	1	128	-1.47283	1.31344	2.87494		114Glu20uM-2	1	34	6.46646	0.620979	1.69504
														114Ara20uM-3	1	129	1.15702	-0.164705	2.81161		114Glu20uM-2	1	35	0.404587	-0.844472	1.96715
														114Ara20uM-3	1	130	-0.336936	0.211147	1.60676		114Glu20uM-2	1	36	5.05013	-0.428877	2.37668
														114Ara20uM-3	1	131	-1.26666	-0.575171	3.27578		114Glu20uM-2	1	37	4.73825	1.55975	3.12298
														114Ara20uM-3	1	132	-2.1523	-0.725744	2.08038		114Glu20uM-2	1	38	3.26542	-0.460597	2.02165
														114Ara20uM-3	1	133	-1.06508	0.575931	2.07377		114Glu20uM-2	1	39	3.56398	-0.254961	1.99751
														114Ara20uM-3	1	134	1.44124	0.926314	2.77407		114Glu20uM-2	1	40	5.52715	-0.669686	1.9873
														114Ara20uM-3	1	135	1.75803	1.47645	2.61624		114Glu20uM-2	1	41	3.86169	-0.669336	1.97746
														114Ara20uM-3	1	136	-0.435943	0.00935031	3.09868		114Glu20uM-2	1	42	2.90398	0.203227	2.33996
														114Ara20uM-3	1	137	33.0784	0.679618	1.78891		114Glu20uM-2	1	43	14.3589	-0.0380006	2.63306
														114Ara20uM-3	1	138	2.39399	1.97669	1.63521		114Glu20uM-2	1	44	2.66757	0.608402	2.22118
														114Ara20uM-3	1	139	0.0716475	0.264651	1.81128		114Glu20uM-2	1	45	3.16025	-0.550322	2.62376
														114Ara20uM-3	1	140	-1.78933	-0.724846	2.12746		114Glu20uM-2	1	46	11.0708	0.526836	2.26903
														114Ara20uM-3	1	141	-0.742576	-0.137271	2.2457		114Glu20uM-2	1	47	6.14072	1.04277	1.91253
														114Ara20uM-3	1	142	-0.566497	-0.497866	2.39339		114Glu20uM-2	1	48	2.26544	-1.60334	1.92419
														114Ara20uM-3	1	143	0.749563	-0.323096	1.90244		114Glu20uM-2	1	49	3.769	-0.470381	2.18633
														114Ara20uM-3	1	144	-1.42653	-1.18294	2.26196		114Glu20uM-2	1	50	5.86506	-0.372994	2.00934
														114Ara20uM-3	1	145	-0.243721	-1.07241	2.32718		114Glu20uM-2	1	51	7.51926	-0.513289	1.80826
														114Ara20uM-3	1	146	0.929825	-0.00574748	2.80822		114Glu20uM-2	1	52	3.39912	-0.98419	1.81074
														114Ara20uM-3	1	147	-1.19508	-0.607066	3.46392		114Glu20uM-2	1	53	1.29748	-0.0301242	1.854
														114Ara20uM-3	1	148	0.441046	0.115087	1.62109		114Glu20uM-2	1	54	3.3189	-0.381831	1.81953
														114Ara20uM-3	1	149	0.24988	-0.186616	2.35324		114Glu20uM-2	1	55	2.93027	-0.0570196	3.00895
														114Ara20uM-3	1	150	0.662279	1.03702	1.33623		114Glu20uM-2	1	56	2.719	-1.06878	2.08973
														114Ara20uM-3	1	151	-1.0396	0.486778	1.74687		114Glu20uM-2	1	57	4.22703	-0.311064	2.26022
														114Ara20uM-3	1	152	-0.545819	0.58694	1.46233		114Glu20uM-2	1	58	2.66786	0.639256	2.22586
														114Ara20uM-3	1	153	-3.08384	-0.98703	2.0031		114Glu20uM-2	1	59	8.1861	0.140659	2.57742
														114Ara20uM-3	1	154	-1.0955	-0.427925	2.00187		114Glu20uM-2	1	60	5.62699	-1.07666	1.90783
														114Ara20uM-3	1	155	-1.38661	-0.709898	2.0164		114Glu20uM-2	1	61	9.35042	0.886958	2.36694
														114Ara20uM-3	1	156	12.3854	1.03394	2.10682		114Glu20uM-2	1	62	2.26377	-0.666447	1.76965
														114Ara20uM-3	1	157	-1.65067	-0.308505	1.66622		114Glu20uM-2	1	63	2.06203	-1.5324	2.94277
														114Ara20uM-3	1	158	-1.5061	-0.92344	1.99811		114Glu20uM-2	1	64	3.89556	0.0533202	2.56186
														114Ara20uM-3	1	159	0.574383	-0.888506	2.51884		114Glu20uM-2	1	65	8.31449	-0.313054	2.73086
														114Ara20uM-3	1	160	20.8444	0.837305	2.20586		114Glu20uM-2	1	66	2.18447	0.209587	2.05813
														114Ara20uM-3	1	161	0.505339	1.23435	1.72095		114Glu20uM-2	1	67	7.11563	-1.33052	1.63799
														114Ara20uM-3	1	162	-2.9461	-1.033	1.8511		114Glu20uM-2	1	68	8.01742	-0.629591	1.69319
														114Ara20uM-3	1	163	-1.39348	-0.575016	1.78653		114Glu20uM-2	1	69	4.83794	0.125842	2.47452
														114Ara20uM-3	1	164	-0.52623	-0.306713	1.28993		114Glu20uM-2	1	70	3.19497	-0.310849	2.84048
														114Ara20uM-3	1	165	4.46802	0.967557	1.65962		114Glu20uM-2	1	71	2.94807	-0.298375	1.89455
														114Ara20uM-3	1	166	-0.953576	-1.0114	1.69197		114Glu20uM-2	1	72	2.92048	-0.421413	1.97123
														114Ara20uM-3	1	167	-2.44804	-0.395538	1.48856		114Glu20uM-2	1	73	3.81997	-0.688516	2.10565
														114Ara20uM-3	1	168	-3.35082	-0.831075	1.45855		114Glu20uM-2	1	74	2.36676	0.600536	2.71626
														114Ara20uM-3	1	169	-2.38649	-0.700343	1.90969		114Glu20uM-2	1	75	3.71816	-0.313322	3.28481
														114Ara20uM-3	1	170	1.68762	0.306414	1.81428		114Glu20uM-2	1	76	8.16267	-0.697658	1.71071
														114Ara20uM-3	1	171	1.17271	0.254586	1.29898		114Glu20uM-2	1	77	6.46824	0.225091	2.80596
														114Ara20uM-3	1	172	1.29399	0.393976	1.88631		114Glu20uM-2	1	78	5.39357	-0.200717	1.91594
														114Ara20uM-3	1	173	-0.683392	-0.632829	1.15189		114Glu20uM-2	1	79	6.29096	-0.789089	2.75473
														114Ara20uM-3	1	174	-1.52638	-0.648845	1.50952		114Glu20uM-2	1	80	4.97267	-0.605551	1.86682
														114Ara20uM-3	1	175	-1.25228	-0.264045	1.64731		114Glu20uM-2	1	81	3.65291	-0.803213	3.41253
														114Ara20uM-3	1	176	-0.864621	-0.159799	1.68354		114Glu20uM-2	1	82	4.56026	0.659351	3.41057
														114Ara20uM-3	1	177	-1.30432	-0.729419	1.9406		114Glu20uM-2	1	83	3.12055	-0.178656	1.63185
														114Ara20uM-3	1	178	-0.666085	-0.666253	1.61114		114Glu20uM-2	1	84	12.5165	-0.456561	1.30696
														114Ara20uM-3	2	1	-0.564949	0.154973	2.83296		114Glu20uM-2	1	85	9.54422	0.751554	2.84133
														114Ara20uM-3	2	2	-1.77007	0.121556	2.20815		114Glu20uM-2	1	86	5.93882	-0.110754	2.29063
														114Ara20uM-3	2	3	0.942735	0.338681	2.1605		114Glu20uM-2	1	87	9.83662	2.52305	2.34736
														114Ara20uM-3	2	4	-0.325063	1.16655	2.51284		114Glu20uM-2	1	88	9.75139	2.29992	2.31987
														114Ara20uM-3	2	5	-0.612328	0.941538	2.62262		114Glu20uM-2	1	89	12.0991	1.32999	2.05195
														114Ara20uM-3	2	6	-1.91533	-0.653083	1.95056		114Glu20uM-2	1	90	5.31746	1.25635	2.82188
														114Ara20uM-3	2	7	0.340973	0.523935	2.38894		114Glu20uM-2	1	91	7.98527	1.10009	2.6255
														114Ara20uM-3	2	8	0.51669	0.211255	1.67013		114Glu20uM-2	1	92	9.52502	2.18766	1.64667
														114Ara20uM-3	2	9	0.344926	0.0932385	2.20304		114Glu20uM-2	1	93	9.85441	0.619196	1.78989
														114Ara20uM-3	2	10	0.311291	1.64444	1.73905		114Glu20uM-2	1	94	15.1152	1.51926	3.21402
														114Ara20uM-3	2	11	-1.48433	-0.430191	1.67979		114Glu20uM-2	1	95	4.74701	-1.12507	2.04223
														114Ara20uM-3	2	12	-0.280364	-0.16766	1.92466		114Glu20uM-2	1	96	4.89524	-0.368407	1.82242
														114Ara20uM-3	2	13	-1.16521	-0.606629	2.56114		114Glu20uM-2	1	97	9.29706	0.645711	2.21486
														114Ara20uM-3	2	14	-0.172	0.304281	2.08272		114Glu20uM-2	1	98	3.71717	-0.421459	3.35326
														114Ara20uM-3	2	15	-1.21967	0.216683	1.76031		114Glu20uM-2	1	99	8.02191	-0.0582359	3.70966
														114Ara20uM-3	2	16	-0.977894	-0.11229	1.65076		114Glu20uM-2	1	100	4.45311	0.124276	3.42561
														114Ara20uM-3	2	17	0.710502	0.322946	1.9172		114Glu20uM-2	1	101	8.10626	1.71951	2.43926
														114Ara20uM-3	2	18	-1.06544	-0.148141	1.91348		114Glu20uM-2	1	102	7.11729	2.0224	2.98732
														114Ara20uM-3	2	19	-0.451848	0.37593	2.00906		114Glu20uM-2	1	103	13.2394	0.102233	1.69516
														114Ara20uM-3	2	20	0.151291	0.789543	1.98665		114Glu20uM-2	1	104	7.27308	0.897635	1.63678
														114Ara20uM-3	2	21	11.8446	1.59693	2.64464		114Glu20uM-2	1	105	5.44977	-0.0396333	1.41927
														114Ara20uM-3	2	22	0.461475	0.0491964	2.37555		114Glu20uM-2	1	106	7.72185	1.06419	1.78414
														114Ara20uM-3	2	23	10.2975	1.87555	2.67754		114Glu20uM-2	1	107	14.1414	-0.467925	1.64015
														114Ara20uM-3	2	24	0.150772	0.91497	2.16029		114Glu20uM-2	1	108	9.9217	1.32627	1.30302
														114Ara20uM-3	2	25	4.34258	1.23341	1.79224		114Glu20uM-2	1	109	7.19935	-0.0789389	1.89058
														114Ara20uM-3	2	26	-1.38426	0.151187	2.02239		114Glu20uM-2	1	110	7.44004	-0.0292885	1.94349
														114Ara20uM-3	2	27	-1.22017	-0.402176	2.29575		114Glu20uM-2	1	111	8.52165	-0.226382	1.76353
														114Ara20uM-3	2	28	0.155141	-0.341126	2.07559		114Glu20uM-2	1	112	8.53173	0.92666	1.55801
														114Ara20uM-3	2	29	-0.273376	-0.0975302	2.2749		114Glu20uM-2	1	113	5.7453	-0.720778	1.48995
														114Ara20uM-3	2	30	0.574084	0.469191	3.09508		114Glu20uM-2	1	114	10.2739	2.96934	1.5003
														114Ara20uM-3	2	31	22.8104	2.90141	2.11868		114Glu20uM-2	1	115	15.6234	2.63193	1.52405
														114Ara20uM-3	2	32	-1.03513	-0.808493	2.15973		114Glu20uM-2	2	1	17.578	2.50484	1.73177
														114Ara20uM-3	2	33	-1.50507	-0.00707116	2.97609		114Glu20uM-2	2	2	5.7318	1.73415	1.90796
														114Ara20uM-3	2	34	-1.62403	-0.794916	2.46605		114Glu20uM-2	2	3	9.03594	2.11913	1.69256
														114Ara20uM-3	2	35	-0.467811	-1.08796	1.74611		114Glu20uM-2	2	4	7.41737	1.00739	1.93658
														114Ara20uM-3	2	36	-0.598653	-0.314615	2.54633		114Glu20uM-2	2	5	5.12759	0.376063	1.88429
														114Ara20uM-3	2	37	-2.03685	-0.224982	1.89858		114Glu20uM-2	2	6	5.26775	1.07733	2.16917
														114Ara20uM-3	2	38	-2.41166	-0.619842	2.85109		114Glu20uM-2	2	7	3.99444	1.60013	2.38696
														114Ara20uM-3	2	39	-1.25372	-0.488981	1.9191		114Glu20uM-2	2	8	5.11852	0.620052	3.1259
														114Ara20uM-3	2	40	0.994378	0.0890772	1.66328		114Glu20uM-2	2	9	9.62177	0.558656	1.61786
														114Ara20uM-3	2	41	0.8589	-0.379627	2.19144		114Glu20uM-2	2	10	3.09564	-0.329546	1.39334
														114Ara20uM-3	2	42	1.44672	-0.069635	1.87799		114Glu20uM-2	2	11	4.97997	1.24397	1.76421
														114Ara20uM-3	2	43	-0.647009	-0.210695	2.07908		114Glu20uM-2	2	12	5.59888	1.00744	2.95409
														114Ara20uM-3	2	44	1.44063	0.417866	2.00459		114Glu20uM-2	2	13	5.56329	1.53986	2.7306
														114Ara20uM-3	2	45	12.5617	1.32302	2.60344		114Glu20uM-2	2	14	4.98059	0.963116	1.9535
														114Ara20uM-3	2	46	-0.612099	-0.576682	3.29633		114Glu20uM-2	2	15	4.73285	-0.389833	1.89654
														114Ara20uM-3	2	47	1.72951	-0.80886	1.91005		114Glu20uM-2	2	16	4.27674	-1.1782	2.22362
														114Ara20uM-3	2	48	-3.12704	-1.10919	1.89495		114Glu20uM-2	2	17	1.98096	0.232774	1.79564
														114Ara20uM-3	2	49	0.750238	0.777043	2.33215		114Glu20uM-2	2	18	3.59087	-0.090204	2.52771
														114Ara20uM-3	2	50	0.103852	-0.378824	2.10084		114Glu20uM-2	2	19	4.43772	-1.13781	1.80578
														114Ara20uM-3	2	51	1.01143	0.490281	2.07578		114Glu20uM-2	2	20	4.29136	-0.950781	2.61928
														114Ara20uM-3	2	52	1.90009	0.710858	1.94897		114Glu20uM-2	2	21	6.78217	0.525749	1.63688
														114Ara20uM-3	2	53	1.09915	0.631926	2.53094		114Glu20uM-2	2	22	3.99743	-0.720969	1.86213
														114Ara20uM-3	2	54	0.326629	-0.650496	2.19481		114Glu20uM-2	2	23	4.34451	-0.340093	1.89482
														114Ara20uM-3	2	55	-0.242288	-0.721578	1.92258		114Glu20uM-2	2	24	-0.350596	-0.97814	1.9257
														114Ara20uM-3	2	56	1.23845	0.222465	2.61078		114Glu20uM-2	2	25	5.44885	1.22259	1.70178
														114Ara20uM-3	2	57	0.924254	0.340557	1.84463		114Glu20uM-2	2	26	6.52159	-1.484	1.99627
														114Ara20uM-3	2	58	-1.17055	0.0595785	1.92093		114Glu20uM-2	2	27	3.26764	-0.733745	2.66806
														114Ara20uM-3	2	59	1.06165	0.114221	2.13445		114Glu20uM-2	2	28	4.83725	1.12152	1.57884
														114Ara20uM-3	2	60	-0.567638	-0.697947	1.858		114Glu20uM-2	2	29	8.78231	-0.964574	1.75765
														114Ara20uM-3	2	61	0.353924	-0.0623664	2.24319		114Glu20uM-2	2	30	5.25179	-1.0498	2.70665
														114Ara20uM-3	2	62	0.830091	-0.385927	2.60577		114Glu20uM-2	2	31	8.62896	-1.77578	2.75171
														114Ara20uM-3	2	63	2.17896	0.817919	2.38589		114Glu20uM-2	2	32	2.35524	-0.879836	2.40387
														114Ara20uM-3	2	64	-1.79877	-1.07115	1.84205		114Glu20uM-2	2	33	10.4305	-0.369948	2.06642
														114Ara20uM-3	2	65	-1.23945	-1.16309	2.26802		114Glu20uM-2	2	34	8.17943	-0.110082	1.7773
														114Ara20uM-3	2	66	31.7722	2.57612	1.94097		114Glu20uM-2	2	35	6.73289	-0.321514	1.73829
														114Ara20uM-3	2	67	-1.72836	-0.136258	2.1539		114Glu20uM-2	2	36	4.03752	0.402957	2.07174
														114Ara20uM-3	2	68	18.4401	1.70128	2.88624		114Glu20uM-2	2	37	2.19306	0.488727	1.88117
														114Ara20uM-3	2	69	0.589178	0.00808036	1.90998		114Glu20uM-2	2	38	2.3075	-1.30293	2.11424
														114Ara20uM-3	2	70	1.73246	0.0288011	1.9789		114Glu20uM-2	2	39	4.35986	-1.24464	1.56893
														114Ara20uM-3	2	71	1.66641	0.20808	1.90355		114Glu20uM-2	2	40	3.03906	-0.741726	2.26722
														114Ara20uM-3	2	72	-0.790898	-1.38464	2.31877		114Glu20uM-2	2	41	1.72505	-0.428229	3.02346
														114Ara20uM-3	2	73	1.18317	-0.143435	1.95477		114Glu20uM-2	2	42	2.72087	-2.16313	2.16805
														114Ara20uM-3	2	74	0.748434	0.125328	1.79558		114Glu20uM-2	2	43	2.11415	-1.5622	2.08464
														114Ara20uM-3	2	75	0.934591	0.807364	2.92811		114Glu20uM-2	2	44	11.8523	-1.81733	2.24676
														114Ara20uM-3	2	76	0.550347	-0.102145	2.34252		114Glu20uM-2	2	45	3.35725	-2.16885	2.16035
														114Ara20uM-3	2	77	0.29346	-0.12714	2.66771		114Glu20uM-2	2	46	1.10858	-1.94423	2.55736
														114Ara20uM-3	2	78	1.25237	0.491776	3.05336		114Glu20uM-2	2	47	5.66381	-0.299406	2.27462
														114Ara20uM-3	2	79	1.51363	-0.198349	2.18476		114Glu20uM-2	2	48	4.806	0.202405	2.00656
														114Ara20uM-3	2	80	44.5319	4.46203	2.24675		114Glu20uM-2	2	49	3.182	-1.86498	1.7079
														114Ara20uM-3	2	81	0.0899908	-0.667719	2.05323		114Glu20uM-2	2	50	1.47367	-1.74161	2.58287
														114Ara20uM-3	2	82	0.854901	0.702628	2.53074		114Glu20uM-2	2	51	1.09253	-2.23918	1.72661
														114Ara20uM-3	2	83	0.975869	0.132331	2.05314		114Glu20uM-2	2	52	2.99757	-2.20973	2.88043
														114Ara20uM-3	2	84	-1.42863	-1.31545	1.94761		114Glu20uM-2	2	53	9.78701	-1.38112	2.21925
														114Ara20uM-3	2	85	-0.204442	-1.06525	2.98409		114Glu20uM-2	2	54	2.51897	-0.927501	2.96573
														114Ara20uM-3	2	86	-0.784977	-0.870466	2.02366		114Glu20uM-2	2	55	2.4347	-2.01706	2.26797
														114Ara20uM-3	2	87	0.121687	1.22039	2.77276		114Glu20uM-2	2	56	3.49206	-1.75823	2.12215
														114Ara20uM-3	2	88	-1.29982	-0.726569	2.45621		114Glu20uM-2	2	57	3.07876	-2.308	1.89653
														114Ara20uM-3	2	89	0.841293	0.206925	2.39225		114Glu20uM-2	2	58	2.46496	-1.44384	1.97314
														114Ara20uM-3	2	90	0.0370117	-0.672192	1.97228		114Glu20uM-2	2	59	6.72824	-1.81672	2.56437
														114Ara20uM-3	2	91	-0.296047	-0.789396	2.90507		114Glu20uM-2	2	60	4.63596	-0.976266	2.17558
														114Ara20uM-3	2	92	-2.09962	-0.661093	2.09467		114Glu20uM-2	2	61	0.768851	-0.948053	1.91314
														114Ara20uM-3	2	93	-2.07337	-0.38368	2.15899		114Glu20uM-2	2	62	2.89049	-2.21841	2.11595
														114Ara20uM-3	2	94	-0.683451	-0.244996	3.29242		114Glu20uM-2	2	63	1.61948	-1.02898	2.12155
														114Ara20uM-3	2	95	-0.741423	-0.660253	1.97694		114Glu20uM-2	2	64	5.18536	-1.35918	2.57828
														114Ara20uM-3	2	96	-0.291138	-0.599485	2.26715		114Glu20uM-2	2	65	2.87434	-2.05779	1.7697
														114Ara20uM-3	2	97	-0.897397	0.520901	2.0061		114Glu20uM-2	2	66	2.75976	-1.55409	1.85885
														114Ara20uM-3	2	98	-1.36972	-0.925999	2.69875		114Glu20uM-2	2	67	4.13165	-2.41768	1.78464
														114Ara20uM-3	2	99	-0.800034	-0.846836	2.93942		114Glu20uM-2	2	68	7.59347	-1.93576	1.96954
														114Ara20uM-3	2	100	-0.549687	-1.09198	2.86551		114Glu20uM-2	2	69	4.09268	-2.06439	1.90589
														114Ara20uM-3	2	101	-1.37002	-1.20886	2.01535		114Glu20uM-2	2	70	4.15209	-0.790678	2.24465
														114Ara20uM-3	2	102	-0.0562846	-0.548311	2.13045		114Glu20uM-2	2	71	0.937144	-2.15999	2.47468
														114Ara20uM-3	2	103	-1.47845	-1.07344	2.17854		114Glu20uM-2	2	72	1.67137	-1.66623	2.48215
														114Ara20uM-3	2	104	-0.833883	-0.806474	2.08145		114Glu20uM-2	2	73	4.1842	-1.68728	2.30378
														114Ara20uM-3	2	105	12.1883	1.83535	2.42719		114Glu20uM-2	2	74	4.13573	-2.68764	1.81415
														114Ara20uM-3	2	106	-0.579521	-0.455595	2.17603		114Glu20uM-2	2	75	7.53577	-1.46075	1.93177
														114Ara20uM-3	2	107	-1.50502	-1.09116	1.98266		114Glu20uM-2	2	76	2.98994	-1.14887	1.81985
														114Ara20uM-3	2	108	-0.14285	0.113192	2.5167		114Glu20uM-2	2	77	3.1883	-1.50272	1.83618
														114Ara20uM-3	2	109	0.595419	-0.683171	2.40969		114Glu20uM-2	2	78	1.88858	-0.973683	2.06134
														114Ara20uM-3	2	110	4.01689	1.01934	2.29028		114Glu20uM-2	2	79	1.9845	-2.35611	2.22937
														114Ara20uM-3	2	111	-0.482731	-0.621369	2.81157		114Glu20uM-2	2	80	2.58938	-1.26716	1.97699
														114Ara20uM-3	2	112	-0.0839885	-0.0704759	3.09203		114Glu20uM-2	2	81	0.379941	-1.68493	2.7136
														114Ara20uM-3	2	113	-0.698281	-0.391718	2.12988		114Glu20uM-2	2	82	1.83169	-2.00425	1.94414
														114Ara20uM-3	2	114	2.30138	0.649799	3.04335		114Glu20uM-2	2	83	3.64715	-1.56083	2.08076
														114Ara20uM-3	2	115	1.1592	2.49027	3.59608		114Glu20uM-2	2	84	4.33639	-1.35961	2.40591
														114Ara20uM-3	2	116	-1.76311	-0.342619	3.56977		114Glu20uM-2	2	85	2.56321	-2.04007	1.93316
														114Ara20uM-3	2	117	0.380758	0.204324	2.24504		114Glu20uM-2	2	86	3.26476	-1.497	1.71847
														114Ara20uM-3	2	118	0.429659	-0.482586	2.12317		114Glu20uM-2	2	87	2.00984	-2.33216	1.61357
														114Ara20uM-3	2	119	0.641935	0.282495	2.52037		114Glu20uM-2	2	88	1.41359	-1.86825	2.34997
														114Ara20uM-3	2	120	36.0786	3.32839	2.5736		114Glu20uM-2	2	89	4.8922	-1.46691	2.32041
														114Ara20uM-3	2	121	-2.29569	-0.2754	2.40089		114Glu20uM-2	2	90	5.83972	-1.77461	2.89741
														114Ara20uM-3	2	122	-1.49247	-0.0374623	2.13397		114Glu20uM-2	2	91	0.560177	-1.62025	2.69532
														114Ara20uM-3	2	123	-0.780131	-0.519792	1.68413		114Glu20uM-2	2	92	8.39579	-1.83684	1.96486
														114Ara20uM-3	2	124	2.2274	0.90347	2.5757		114Glu20uM-2	2	93	0.778796	-1.77862	2.10879
														114Ara20uM-3	2	125	-1.18172	-0.530327	2.7496		114Glu20uM-2	2	94	7.15406	-1.44178	1.76596
														114Ara20uM-3	2	126	0.28369	-0.888216	3.18396		114Glu20uM-2	2	95	14.1158	-0.951174	2.53914
														114Ara20uM-3	2	127	2.54645	-0.258819	1.75622		114Glu20uM-2	2	96	6.13138	-0.654726	3.01851
														114Ara20uM-3	2	128	0.639187	-0.660159	2.04004		114Glu20uM-2	2	97	4.49361	-0.89583	2.24947
														114Ara20uM-3	2	129	-0.29541	-0.446875	1.90758		114Glu20uM-2	2	98	5.26814	-1.15126	2.13545
														114Ara20uM-3	2	130	1.18755	0.125039	1.85963		114Glu20uM-2	2	99	2.00851	-1.86318	1.78856
														114Ara20uM-3	2	131	-0.93955	-0.613913	2.2876		114Glu20uM-2	2	100	1.86377	-1.0682	2.23662
														114Ara20uM-3	2	132	3.00849	0.269839	2.72257		114Glu20uM-2	2	101	6.55033	-1.2316	2.55727
														114Ara20uM-3	2	133	-4.09801	-0.829731	2.06363		114Glu20uM-2	2	102	14.25	-1.36428	2.32283
														114Ara20uM-3	2	134	1.10293	-0.263715	1.52013		114Glu20uM-2	2	103	1.60849	-1.56589	1.97092
														114Ara20uM-3	2	135	2.22426	1.2457	1.971		114Glu20uM-2	2	104	1.89682	-1.24094	2.91696
														114Ara20uM-3	2	136	0.492229	0.975785	1.7935		114Glu20uM-2	2	105	2.65452	-2.64549	1.83616
														114Ara20uM-3	2	137	0.292133	-0.0234049	2.62593		114Glu20uM-2	2	106	0.57477	-1.76079	2.70816
														114Ara20uM-3	2	138	1.67406	0.893234	1.45585		114Glu20uM-2	2	107	3.95819	-2.54046	1.85147
														114Ara20uM-3	2	139	-0.332488	0.465956	2.03177		114Glu20uM-2	2	108	1.74366	-1.06976	2.2444
														114Ara20uM-3	2	140	0.245571	0.949446	2.33214		114Glu20uM-2	2	109	5.01647	-1.13984	2.15664
														114Ara20uM-3	2	141	-0.657607	0.118826	1.81972		114Glu20uM-2	2	110	4.38031	-1.68111	2.05914
														114Ara20uM-3	2	142	2.81854	0.493689	2.04169		114Glu20uM-2	2	111	1.4831	-1.39338	3.11382
														114Ara20uM-3	2	143	6.07158	0.619629	2.82686		114Glu20uM-2	2	112	4.92155	1.16376	3.70874
														114Ara20uM-3	2	144	-0.242359	0.579824	2.65358		114Glu20uM-2	2	113	5.04759	0.673017	3.6906
														114Ara20uM-3	2	145	14.592	2.57881	2.908		114Glu20uM-2	2	114	4.44887	-1.45823	3.38366
														114Ara20uM-3	2	146	-0.67155	-0.654491	2.12795		114Glu20uM-2	2	115	2.55259	-0.0949559	3.34072
														114Ara20uM-3	2	147	-0.917713	-0.61692	1.74351		114Glu20uM-2	2	116	3.4602	0.04392	1.63693
														114Ara20uM-3	2	148	2.68101	0.737062	2.6192		114Glu20uM-2	2	117	3.99517	-1.03851	1.72789
														114Ara20uM-3	2	149	2.04704	0.374071	1.72451		114Glu20uM-2	2	118	5.9247	-1.69368	1.51666
														114Ara20uM-3	2	150	1.0001	-0.00421977	1.6065		114Glu20uM-2	2	119	3.64992	-3.09773	1.94998
														114Ara20uM-3	2	151	1.39386	-0.405839	3.13213		114Glu20uM-2	2	120	2.93183	-0.726	1.71867
														114Ara20uM-3	2	152	-0.334512	-0.604596	2.06277		114Glu20uM-2	2	121	3.65865	-1.57311	3.21063
														114Ara20uM-3	2	153	3.17048	0.893978	1.44678		114Glu20uM-2	2	122	4.52968	-1.74502	1.88612
														114Ara20uM-3	2	154	-1.2296	0.872441	3.8947		114Glu20uM-2	2	123	5.74943	-1.87051	1.97085
														114Ara20uM-3	2	155	0.489413	-0.146769	2.0315		114Glu20uM-2	2	124	2.1597	-1.96862	2.2184
														114Ara20uM-3	2	156	-0.74815	-0.294409	2.99965		114Glu20uM-2	2	125	7.19392	-1.02072	2.05163
														114Ara20uM-3	2	157	0.109313	0.663511	2.64177		114Glu20uM-2	2	126	7.89958	-0.99405	2.34845
														114Ara20uM-3	2	158	-1.15879	-0.670431	1.65424		114Glu20uM-2	2	127	5.37724	0.642153	1.86128
														114Ara20uM-3	2	159	-2.13185	-0.839998	2.50583		114Glu20uM-2	2	128	5.61429	-1.80256	1.86447
														114Ara20uM-3	2	160	-1.06934	2.19275	3.40161		114Glu20uM-2	2	129	4.53083	-1.18063	1.81652
														114Ara20uM-3	2	161	-1.47311	-0.24665	2.73148		114Glu20uM-2	2	130	4.09097	0.0644969	1.96369
														114Ara20uM-3	2	162	1.28086	-0.0603523	1.28901		114Glu20uM-2	2	131	2.91704	-2.02861	1.88661
														114Ara20uM-3	2	163	-0.356872	0.421322	1.31118		114Glu20uM-2	2	132	3.14765	-2.43893	1.8965
														114Ara20uM-3	2	164	0.498116	0.658264	1.48887		114Glu20uM-2	2	133	1.43085	-2.31566	3.54032
														114Ara20uM-3	2	165	1.80617	0.803076	2.39878		114Glu20uM-2	2	134	4.23977	-1.66133	1.9027
														114Ara20uM-3	2	166	5.36257	1.12181	1.65222		114Glu20uM-2	2	135	2.27551	-2.38659	1.67991
														114Ara20uM-3	2	167	4.81657	0.658025	2.28253		114Glu20uM-2	2	136	3.24467	-1.97371	1.77795
														114Ara20uM-3	2	168	-0.137166	0.0546753	1.80538		114Glu20uM-2	2	137	4.18077	-1.83367	1.84089
														114Ara20uM-3	2	169	0.0268889	0.0102309	1.98711		114Glu20uM-2	2	138	3.0074	-1.91258	3.02236
														114Ara20uM-3	2	170	1.65889	0.654442	1.95505		114Glu20uM-2	2	139	4.94215	-1.19026	1.92097
														114Ara20uM-3	2	171	1.18243	0.852908	1.73563		114Glu20uM-2	2	140	4.90801	-1.89367	1.59752
														114Ara20uM-3	2	172	0.151449	0.168649	2.80036		114Glu20uM-2	2	141	2.64528	0.663802	1.57835
														114Ara20uM-3	2	173	1.92321	-0.076118	1.91796		114Glu20uM-2	2	142	6.59976	-0.253192	2.90354
														114Ara20uM-3	2	174	-0.493583	-0.0328553	1.94331		114Glu20uM-2	2	143	5.71952	-0.30116	1.73412
														114Ara20uM-3	2	175	-0.841619	-0.250967	2.44442		114Glu20uM-2	2	144	4.24886	-0.138001	1.73942
														114Ara20uM-3	2	176	0.169938	-0.505131	2.49851		114Glu20uM-2	2	145	2.63416	-0.87092	1.64402
														114Ara20uM-3	2	177	-3.84432	-0.825253	2.84253		114Glu20uM-2	2	146	8.33661	0.342204	1.79402
														114Ara20uM-3	2	178	-0.600823	-0.0809348	1.85521		114Glu20uM-2	2	147	1.57804	-1.38927	1.65071
														114Ara20uM-3	2	179	0.823725	-0.292672	2.0046		114Glu20uM-2	2	148	2.15777	-0.68512	1.68663
														114Ara20uM-3	2	180	0.0894591	-0.464266	2.57452		114Glu20uM-2	2	149	2.48755	-1.48895	1.68615
														114Ara20uM-3	2	181	2.41651	0.733355	1.91279		114Glu20uM-2	2	150	3.61424	-1.42152	1.73094
														114Ara20uM-3	2	182	0.238431	0.751102	2.48625		114Glu20uM-2	2	151	2.20228	-1.22995	1.64324
														114Ara20uM-3	2	183	1.12396	0.0726528	2.24786		114Glu20uM-2	2	152	5.52437	-1.8968	1.84677
														114Ara20uM-3	3	1	-1.8094	-0.520023	2.03178		114Glu20uM-2	2	153	11.1307	-1.23853	1.58905
														114Ara20uM-3	3	2	2.17843	0.945492	2.68495		114Glu20uM-2	2	154	8.73439	-0.086305	1.55094
														114Ara20uM-3	3	3	-0.107926	0.032997	2.39362		114Glu20uM-2	2	155	5.38337	-1.50421	1.68868
														114Ara20uM-3	3	4	0.426067	-0.380103	2.52764		114Glu20uM-2	2	156	8.63928	-1.97448	2.05034
														114Ara20uM-3	3	5	0.971344	0.330351	2.08606		114Glu20uM-2	2	157	1.77144	-1.9411	2.52329
														114Ara20uM-3	3	6	13.7178	4.84208	2.66463		114Glu20uM-2	2	158	2.38605	-1.84313	2.30768
														114Ara20uM-3	3	7	5.82405	3.39737	2.19821		114Glu20uM-2	2	159	3.59369	-0.706733	1.90194
														114Ara20uM-3	3	8	-4.01217	-1.65426	2.04132		114Glu20uM-2	2	160	5.39021	-0.794003	1.49294
														114Ara20uM-3	3	9	-0.0981808	0.0434017	2.06316		114Glu20uM-2	2	161	1.38508	-2.69293	1.57403
														114Ara20uM-3	3	10	-3.07694	-0.529604	1.95194		114Glu20uM-2	2	162	4.66979	-1.61716	1.58685
														114Ara20uM-3	3	11	-0.467065	-0.610911	3.26589		114Glu20uM-2	2	163	4.52867	-2.57231	1.52126
														114Ara20uM-3	3	12	12.4735	-0.053314	3.30498		114Glu20uM-2	2	164	9.88508	-1.33409	2.1541
														114Ara20uM-3	3	13	-1.0697	-0.666993	1.96884		114Glu20uM-2	2	165	7.98252	-1.56908	1.6344
														114Ara20uM-3	3	14	1.19433	0.47449	2.00084		114Glu20uM-2	2	166	6.67559	-1.7528	1.95936
														114Ara20uM-3	3	15	-2.50935	-1.15655	2.51784		114Glu20uM-2	3	1	9.76192	2.33689	1.90709
														114Ara20uM-3	3	16	21.8076	2.47889	1.97506		114Glu20uM-2	3	2	7.6978	3.04556	3.03666
														114Ara20uM-3	3	17	-2.29598	-0.00960475	2.02233		114Glu20uM-2	3	3	7.58713	2.49335	2.1867
														114Ara20uM-3	3	18	-1.0703	-0.229702	2.85379		114Glu20uM-2	3	4	11.5337	2.69623	3.13679
														114Ara20uM-3	3	19	-1.62783	-0.9959	1.55513		114Glu20uM-2	3	5	8.06355	2.70501	1.98381
														114Ara20uM-3	3	20	-2.3395	-1.0853	2.35421		114Glu20uM-2	3	6	5.7167	2.18363	2.18038
														114Ara20uM-3	3	21	0.646593	-0.201265	2.18788		114Glu20uM-2	3	7	6.49617	1.49017	2.05649
														114Ara20uM-3	3	22	-0.871395	-0.393273	1.80797		114Glu20uM-2	3	8	8.95944	3.60095	2.11462
														114Ara20uM-3	3	23	-0.750342	-0.809657	1.61866		114Glu20uM-2	3	9	8.77195	3.0258	2.27961
														114Ara20uM-3	3	24	-0.683895	-0.188443	2.56533		114Glu20uM-2	3	10	6.50982	2.00068	1.70867
														114Ara20uM-3	3	25	10.9475	-0.151907	2.08818		114Glu20uM-2	3	11	9.96261	2.08994	1.94983
														114Ara20uM-3	3	26	1.96296	-0.235288	2.30319		114Glu20uM-2	3	12	7.11988	2.60058	2.12639
														114Ara20uM-3	3	27	1.31567	0.607224	2.04427		114Glu20uM-2	3	13	7.27964	2.55375	3.12334
														114Ara20uM-3	3	28	1.03441	-0.265897	2.15363		114Glu20uM-2	3	14	6.46525	1.71086	2.37803
														114Ara20uM-3	3	29	-1.75851	-1.57808	2.79242		114Glu20uM-2	3	15	10.1282	0.670563	1.96957
														114Ara20uM-3	3	30	-0.809815	-0.291668	2.23187		114Glu20uM-2	3	16	6.3472	1.8746	3.02865
														114Ara20uM-3	3	31	2.87428	0.594844	3.08021		114Glu20uM-2	3	17	10.0114	1.95264	1.74816
														114Ara20uM-3	3	32	2.91301	0.390347	2.07858		114Glu20uM-2	3	18	7.79064	0.76334	2.18989
														114Ara20uM-3	3	33	0.560706	0.777737	2.33381		114Glu20uM-2	3	19	5.99177	1.5744	2.92539
														114Ara20uM-3	3	34	-0.195915	-0.883589	1.71339		114Glu20uM-2	3	20	9.41398	1.66454	3.07446
														114Ara20uM-3	3	35	0.467253	0.146248	1.99635		114Glu20uM-2	3	21	6.57054	1.16319	2.11722
														114Ara20uM-3	3	36	0.853912	0.181486	1.71833		114Glu20uM-2	3	22	12.3937	2.20828	2.25225
														114Ara20uM-3	3	37	0.698086	0.764987	2.8229		114Glu20uM-2	3	23	7.00392	1.5995	2.19831
														114Ara20uM-3	3	38	0.522016	-0.376547	2.64473		114Glu20uM-2	3	24	12.8307	1.36467	2.53792
														114Ara20uM-3	3	39	2.46353	0.447812	2.12748		114Glu20uM-2	3	25	8.12549	0.971218	1.76164
														114Ara20uM-3	3	40	1.85828	0.044393	1.90728		114Glu20uM-2	3	26	4.85161	1.52015	2.15911
														114Ara20uM-3	3	41	1.06943	-0.214087	3.0006		114Glu20uM-2	3	27	6.34627	2.15692	2.00051
														114Ara20uM-3	3	42	1.3478	0.133786	2.94505		114Glu20uM-2	3	28	5.1649	1.51393	1.86677
														114Ara20uM-3	3	43	0.135087	-0.494069	1.98953		114Glu20uM-2	3	29	6.52324	1.71704	2.21011
														114Ara20uM-3	3	44	-0.44484	0.587966	3.01353		114Glu20uM-2	3	30	5.8802	0.774858	2.03474
														114Ara20uM-3	3	45	0.530007	-0.386587	2.22913		114Glu20uM-2	3	31	7.67087	0.0950116	2.1421
														114Ara20uM-3	3	46	-1.22855	-0.532803	2.21339		114Glu20uM-2	3	32	7.42715	1.07823	1.85102
														114Ara20uM-3	3	47	1.75461	0.758227	2.72475		114Glu20uM-2	3	33	9.36457	0.813238	2.13504
														114Ara20uM-3	3	48	1.12582	0.141592	1.94042		114Glu20uM-2	3	34	6.4849	1.79485	1.71368
														114Ara20uM-3	3	49	2.53993	0.178202	2.10686		114Glu20uM-2	3	35	5.19925	1.02869	1.64551
														114Ara20uM-3	3	50	2.34237	0.473416	2.03024		114Glu20uM-2	3	36	10.1225	0.700021	2.36906
														114Ara20uM-3	3	51	-0.319532	-0.346172	2.75862		114Glu20uM-2	3	37	12.8791	1.72382	2.82604
														114Ara20uM-3	3	52	0.909828	-0.0859797	2.50465		114Glu20uM-2	3	38	7.15671	1.48023	1.99062
														114Ara20uM-3	3	53	1.10058	0.240368	2.08573		114Glu20uM-2	3	39	5.3871	0.145595	1.8597
														114Ara20uM-3	3	54	1.63176	0.163425	3.1264		114Glu20uM-2	3	40	19.3697	0.852138	1.64233
														114Ara20uM-3	3	55	0.594017	-0.695576	1.8673		114Glu20uM-2	3	41	5.04948	1.43917	1.81997
														114Ara20uM-3	3	56	2.28266	-0.0757993	2.31489		114Glu20uM-2	3	42	3.50404	0.915645	2.38631
														114Ara20uM-3	3	57	2.98242	0.214674	2.25417		114Glu20uM-2	3	43	5.01501	1.04245	2.86617
														114Ara20uM-3	3	58	-0.342455	-0.435568	2.41647		114Glu20uM-2	3	44	2.99637	-0.175369	2.34409
														114Ara20uM-3	3	59	2.0422	0.0186774	1.88425		114Glu20uM-2	3	45	5.64168	0.350853	2.14033
														114Ara20uM-3	3	60	3.29658	0.0646139	2.18702		114Glu20uM-2	3	46	3.90147	-0.318024	1.93176
														114Ara20uM-3	3	61	15.2471	2.44519	2.04496		114Glu20uM-2	3	47	5.43259	1.03004	1.57692
														114Ara20uM-3	3	62	3.6111	0.392571	1.57862		114Glu20uM-2	3	48	11.0148	0.696815	1.92146
														114Ara20uM-3	3	63	0.225095	0.767331	2.64653		114Glu20uM-2	3	49	5.06852	1.26391	2.07388
														114Ara20uM-3	3	64	0.430881	-0.296449	1.95021		114Glu20uM-2	3	50	3.13019	-0.313623	1.76716
														114Ara20uM-3	3	65	0.6921	0.744864	2.65842		114Glu20uM-2	3	51	8.08002	1.31715	2.26755
														114Ara20uM-3	3	66	1.98948	-0.0942449	1.75238		114Glu20uM-2	3	52	5.31477	-0.40292	1.823
														114Ara20uM-3	3	67	1.02607	0.136701	1.90163		114Glu20uM-2	3	53	4.65477	-0.862057	1.96374
														114Ara20uM-3	3	68	0.952918	0.012757	1.89875		114Glu20uM-2	3	54	4.85735	1.41476	2.05496
														114Ara20uM-3	3	69	2.30081	0.0839229	2.10412		114Glu20uM-2	3	55	2.59362	0.469071	2.69505
														114Ara20uM-3	3	70	1.10542	-0.151255	1.89723		114Glu20uM-2	3	56	14.9804	1.46137	2.19396
														114Ara20uM-3	3	71	1.10108	-0.563846	1.80701		114Glu20uM-2	3	57	3.37409	-0.276984	1.7753
														114Ara20uM-3	3	72	2.27442	-0.110495	2.75495		114Glu20uM-2	3	58	4.32422	0.0724766	2.27215
														114Ara20uM-3	3	73	7.13755	0.454773	2.06253		114Glu20uM-2	3	59	4.79698	-0.54441	2.21623
														114Ara20uM-3	3	74	-0.633241	-0.815101	2.28101		114Glu20uM-2	3	60	7.68016	1.0554	2.69096
														114Ara20uM-3	3	75	0.850403	-0.497674	2.00883		114Glu20uM-2	3	61	9.14092	0.332587	1.57939
														114Ara20uM-3	3	76	3.65897	-0.293895	3.14794		114Glu20uM-2	3	62	7.22452	0.71653	2.29515
														114Ara20uM-3	3	77	-1.02683	-0.201847	1.69603		114Glu20uM-2	3	63	6.77973	0.0211383	2.44412
														114Ara20uM-3	3	78	0.0972922	-0.702025	2.12539		114Glu20uM-2	3	64	6.52938	-0.0250722	2.30335
														114Ara20uM-3	3	79	-0.322337	-0.411447	2.47875		114Glu20uM-2	3	65	3.65755	0.13975	1.93662
														114Ara20uM-3	3	80	0.552967	-0.460059	2.21695		114Glu20uM-2	3	66	9.4017	1.01154	2.13306
														114Ara20uM-3	3	81	-0.203074	-0.594958	2.31454		114Glu20uM-2	3	67	4.38688	0.334036	2.37966
														114Ara20uM-3	3	82	0.695496	-0.200236	1.7271		114Glu20uM-2	3	68	6.56399	-0.245752	1.74628
														114Ara20uM-3	3	83	0.913287	0.689549	2.55555		114Glu20uM-2	3	69	8.72377	0.070388	2.3815
														114Ara20uM-3	3	84	0.451099	-0.184811	1.69636		114Glu20uM-2	3	70	11.9561	0.613151	1.7517
														114Ara20uM-3	3	85	-0.459814	1.0449	2.08386		114Glu20uM-2	3	71	5.80977	-0.453386	2.06113
														114Ara20uM-3	3	86	1.85793	-0.164749	1.77812		114Glu20uM-2	3	72	17.2568	0.498311	1.93605
														114Ara20uM-3	3	87	-0.247209	0.088052	2.02265		114Glu20uM-2	3	73	5.64871	-0.0119293	2.24222
														114Ara20uM-3	3	88	5.38484	0.560077	1.82781		114Glu20uM-2	3	74	5.93143	0.917879	2.14675
														114Ara20uM-3	3	89	0.227566	-0.913666	2.25112		114Glu20uM-2	3	75	6.52582	-0.0853527	2.0112
														114Ara20uM-3	3	90	1.11639	-0.273556	2.61115		114Glu20uM-2	3	76	6.24601	-0.46196	1.89053
														114Ara20uM-3	3	91	-0.877691	-0.467428	2.26938		114Glu20uM-2	3	77	3.56638	-0.220582	2.05617
														114Ara20uM-3	3	92	0.206093	0.649201	1.90832		114Glu20uM-2	3	78	6.50572	-0.0998338	1.99528
														114Ara20uM-3	3	93	0.255107	0.505545	1.86175		114Glu20uM-2	3	79	2.88527	-0.125469	2.27879
														114Ara20uM-3	3	94	0.411161	-0.429966	2.96268		114Glu20uM-2	3	80	2.46334	0.933692	2.54635
														114Ara20uM-3	3	95	-1.25166	-0.454349	3.05283		114Glu20uM-2	3	81	6.57828	0.114372	1.88002
														114Ara20uM-3	3	96	-0.484996	0.828423	2.31404		114Glu20uM-2	3	82	5.43578	1.09919	1.84986
														114Ara20uM-3	3	97	-0.446763	-0.278484	2.30387		114Glu20uM-2	3	83	3.58362	0.416833	1.91767
														114Ara20uM-3	3	98	-0.675735	0.413413	1.74668		114Glu20uM-2	3	84	4.05443	-0.0459435	2.14862
														114Ara20uM-3	3	99	1.6405	-0.00155437	2.30185		114Glu20uM-2	3	85	6.0974	0.325651	1.92768
														114Ara20uM-3	3	100	0.0738843	-0.491181	1.96278		114Glu20uM-2	3	86	5.29052	-0.507306	2.09172
														114Ara20uM-3	3	101	0.665349	-0.660331	2.85005		114Glu20uM-2	3	87	5.33998	-0.123669	1.94713
														114Ara20uM-3	3	102	0.122734	-0.530153	1.74647		114Glu20uM-2	3	88	3.72437	0.0772002	1.99052
														114Ara20uM-3	3	103	0.145262	-0.556053	1.73709		114Glu20uM-2	3	89	4.83022	0.781916	2.24256
														114Ara20uM-3	3	104	0.656346	-0.361536	1.99746		114Glu20uM-2	3	90	5.40706	0.452208	1.88719
														114Ara20uM-3	3	105	0.119806	-0.367218	2.96989		114Glu20uM-2	3	91	3.50449	0.791057	2.70872
														114Ara20uM-3	3	106	1.47465	-0.47465	2.4894		114Glu20uM-2	3	92	3.14778	-0.0579517	2.5363
														114Ara20uM-3	3	107	0.772693	-0.495344	1.80793		114Glu20uM-2	3	93	6.99441	1.17123	2.04906
														114Ara20uM-3	3	108	0.520755	-0.279648	1.90883		114Glu20uM-2	3	94	4.73607	-0.399627	2.02232
														114Ara20uM-3	3	109	2.21108	-0.179748	1.94133		114Glu20uM-2	3	95	4.81514	0.00349	1.62685
														114Ara20uM-3	3	110	-0.445861	-0.526703	2.00984		114Glu20uM-2	3	96	8.95018	-0.495085	2.18884
														114Ara20uM-3	3	111	-0.410288	-0.794471	1.99845		114Glu20uM-2	3	97	10.2334	0.733142	1.79843
														114Ara20uM-3	3	112	1.44751	-0.317111	2.16578		114Glu20uM-2	3	98	3.82204	0.500568	2.2853
														114Ara20uM-3	3	113	0.438874	-0.552375	3.08548		114Glu20uM-2	3	99	5.32181	-0.00347213	2.83222
														114Ara20uM-3	3	114	-0.0391495	-1.21473	2.26839		114Glu20uM-2	3	100	3.61105	-0.0897624	2.08629
														114Ara20uM-3	3	115	5.24687	-0.183527	2.1817		114Glu20uM-2	3	101	5.15902	-0.047168	2.81237
														114Ara20uM-3	3	116	-0.402046	-0.315931	3.05429		114Glu20uM-2	3	102	4.89314	0.699286	2.03816
														114Ara20uM-3	3	117	1.94209	0.725285	2.19717		114Glu20uM-2	3	103	8.44647	0.546658	2.38091
														114Ara20uM-3	3	118	1.18547	0.259612	2.05509		114Glu20uM-2	3	104	2.65106	0.433797	1.92055
														114Ara20uM-3	3	119	1.30358	0.237973	2.34244		114Glu20uM-2	3	105	3.49762	-0.214372	2.12645
														114Ara20uM-3	3	120	0.973513	0.0122109	2.08114		114Glu20uM-2	3	106	6.35677	0.0590797	2.42963
														114Ara20uM-3	3	121	-0.162309	-0.4539	2.04448		114Glu20uM-2	3	107	8.26175	1.08967	1.82934
														114Ara20uM-3	3	122	23.04	2.87837	2.03546		114Glu20uM-2	3	108	4.3028	-0.780367	1.9935
														114Ara20uM-3	3	123	0.78448	-0.520494	2.99189		114Glu20uM-2	3	109	2.62859	0.0110797	2.38077
														114Ara20uM-3	3	124	1.0341	-0.391182	2.20712		114Glu20uM-2	3	110	5.2993	-0.523255	1.94518
														114Ara20uM-3	3	125	4.74107	0.921316	2.07894		114Glu20uM-2	3	111	1.92154	-0.551654	2.10826
														114Ara20uM-3	3	126	3.29631	0.952085	2.5427		114Glu20uM-2	3	112	7.15873	1.4812	2.51444
														114Ara20uM-3	3	127	1.67015	0.190505	2.41676		114Glu20uM-2	3	113	4.58314	0.90458	1.86699
														114Ara20uM-3	3	128	0.331606	-0.467476	2.52345		114Glu20uM-2	3	114	3.08578	0.691865	1.83222
														114Ara20uM-3	3	129	-0.46113	-0.651789	2.28663		114Glu20uM-2	3	115	7.43669	1.50314	3.23005
														114Ara20uM-3	3	130	10.4413	0.999474	1.60874		114Glu20uM-2	3	116	6.92167	0.823829	2.21373
														114Ara20uM-3	3	131	2.79083	1.07968	1.61644		114Glu20uM-2	3	117	5.84372	0.22708	1.88529
														114Ara20uM-3	3	132	0.11479	-0.273582	2.48986		114Glu20uM-2	3	118	2.46447	0.664435	1.96813
														114Ara20uM-3	3	133	1.39239	0.0819775	2.70621		114Glu20uM-2	3	119	5.53469	-0.0397223	2.33017
														114Ara20uM-3	3	134	1.58483	0.395237	2.07596		114Glu20uM-2	3	120	5.70648	0.854223	2.81958
														114Ara20uM-3	3	135	2.15823	0.00439978	2.46581		114Glu20uM-2	3	121	4.64696	0.143987	1.92215
														114Ara20uM-3	3	136	4.24906	0.736701	2.05218		114Glu20uM-2	3	122	5.66399	-0.0976571	1.95443
														114Ara20uM-3	3	137	3.47067	0.337928	1.70432		114Glu20uM-2	3	123	4.25336	0.66694	2.15107
														114Ara20uM-3	3	138	2.81115	0.590768	1.89712		114Glu20uM-2	3	124	7.29394	1.05856	3.06145
														114Ara20uM-3	3	139	0.427427	-0.273285	3.12027		114Glu20uM-2	3	125	2.14416	-0.245794	2.06786
														114Ara20uM-3	3	140	0.725191	0.148789	2.08897		114Glu20uM-2	3	126	5.30315	0.56951	2.94465
														114Ara20uM-3	3	141	-0.357473	-0.462774	2.64424		114Glu20uM-2	3	127	8.43666	0.90333	2.51963
														114Ara20uM-3	3	142	2.8903	2.07617	2.48555		114Glu20uM-2	3	128	4.67981	0.0881393	2.85305
														114Ara20uM-3	3	143	1.69538	0.534421	2.5246		114Glu20uM-2	3	129	8.04789	0.585526	2.59254
														114Ara20uM-3	3	144	4.82477	1.38519	2.83958		114Glu20uM-2	3	130	11.9398	1.40201	2.62986
														114Ara20uM-3	3	145	0.654123	-0.285799	2.44675		114Glu20uM-2	3	131	3.69514	0.153976	2.08404
														114Ara20uM-3	3	146	-1.65043	-0.740424	2.37904		114Glu20uM-2	3	132	2.73679	-0.844713	2.13167
														114Ara20uM-3	3	147	1.99181	0.959201	2.02219		114Glu20uM-2	3	133	5.29865	0.718802	1.76321
														114Ara20uM-3	3	148	-1.28763	-0.369621	1.94922		114Glu20uM-2	3	134	5.05005	0.577338	1.63131
														114Ara20uM-3	3	149	1.20616	-0.414502	1.95837		114Glu20uM-2	3	135	5.45295	0.874352	2.14745
														114Ara20uM-3	3	150	0.849258	0.459059	2.33558		114Glu20uM-2	3	136	10.304	0.0840363	2.1854
														114Ara20uM-3	3	151	3.50747	0.281783	1.96665		114Glu20uM-2	3	137	4.18133	0.65936	1.8722
														114Ara20uM-3	3	152	-0.166601	-0.138299	1.9112		114Glu20uM-2	3	138	5.08243	0.71382	2.10222
														114Ara20uM-3	3	153	4.11817	1.33218	1.90516		114Glu20uM-2	3	139	7.81415	0.624223	1.67741
														114Ara20uM-3	3	154	25.9823	3.05993	2.17178		114Glu20uM-2	3	140	4.88001	0.629176	3.17884
														114Ara20uM-3	3	155	2.35884	-0.0155117	2.08089		114Glu20uM-2	3	141	4.88332	0.497637	2.09933
														114Ara20uM-3	3	156	2.19096	0.437732	1.96698		114Glu20uM-2	3	142	2.43769	-0.0704203	2.02139
														114Ara20uM-3	3	157	12.5525	0.949899	2.32946		114Glu20uM-2	3	143	4.46137	-0.923133	1.71618
														114Ara20uM-3	3	158	3.93512	0.898581	2.51326		114Glu20uM-2	3	144	9.55238	0.513836	1.95055
														114Ara20uM-3	3	159	-0.0249897	-0.678504	1.85767		114Glu20uM-2	3	145	7.26806	1.02461	1.49595
														114Ara20uM-3	3	160	-1.33088	-0.778554	3.06286		114Glu20uM-2	3	146	10.9635	0.784674	3.22225
														114Ara20uM-3	3	161	0.454537	-0.592203	1.65491		114Glu20uM-2	3	147	10.5526	2.563	2.24291
														114Ara20uM-3	3	162	-1.36447	-0.956669	1.93711		114Glu20uM-2	3	148	8.03743	0.965403	2.85158
														114Ara20uM-3	3	163	-0.417244	-0.311439	2.51038		114Glu20uM-2	3	149	4.33876	-0.0671404	2.02671
														114Ara20uM-3	3	164	-3.37888	-1.52267	1.7774		114Glu20uM-2	3	150	5.59065	0.450492	2.2171
														114Ara20uM-3	3	165	1.12166	-0.328873	1.84635		114Glu20uM-2	3	151	8.86051	0.961517	2.59534
														114Ara20uM-3	3	166	0.473836	-0.164534	1.98849		114Glu20uM-2	3	152	7.93029	0.704223	2.62207
														114Ara20uM-3	3	167	0.876563	0.331842	1.59267		114Glu20uM-2	3	153	6.81594	0.938827	2.27074
														114Ara20uM-3	3	168	9.86525	2.31912	1.421		114Glu20uM-2	3	154	5.03428	0.962426	2.23276
														114Ara20uM-3	3	169	0.591321	-0.581752	1.72686		114Glu20uM-2	3	155	2.57566	0.189866	2.12953
														114Ara20uM-3	3	170	1.06574	-0.4885	1.93913		114Glu20uM-2	3	156	5.93745	0.250729	2.16267
														114Ara20uM-3	3	171	9.27542	3.35237	1.96115		114Glu20uM-2	3	157	7.91793	0.274761	3.30564
														114Ara20uM-3	3	172	6.25496	0.388314	1.92599		114Glu20uM-2	3	158	10.9103	1.39148	2.48385
														114Ara20uM-3	3	173	32.0226	4.21452	2.16022		114Glu20uM-2	3	159	5.4577	0.194007	2.20508
														114Ara20uM-3	3	174	2.52323	0.263202	1.93653		114Glu20uM-2	3	160	5.70957	0.333632	3.46857
														114Ara20uM-3	3	175	0.464102	-0.294334	1.74931		114Glu20uM-2	3	161	6.70903	0.80852	2.07802
														114Ara20uM-3	3	176	2.04198	-0.0449085	2.9822		114Glu20uM-2	3	162	5.3814	0.125458	3.60731
														114Ara20uM-3	3	177	1.53665	0.479717	2.07211		114Glu20uM-2	3	163	5.60596	0.79425	3.54424
														114Ara20uM-3	3	178	3.45989	0.771092	2.20803		114Glu20uM-2	3	164	8.91457	2.2426	3.2832
														114Ara20uM-3	3	179	3.37273	0.939746	1.97724		114Glu20uM-2	3	165	5.45817	2.36265	2.22676
														114Ara20uM-3	3	180	2.42073	0.136701	2.16182		114Glu20uM-2	3	166	14.7815	4.16246	1.77715
														114Ara20uM-3	3	181	2.92571	0.324527	3.3039		114Glu20uM-2	3	167	9.899	4.86561	2.35534
														114Ara20uM-3	3	182	2.09004	-0.285592	1.66467		114Glu20uM-2	3	168	9.27471	2.51061	2.11556
														114Ara20uM-3	3	183	1.50637	-0.17841	2.96358		114Glu20uM-2	3	169	6.61046	2.78237	2.15977
														114Ara20uM-3	3	184	2.26608	2.87429	2.36766		114Glu20uM-2	3	170	6.03796	1.61842	1.92294
														114Ara20uM-3	3	185	2.05102	0.252574	2.14686		114Glu20uM-2	3	171	5.68211	2.51438	1.94724
														114Ara20uM-3	3	186	4.33104	0.779184	1.7235		114Glu20uM-2	3	172	7.00425	0.841075	2.55293
														114Ara20uM-3	3	187	1.62872	1.10586	1.78181		114Glu20uM-2	3	173	17.0802	1.52461	2.51813
														114Ara20uM-3	3	188	1.3748	0.652617	2.13571		114Glu20uM-2	3	174	6.35615	0.957492	3.11467
														114Ara20uM-3	3	189	-0.0312946	0.0534266	1.84612		114Glu20uM-2	3	175	4.93699	1.13073	3.21659
														114Ara20uM-3	3	190	-0.164412	-0.653299	2.06805		114Glu20uM-2	3	176	6.88684	0.627339	1.92089
														114Ara20uM-3	3	191	-0.269501	-0.118201	1.80581		114Glu20uM-2	3	177	10.712	0.248741	1.71419
														114Ara20uM-3	3	192	1.27892	1.79552	2.21383		114Glu20uM-2	3	178	6.93249	0.21686	2.42167
														114Ara20uM-3	3	193	1.58662	-0.130946	1.41568		114Glu20uM-2	3	179	4.09313	0.780693	1.80743
														114Ara20uM-3	3	194	2.92322	0.574139	1.61331		114Glu20uM-2	3	180	4.64086	1.37996	2.93599
														114Ara20uM-3	3	195	1.14153	-0.0624065	1.84024		114Glu20uM-2	3	181	10.6603	0.788135	1.91506
														114Ara20uM-3	3	196	1.84208	0.141964	2.27915		114Glu20uM-2	3	182	7.60919	0.611596	2.16122
														114Ara20uM-3	3	197	2.17625	-0.297198	1.99969		114Glu20uM-2	3	183	10.2396	-0.159256	2.06514
														114Ara20uM-3	3	198	2.90803	0.568597	2.54799		114Glu20uM-2	3	184	19.4893	0.0038365	1.74792
														114Ara20uM-3	3	199	4.64273	1.04146	1.86007		114Glu20uM-2	3	185	8.44453	1.32841	1.90763
														114Ara20uM-3	3	200	0.142757	-0.597684	1.60565		114Glu20uM-2	3	186	6.33804	0.260667	2.25597
														114Ara20uM-3	3	201	2.55335	-0.453222	1.54423		114Glu20uM-2	3	187	3.2862	0.169098	1.48371
														114Ara20uM-3	3	202	2.08892	-0.205264	1.59821		114Glu20uM-2	3	188	5.41337	0.869779	1.86948
														114Ara20uM-3	3	203	2.91935	0.566551	1.65823		114Glu20uM-2	3	189	3.45708	0.33824	1.70606
														114Ara20uM-3	4	1	-0.107179	0.573982	2.83735		114Glu20uM-2	3	190	6.2747	0.370456	2.10502
														114Ara20uM-3	4	2	2.02147	0.337987	1.80271		114Glu20uM-2	3	191	4.35207	0.645119	1.54289
														114Ara20uM-3	4	3	3.52225	-0.210582	1.85616		114Glu20uM-2	3	192	7.01307	0.487586	1.76617
														114Ara20uM-3	4	4	1.03165	0.332853	1.93556		114Glu20uM-2	3	193	5.7235	0.893421	1.68106
														114Ara20uM-3	4	5	0.557787	0.810444	2.09562		114Glu20uM-2	3	194	6.05751	3.06874	1.69228
														114Ara20uM-3	4	6	1.49891	0.53032	1.74706		114Glu20uM-2	3	195	8.78907	2.45569	2.9976
														114Ara20uM-3	4	7	1.48831	0.368179	2.13108		114Glu20uM-2	3	196	7.04004	0.652817	1.64538
														114Ara20uM-3	4	8	4.86145	0.556277	1.91133		114Glu20uM-2	3	197	6.61151	1.69721	1.9969
														114Ara20uM-3	4	9	1.74156	-0.145587	2.06272		114Glu20uM-2	3	198	7.26138	1.76772	3.37213
														114Ara20uM-3	4	10	2.53816	0.146972	2.56108		114Glu20uM-2	3	199	5.36932	1.755	1.73498
														114Ara20uM-3	4	11	4.31011	0.737216	1.67573		114Glu20uM-2	3	200	15.1115	1.28392	2.10111
														114Ara20uM-3	4	12	9.83264	0.756925	1.76919		114Glu20uM-2	3	201	9.26399	1.43245	2.45288
														114Ara20uM-3	4	13	0.869067	1.30212	2.19631		114Glu20uM-2	3	202	3.70574	0.304712	1.76484
														114Ara20uM-3	4	14	1.37	0.411028	2.30881		114Glu20uM-2	3	203	7.65953	-0.511627	2.04863
														114Ara20uM-3	4	15	0.952199	0.413842	1.93179		114Glu20uM-2	3	204	8.15325	0.44297	1.73693
														114Ara20uM-3	4	16	2.60383	0.507406	2.19545		114Glu20uM-2	3	205	7.3619	0.748856	2.69172
														114Ara20uM-3	4	17	2.71149	1.14125	1.80931		114Glu20uM-2	3	206	14.5154	0.838953	3.79764
														114Ara20uM-3	4	18	12.5573	1.69102	1.9555		114Glu20uM-2	3	207	8.81877	-0.107212	2.63514
														114Ara20uM-3	4	19	1.29152	0.375609	1.63094		114Glu20uM-2	3	208	5.76342	-0.40307	2.02584
														114Ara20uM-3	4	20	1.16825	0.0657433	1.90482		114Glu20uM-2	3	209	6.02228	-0.587415	2.28798
														114Ara20uM-3	4	21	1.70184	0.348501	2.82518		114Glu20uM-2	3	210	5.75292	0.483514	1.76655
														114Ara20uM-3	4	22	-0.566574	-0.18845	2.139		114Glu20uM-2	3	211	11.798	1.44264	2.26246
														114Ara20uM-3	4	23	1.43026	0.157152	3.00813		114Glu20uM-2	3	212	6.20943	0.182024	1.73329
														114Ara20uM-3	4	24	0.3874	-0.109066	2.3863		114Glu20uM-2	3	213	4.34578	0.00822624	1.53981
														114Ara20uM-3	4	25	0.663495	-0.412068	2.02493		114Glu20uM-2	3	214	6.14617	0.45415	1.53217
														114Ara20uM-3	4	26	0.575169	-0.363405	2.44024		114Glu20uM-2	3	215	4.48183	0.171322	2.04687
														114Ara20uM-3	4	27	0.778965	-0.224868	1.77119		114Glu20uM-2	3	216	9.03479	0.420796	1.60485
														114Ara20uM-3	4	28	2.05746	-0.601191	2.27999		114Glu20uM-2	3	217	6.12491	0.878659	2.02924
														114Ara20uM-3	4	29	1.92124	0.800483	2.36221		114Glu20uM-2	3	218	6.53991	0.984944	1.7421
														114Ara20uM-3	4	30	2.41739	0.582992	1.93378		114Glu20uM-2	3	219	6.0658	0.761264	2.04369
														114Ara20uM-3	4	31	-0.177004	0.392077	2.45072		114Glu20uM-2	3	220	6.6052	0.405952	3.30313
														114Ara20uM-3	4	32	1.77709	-0.533106	2.53279		114Glu20uM-2	3	221	5.58904	0.58327	3.42838
														114Ara20uM-3	4	33	0.436753	0.276788	2.23272		114Glu20uM-2	3	222	7.08699	0.791907	1.61601
														114Ara20uM-3	4	34	-0.295404	-0.642131	1.99179		114Glu20uM-2	3	223	12.7296	0.94538	1.74521
														114Ara20uM-3	4	35	3.30966	0.775074	1.71506		114Glu20uM-2	3	224	3.997	1.2978	1.87717
														114Ara20uM-3	4	36	2.98667	0.93213	2.60823		114Glu20uM-2	3	225	12.3277	0.910843	1.74973
														114Ara20uM-3	4	37	6.86007	1.88714	1.84774		114Glu20uM-2	3	226	5.28781	0.273779	2.34539
														114Ara20uM-3	4	38	5.62617	1.37404	2.48327		114Glu20uM-2	3	227	5.40786	-0.0541821	2.21919
														114Ara20uM-3	4	39	1.66857	0.569309	2.20599		114Glu20uM-2	3	228	5.51258	-0.0458962	2.81715
														114Ara20uM-3	4	40	5.33314	1.08735	1.66362		114Glu20uM-2	3	229	7.15756	0.673487	1.44641
														114Ara20uM-3	4	41	7.30596	1.93991	1.81397		114Glu20uM-2	3	230	5.22514	0.442732	1.85178
														114Ara20uM-3	4	42	6.15755	1.20988	2.75511		114Glu20uM-2	3	231	6.91954	-0.0521481	1.77687
														114Ara20uM-3	4	43	8.20694	2.22297	2.82928		114Glu20uM-2	3	232	5.39221	1.51587	1.8063
														114Ara20uM-3	4	44	5.0237	1.77944	2.14441		114Glu20uM-2	3	233	6.24018	1.41375	2.05635
														114Ara20uM-3	4	45	8.56749	-0.129881	2.90173		114Glu20uM-2	3	234	7.92339	1.13058	2.59657
														114Ara20uM-3	4	46	3.45151	0.957891	2.41514		114Glu20uM-2	3	235	10.8307	1.34335	1.88181
														114Ara20uM-3	4	47	4.37286	0.0435101	1.79442		114Glu20uM-2	3	236	5.87648	2.20366	3.23511
														114Ara20uM-3	4	48	1.91238	0.0370837	2.55395		114Glu20uM-2	3	237	8.95919	2.87332	1.93963
														114Ara20uM-3	4	49	1.85874	0.806321	1.87639		114Glu20uM-2	3	238	8.8969	2.74073	1.49838
														114Ara20uM-3	4	50	1.64338	-0.0139536	2.01828		114Glu20uM-2	3	239	8.32774	4.50753	2.35475
														114Ara20uM-3	4	51	0.705006	0.0773619	2.91553		114Glu20uM-2	3	240	15.8785	4.16919	1.59648
														114Ara20uM-3	4	52	3.84562	0.798544	2.92013		114Glu20uM-2	3	241	6.0936	1.16753	1.57197
														114Ara20uM-3	4	53	2.34304	0.561439	1.63869		114Glu20uM-2	3	242	9.42399	1.73233	1.83718
														114Ara20uM-3	4	54	4.62787	1.62925	2.02059		114Glu20uM-2	3	243	6.43268	0.32458	2.38722
														114Ara20uM-3	4	55	0.573305	0.533034	1.88884		114Glu20uM-2	3	244	6.14042	-0.874659	1.27542
														114Ara20uM-3	4	56	0.653493	-0.0857412	2.12776		114Glu20uM-2	3	245	12.2701	1.02058	1.52047
														114Ara20uM-3	4	57	-1.12391	-0.499884	2.44223		114Glu20uM-2	3	246	8.06419	-0.038328	1.53709
														114Ara20uM-3	4	58	1.89826	-0.274109	1.85035		114Glu20uM-2	3	247	7.18409	0.941674	1.8699
														114Ara20uM-3	4	59	1.60485	0.198433	2.29775		114Glu20uM-2	3	248	11.548	0.30326	1.31999
														114Ara20uM-3	4	60	2.0161	0.24665	2.00994		114Glu20uM-2	3	249	9.4165	0.736553	1.72711
														114Ara20uM-3	4	61	0.690457	-0.545311	2.23239		114Glu20uM-2	3	250	10.3749	1.35915	2.04527
														114Ara20uM-3	4	62	2.83891	0.809786	2.30969		114Glu20uM-2	3	251	8.87867	1.30446	1.68718
														114Ara20uM-3	4	63	0.777432	1.17557	2.84497		114Glu20uM-2	3	252	7.66062	0.658957	1.68612
														114Ara20uM-3	4	64	0.831502	-0.135393	2.06981		114Glu20uM-2	3	253	6.28558	0.0851079	1.62546
														114Ara20uM-3	4	65	2.15739	0.289302	2.012		114Glu20uM-2	3	254	12.027	1.36436	1.56747
														114Ara20uM-3	4	66	0.262392	-0.331853	2.37999		114Glu20uM-2	3	255	8.61339	1.17977	1.61689
														114Ara20uM-3	4	67	16.4347	2.37674	3.05754		114Glu20uM-2	3	256	6.17606	0.0832621	1.77559
														114Ara20uM-3	4	68	-1.79394	-0.958651	1.98248		114Glu20uM-2	3	257	3.80981	-0.743661	1.64927
														114Ara20uM-3	4	69	24.6316	2.51746	1.89375		114Glu20uM-2	3	258	6.80881	0.16308	1.47471
														114Ara20uM-3	4	70	2.82206	0.665774	2.13625		114Glu20uM-2	3	259	4.9932	0.610008	2.33055
														114Ara20uM-3	4	71	-0.146792	-0.563459	1.81553		114Glu20uM-2	3	260	5.09064	0.41134	1.92017
														114Ara20uM-3	4	72	-1.62832	-0.728529	1.93275		114Glu20uM-2	3	261	5.01416	0.32327	1.4988
														114Ara20uM-3	4	73	-1.45607	-0.761866	2.98669		114Glu20uM-2	3	262	6.03359	0.686879	1.77411
														114Ara20uM-3	4	74	5.46514	0.732894	1.87951		114Glu20uM-2	3	263	13.8516	1.18104	1.89524
														114Ara20uM-3	4	75	1.18885	-0.163999	1.96536		114Glu20uM-2	3	264	7.05178	0.908819	2.65516
														114Ara20uM-3	4	76	-0.892791	-1.08078	2.77982		114Glu20uM-2	3	265	7.24307	1.01244	1.83957
														114Ara20uM-3	4	77	2.43844	0.895804	2.93971		114Glu20uM-2	3	266	6.51015	0.263934	2.08068
														114Ara20uM-3	4	78	-3.93188	-1.59325	2.4853		114Glu20uM-2	3	267	5.67473	0.734093	1.59629
														114Ara20uM-3	4	79	0.34419	-0.778576	2.13996		114Glu20uM-2	3	268	5.41951	0.0689976	1.77497
														114Ara20uM-3	4	80	1.29723	-0.224531	2.19239		114Glu20uM-2	3	269	8.1791	0.688879	1.84369
														114Ara20uM-3	4	81	2.18081	0.60603	2.77738		114Glu20uM-2	3	270	10.2692	0.721106	1.86
														114Ara20uM-3	4	82	-1.2743	-0.917707	1.76302		114Glu20uM-2	3	271	4.66111	0.91667	1.6829
														114Ara20uM-3	4	83	3.358	1.20545	2.15799		114Glu20uM-2	3	272	7.42496	0.460976	1.75541
														114Ara20uM-3	4	84	2.034	-0.287328	2.12708		114Glu20uM-2	3	273	10.737	0.849121	1.59362
														114Ara20uM-3	4	85	0.690163	0.188203	1.99838		114Glu20uM-2	3	274	13.2052	0.977238	1.65529
														114Ara20uM-3	4	86	0.769801	-0.565084	2.32158		114Glu20uM-2	3	275	5.8627	-0.264778	1.59016
														114Ara20uM-3	4	87	2.3796	0.394246	3.09851		114Glu20uM-2	3	276	6.58359	0.375651	1.6306
														114Ara20uM-3	4	88	-2.42659	-1.28246	1.85209		114Glu20uM-2	3	277	6.29886	0.335759	1.7295
														114Ara20uM-3	4	89	0.68043	-0.568491	2.00644		114Glu20uM-2	3	278	6.85998	-0.295655	1.93811
														114Ara20uM-3	4	90	-2.20765	-1.73027	2.19131		114Glu20uM-2	3	279	12.0971	0.374064	1.59077
														114Ara20uM-3	4	91	-1.19064	-1.52536	1.90069		114Glu20uM-2	3	280	8.53359	0.302054	1.47733
														114Ara20uM-3	4	92	-2.04052	-1.28762	1.96016		114Glu20uM-2	3	281	5.70139	3.40832	1.82367
														114Ara20uM-3	4	93	0.0887284	-0.759882	2.98802		114Glu20uM-2	3	282	5.60034	0.156822	1.77422
														114Ara20uM-3	4	94	13.3353	1.92641	2.26113		114Glu20uM-2	3	283	5.04088	0.614515	1.79939
														114Ara20uM-3	4	95	11.1312	0.274552	2.23344		114Glu20uM-2	3	284	5.61091	0.0980114	1.87248
														114Ara20uM-3	4	96	1.1066	-0.325463	1.48756		114Glu20uM-2	3	285	8.35433	1.39757	1.69361
														114Ara20uM-3	4	97	-1.04821	-0.211932	1.74135		114Glu20uM-2	3	286	5.75824	0.252916	1.72104
														114Ara20uM-3	4	98	3.68743	0.863931	2.1756		114Glu20uM-2	4	1	8.57809	3.08382	1.84797
														114Ara20uM-3	4	99	-0.642621	-1.21984	2.78793		114Glu20uM-2	4	2	11.3487	2.54048	2.09358
														114Ara20uM-3	4	100	-0.101194	-0.575511	2.23084		114Glu20uM-2	4	3	8.97933	3.52693	1.90825
														114Ara20uM-3	4	101	-0.916442	-0.466555	2.30492		114Glu20uM-2	4	4	8.40744	2.27886	1.80057
														114Ara20uM-3	4	102	0.027369	-0.174564	1.91971		114Glu20uM-2	4	5	4.41125	1.33276	1.69574
														114Ara20uM-3	4	103	0.161756	0.630194	2.45069		114Glu20uM-2	4	6	4.75283	2.16681	2.0443
														114Ara20uM-3	4	104	0.0844546	-0.771656	2.58159		114Glu20uM-2	4	7	5.01343	2.72616	2.0087
														114Ara20uM-3	4	105	0.503055	-0.0280103	2.34505		114Glu20uM-2	4	8	15.2117	1.66545	2.23336
														114Ara20uM-3	4	106	9.02121	0.450953	2.08327		114Glu20uM-2	4	9	7.74063	2.07272	2.09548
														114Ara20uM-3	4	107	2.1327	0.840972	3.00659		114Glu20uM-2	4	10	11.9122	2.21424	1.55633
														114Ara20uM-3	4	108	2.37369	0.274667	2.30532		114Glu20uM-2	4	11	7.60489	2.0778	2.14007
														114Ara20uM-3	4	109	2.3894	0.175311	2.32239		114Glu20uM-2	4	12	5.3127	1.19114	2.0345
														114Ara20uM-3	4	110	1.5767	0.554685	2.74857		114Glu20uM-2	4	13	6.69651	1.38177	2.39917
														114Ara20uM-3	4	111	1.94853	0.871675	2.19706		114Glu20uM-2	4	14	4.90821	1.55877	2.45892
														114Ara20uM-3	4	112	3.83777	4.10073	3.87479		114Glu20uM-2	4	15	8.10344	1.10518	1.98516
														114Ara20uM-3	4	113	2.06726	2.66221	2.39563		114Glu20uM-2	4	16	3.191	1.26717	1.49535
														114Ara20uM-3	4	114	2.22744	0.160333	2.16407		114Glu20uM-2	4	17	6.75226	1.09477	2.64129
														114Ara20uM-3	4	115	3.69733	1.1279	3.08078		114Glu20uM-2	4	18	4.73039	1.10647	1.9547
														114Ara20uM-3	4	116	2.72847	1.50778	2.44178		114Glu20uM-2	4	19	3.76594	0.375677	3.33075
														114Ara20uM-3	4	117	40.1296	7.02122	1.79234		114Glu20uM-2	4	20	7.92931	1.58706	2.32112
														114Ara20uM-3	4	118	23.4291	3.06554	2.77817		114Glu20uM-2	4	21	8.94551	1.36311	1.83743
														114Ara20uM-3	4	119	2.19203	0.0256118	2.83886		114Glu20uM-2	4	22	3.53928	1.17641	2.39621
														114Ara20uM-3	4	120	2.0013	0.365923	2.99919		114Glu20uM-2	4	23	6.41212	1.73358	2.07323
														114Ara20uM-3	4	121	1.54086	-0.149193	2.48707		114Glu20uM-2	4	24	4.00258	0.185686	2.02167
														114Ara20uM-3	4	122	1.80771	0.506864	1.52141		114Glu20uM-2	4	25	4.75447	0.363675	2.75693
														114Ara20uM-3	4	123	4.16286	0.371688	3.29786		114Glu20uM-2	4	26	7.01008	1.28793	2.15945
														114Ara20uM-3	4	124	1.37329	0.731164	2.73366		114Glu20uM-2	4	27	6.34041	0.610602	2.37131
														114Ara20uM-3	4	125	0.912931	2.94922	3.25967		114Glu20uM-2	4	28	6.45704	2.93923	1.73813
														114Ara20uM-3	4	126	2.63639	0.878539	2.34434		114Glu20uM-2	4	29	9.74912	1.46777	2.64232
														114Ara20uM-3	4	127	-0.905047	-0.697595	1.44278		114Glu20uM-2	4	30	7.80062	1.07996	2.82893
														114Ara20uM-3	4	128	0.860439	0.218219	2.38797		114Glu20uM-2	4	31	6.50969	-0.26327	1.87158
														114Ara20uM-3	4	129	4.85298	1.21695	2.18627		114Glu20uM-2	4	32	8.25422	0.8002	1.49142
														114Ara20uM-3	4	130	2.84524	1.00472	3.17337		114Glu20uM-2	4	33	5.42973	0.895023	1.80659
														114Ara20uM-3	4	131	3.62311	0.168302	2.28918		114Glu20uM-2	4	34	5.49191	0.176624	2.38484
														114Ara20uM-3	4	132	1.87949	0.326577	3.4195		114Glu20uM-2	4	35	6.15002	1.03251	2.24691
														114Ara20uM-3	4	133	0.336149	0.154578	2.19794		114Glu20uM-2	4	36	10.356	0.36173	1.618
														114Ara20uM-3	4	134	1.82396	-0.100615	2.55432		114Glu20uM-2	4	37	5.30358	1.68621	1.79062
														114Ara20uM-3	4	135	3.45613	0.665618	1.63792		114Glu20uM-2	4	38	6.76442	1.24501	1.75332
														114Ara20uM-3	4	136	3.52883	0.659185	1.73562		114Glu20uM-2	4	39	4.54647	0.358955	1.85984
														114Ara20uM-3	4	137	3.1633	1.17889	2.59691		114Glu20uM-2	4	40	4.37027	0.775104	1.95428
														114Ara20uM-3	4	138	1.46851	-0.211839	2.04885		114Glu20uM-2	4	41	5.15093	-0.05477	1.71576
														114Ara20uM-3	4	139	4.07249	0.351509	2.96062		114Glu20uM-2	4	42	3.21466	0.446029	2.00957
														114Ara20uM-3	4	140	9.47384	0.529147	1.62927		114Glu20uM-2	4	43	5.21571	0.941291	2.49261
														114Ara20uM-3	4	141	1.86456	0.999262	2.0153		114Glu20uM-2	4	44	2.76841	-0.272788	1.89571
														114Ara20uM-3	4	142	2.46951	1.27679	2.12962		114Glu20uM-2	4	45	7.22902	0.384599	1.92558
														114Ara20uM-3	4	143	3.35493	0.322171	2.48587		114Glu20uM-2	4	46	4.3918	0.71488	2.0383
														114Ara20uM-3	4	144	10.4308	2.8051	2.79259		114Glu20uM-2	4	47	5.49556	0.546352	1.63088
														114Ara20uM-3	4	145	3.33649	0.309157	2.47704		114Glu20uM-2	4	48	12.5442	0.753359	2.66604
														114Ara20uM-3	4	146	-0.880206	-1.08967	1.5947		114Glu20uM-2	4	49	4.67889	0.0873277	1.64112
														114Ara20uM-3	4	147	-0.879715	0.833532	2.27657		114Glu20uM-2	4	50	3.24677	0.323277	2.16467
														114Ara20uM-3	4	148	-1.79599	-0.77784	2.08843		114Glu20uM-2	4	51	4.79484	-0.56553	2.0564
														114Ara20uM-3	4	149	2.11101	0.0381882	2.37391		114Glu20uM-2	4	52	5.06514	-0.70455	2.57677
														114Ara20uM-3	4	150	1.83049	0.768694	2.12111		114Glu20uM-2	4	53	7.209	1.62979	2.46362
														114Ara20uM-3	4	151	9.01754	0.845466	2.3288		114Glu20uM-2	4	54	5.21875	1.14653	1.78756
														114Ara20uM-3	4	152	3.22285	0.208708	2.64475		114Glu20uM-2	4	55	3.41756	0.938491	1.57977
														114Ara20uM-3	4	153	1.31435	0.0472547	2.29452		114Glu20uM-2	4	56	4.18796	0.464611	2.99786
														114Ara20uM-3	4	154	0.571165	0.314594	1.94927		114Glu20uM-2	4	57	6.74455	0.68624	2.00844
														114Ara20uM-3	4	155	2.70568	1.59185	1.49964		114Glu20uM-2	4	58	10.0041	-1.29869	1.75415
														114Ara20uM-3	4	156	1.84105	-0.25789	2.15875		114Glu20uM-2	4	59	11.8337	0.0926802	2.71588
														114Ara20uM-3	4	157	1.98872	0.446607	1.94012		114Glu20uM-2	4	60	4.04703	-0.688847	3.13459
														114Ara20uM-3	4	158	0.58272	2.73658	3.35539		114Glu20uM-2	4	61	4.56957	-0.522806	1.89445
														114Ara20uM-3	4	159	1.24943	1.88068	1.93929		114Glu20uM-2	4	62	5.07115	-0.896778	1.75465
														114Ara20uM-3	4	160	27.9609	3.8456	3.10546		114Glu20uM-2	4	63	3.47406	-0.759018	2.28742
														114Ara20uM-3	4	161	3.47019	1.74072	1.56208		114Glu20uM-2	4	64	6.63809	0.0621865	2.55161
														114Ara20uM-3	4	162	0.740329	-0.490247	2.28318		114Glu20uM-2	4	65	4.23926	0.391879	2.79612
														114Ara20uM-3	4	163	3.43412	2.08364	2.93722		114Glu20uM-2	4	66	2.96218	-0.747453	2.93815
														114Ara20uM-3	4	164	0.307131	-0.68117	2.03831		114Glu20uM-2	4	67	4.60589	-0.831506	1.95693
														114Ara20uM-3	4	165	1.70339	0.128925	2.2658		114Glu20uM-2	4	68	4.73261	-0.472149	2.18677
														114Ara20uM-3	4	166	0.437564	-0.158347	1.8951		114Glu20uM-2	4	69	3.51748	0.20939	2.38104
														114Ara20uM-3	4	167	12.8966	0.964825	2.48507		114Glu20uM-2	4	70	4.35493	-0.891708	2.00499
														114Ara20uM-3	4	168	2.95014	3.618	2.16243		114Glu20uM-2	4	71	3.50762	0.139636	2.22027
														114Ara20uM-3	4	169	1.63768	0.109908	1.9152		114Glu20uM-2	4	72	3.47894	0.568597	1.79316
														114Ara20uM-3	4	170	5.66575	1.78386	2.49639		114Glu20uM-2	4	73	5.06866	-0.35816	2.67006
														114Ara20uM-3	4	171	-0.540938	-1.71551	1.54413		114Glu20uM-2	4	74	4.41204	-0.259259	1.95378
														114Ara20uM-3	4	172	1.10165	-0.327996	1.74512		114Glu20uM-2	4	75	2.80997	-0.301495	2.04827
														114Ara20uM-3	4	173	1.11374	0.205752	2.40898		114Glu20uM-2	4	76	4.27636	-0.183989	2.11367
														114Ara20uM-3	4	174	3.03038	0.131491	1.75475		114Glu20uM-2	4	77	10.0012	-0.605299	2.06018
														114Ara20uM-3	4	175	1.95815	0.227948	1.93437		114Glu20uM-2	4	78	6.63991	-1.29771	2.23042
														114Ara20uM-3	4	176	15.9037	2.45293	1.78879		114Glu20uM-2	4	79	4.35928	-0.0744871	2.10902
														114Ara20uM-3	4	177	2.05153	1.19825	1.56607		114Glu20uM-2	4	80	4.56834	-1.05341	2.5435
														114Ara20uM-3	4	178	3.50579	1.70467	1.79586		114Glu20uM-2	4	81	4.5229	-0.643579	2.55332
														114Ara20uM-3	4	179	9.16839	2.35935	1.6218		114Glu20uM-2	4	82	12.9295	-0.889309	1.80697
														114Ara20uM-3	4	180	4.49706	0.831727	2.11789		114Glu20uM-2	4	83	4.02851	0.181697	2.32474
														114Ara20uM-3	4	181	1.93617	-0.35084	1.96181		114Glu20uM-2	4	84	1.95829	-0.152887	1.75386
														114Ara20uM-3	4	182	0.963457	0.554439	1.84821		114Glu20uM-2	4	85	5.04884	-0.173202	2.03825
														114Ara20uM-3	4	183	4.56839	1.16502	1.5276		114Glu20uM-2	4	86	4.0635	-0.320565	2.68616
														114Ara20uM-3	4	184	20.44	3.09874	2.76265		114Glu20uM-2	4	87	5.91523	-0.109656	2.20295
														114Ara20uM-3	4	185	0.969467	1.59593	1.61265		114Glu20uM-2	4	88	3.57248	-0.0326046	2.07367
														114Ara20uM-3	4	186	1.17816	0.158699	1.90656		114Glu20uM-2	4	89	7.14633	0.267891	1.99718
														114Ara20uM-3	4	187	1.48349	1.21418	1.69838		114Glu20uM-2	4	90	9.23069	-0.172906	1.6394
														114Ara20uM-3	4	188	4.97639	3.6866	2.69218		114Glu20uM-2	4	91	3.36681	-0.36669	1.99812
														114Ara20uM-3	4	189	3.65499	1.58146	1.29898		114Glu20uM-2	4	92	3.86525	-0.52148	1.89117
														114Ara20uM-3	4	190	0.918586	0.713274	1.86596		114Glu20uM-2	4	93	5.89907	-0.812465	2.69555
														114Ara20uM-3	4	191	4.94226	1.19117	3.32389		114Glu20uM-2	4	94	6.39428	-0.438176	2.44183
														114Ara20uM-3	4	192	2.23579	0.749576	1.67215		114Glu20uM-2	4	95	7.61416	-0.474599	3.14967
														114Ara20uM-3	4	193	13.1108	1.97901	2.85395		114Glu20uM-2	4	96	2.81295	0.0876617	2.0691
														114Ara20uM-3	4	194	3.50358	1.211	2.12425		114Glu20uM-2	4	97	3.95415	-1.01061	1.65849
														114Ara20uM-3	4	195	3.41637	0.907955	2.05311		114Glu20uM-2	4	98	6.0219	-0.398482	1.96984
														114Ara20uM-3	4	196	-0.221884	0.826076	2.03291		114Glu20uM-2	4	99	3.17227	-0.239707	3.02677
														114Ara20uM-3	4	197	2.13855	-0.584671	2.10972		114Glu20uM-2	4	100	2.78865	-0.256023	2.71886
														114Ara20uM-3	4	198	26.1245	2.06647	1.4608		114Glu20uM-2	4	101	4.21421	0.275767	1.99151
														114Ara20uM-3	4	199	2.97244	1.25314	1.91515		114Glu20uM-2	4	102	3.55106	-0.888215	2.3579
														114Ara20uM-3	4	200	-0.127825	-0.492281	1.77493		114Glu20uM-2	4	103	3.60715	-0.808079	2.08537
														114Ara20uM-3	4	201	1.24611	1.70187	1.79229		114Glu20uM-2	4	104	7.70235	-0.877082	2.26464
														114Ara20uM-3	4	202	2.16466	0.325956	1.97428		114Glu20uM-2	4	105	4.43681	-0.535201	1.66388
														114Ara20uM-3	4	203	0.505483	0.0485849	2.24745		114Glu20uM-2	4	106	3.66661	0.195272	2.47947
														114Ara20uM-3	4	204	3.86087	1.40115	2.03722		114Glu20uM-2	4	107	4.90734	-0.346265	2.10717
														114Ara20uM-3	4	205	1.38349	0.986552	2.90452		114Glu20uM-2	4	108	2.42414	-0.663908	2.78401
														114Ara20uM-3	4	206	3.19695	0.737187	2.2756		114Glu20uM-2	4	109	4.73986	-1.06909	1.83435
														114Ara20uM-3	4	207	5.54237	1.01327	1.79366		114Glu20uM-2	4	110	4.95035	-0.709535	2.1799
														114Ara20uM-3	4	208	1.13984	-0.557535	2.02845		114Glu20uM-2	4	111	10.7072	-0.558024	1.65077
														114Ara20uM-3	4	209	-0.136354	-0.50303	1.95387		114Glu20uM-2	4	112	3.78462	-0.417277	1.92896
														114Ara20uM-3	4	210	1.78014	0.339663	2.43089		114Glu20uM-2	4	113	8.1592	0.0372443	1.8254
														114Ara20uM-3	4	211	1.19787	-0.0510116	1.97592		114Glu20uM-2	4	114	8.3416	-0.570101	1.74206
														114Ara20uM-3	4	212	0.442737	-0.21011	1.75658		114Glu20uM-2	4	115	3.00436	-0.266643	2.13742
														114Ara20uM-3	4	213	2.4469	0.585955	3.14056		114Glu20uM-2	4	116	8.41058	0.60139	3.00224
														114Ara20uM-3	4	214	5.51275	1.41291	2.45621		114Glu20uM-2	4	117	4.92488	0.479718	2.85505
														114Ara20uM-3	4	215	2.05112	0.46897	1.89729		114Glu20uM-2	4	118	7.78447	0.331032	1.73136
														114Ara20uM-3	4	216	5.97096	0.0595704	1.83072		114Glu20uM-2	4	119	1.79729	-0.45286	1.77197
														114Ara20uM-3	4	217	2.19967	0.561693	1.66169		114Glu20uM-2	4	120	9.39606	-1.24164	1.64615
														114Ara20uM-3	4	218	1.48363	0.844355	1.65932		114Glu20uM-2	4	121	5.38847	0.961538	2.20792
														114Ara20uM-3	4	219	1.44865	0.214538	1.75472		114Glu20uM-2	4	122	7.08749	-0.0251736	1.52997
														114Ara20uM-3	4	220	3.28486	0.802957	2.65114		114Glu20uM-2	4	123	4.70328	0.476232	2.54133
														114Ara20uM-3	4	221	2.67848	0.766323	1.88508		114Glu20uM-2	4	124	6.31483	-1.16116	2.46152
														114Ara20uM-3	4	222	3.48657	1.01742	1.7667		114Glu20uM-2	4	125	6.17413	1.43465	1.73345
														114Ara20uM-3	4	223	2.34767	1.75393	1.65862		114Glu20uM-2	4	126	4.38014	-0.434853	1.88627
														114Ara20uM-3	4	224	2.63704	0.205642	1.84683		114Glu20uM-2	4	127	9.60947	0.144892	3.08587
														114Ara20uM-3	4	225	1.96056	0.876231	1.75115		114Glu20uM-2	4	128	4.64191	-0.295845	1.82883
														114Ara20uM-3	4	226	10.2212	2.47756	1.22956		114Glu20uM-2	4	129	2.365	0.181854	2.39356
														114Ara20uM-3	4	227	2.90684	0.220143	1.72572		114Glu20uM-2	4	130	2.85533	-0.772948	1.86259
														114Ara20uM-3	4	228	0.776329	-0.307816	1.31905		114Glu20uM-2	4	131	13.9774	-0.892963	1.46329
														114Ara20uM-3	4	229	11.1323	0.763274	2.00308		114Glu20uM-2	4	132	4.03289	0.427661	1.85303
														114Ara20uM-3	4	230	-0.057204	-0.310589	1.72573		114Glu20uM-2	4	133	9.3994	0.459628	1.73658
														114Ara20uM-3	4	231	-0.323035	-0.510987	1.58141		114Glu20uM-2	4	134	4.93467	-0.584837	2.14393
														114Ara20uM-3	4	232	3.47338	1.29212	1.77484		114Glu20uM-2	4	135	3.43502	-1.19739	2.01649
														114Ara20uM-3	4	233	-0.4814	-0.579099	1.90671		114Glu20uM-2	4	136	3.07974	-0.676173	2.39988
														114Ara20uM-3	4	234	12.0304	1.20155	2.80797		114Glu20uM-2	4	137	4.71633	-0.333994	1.99759
														114Ara20uM-3	4	235	6.29346	0.81612	1.90918		114Glu20uM-2	4	138	4.94586	-0.218227	1.97025
														114Ara20uM-3	4	236	0.775913	0.750343	1.67961		114Glu20uM-2	4	139	5.2066	-0.336417	1.65249
														114Ara20uM-3	4	237	2.5558	0.26865	1.39427		114Glu20uM-2	4	140	6.81069	-0.26061	2.01884
														114Ara20uM-3	4	238	43.6719	5.20741	2.19932		114Glu20uM-2	4	141	7.77691	0.264243	1.77282
														114Ara20uM-3	5	1	-0.318594	1.40162	1.43245		114Glu20uM-2	4	142	3.39157	-0.476343	1.94926
														114Ara20uM-3	5	2	10.2857	1.89655	2.51044		114Glu20uM-2	4	143	4.43201	0.615044	1.96816
														114Ara20uM-3	5	3	-1.23712	-0.228093	1.75125		114Glu20uM-2	4	144	4.31638	-0.4087	1.87772
														114Ara20uM-3	5	4	-0.663313	-0.0857321	2.93537		114Glu20uM-2	4	145	5.38657	0.357549	2.041
														114Ara20uM-3	5	5	-0.80636	0.150641	2.06856		114Glu20uM-2	4	146	5.05161	0.790003	1.77426
														114Ara20uM-3	5	6	-0.795482	-0.726284	2.14256		114Glu20uM-2	4	147	5.7211	1.24356	2.67238
														114Ara20uM-3	5	7	-0.360539	0.256083	2.79825		114Glu20uM-2	4	148	3.93555	-0.108278	1.71401
														114Ara20uM-3	5	8	-1.5847	-0.770451	2.08028		114Glu20uM-2	4	149	3.10635	-0.408248	2.12665
														114Ara20uM-3	5	9	-0.855679	0.967387	2.98514		114Glu20uM-2	4	150	3.37403	0.28093	1.68573
														114Ara20uM-3	5	10	-1.20317	-0.447041	2.20675		114Glu20uM-2	4	151	4.27208	-0.34056	1.97729
														114Ara20uM-3	5	11	-0.666107	-0.414431	2.23317		114Glu20uM-2	4	152	4.73571	-0.25989	1.87524
														114Ara20uM-3	5	12	-0.181548	-0.426755	2.9512		114Glu20uM-2	4	153	3.31186	-0.378716	1.99909
														114Ara20uM-3	5	13	-1.09058	-0.787158	2.16671		114Glu20uM-2	4	154	3.08757	-0.112552	1.91927
														114Ara20uM-3	5	14	-1.73589	-0.909764	1.78807		114Glu20uM-2	4	155	2.60142	-0.373315	2.51115
														114Ara20uM-3	5	15	-0.829795	-0.993078	2.27462		114Glu20uM-2	4	156	4.39064	-0.460749	2.25056
														114Ara20uM-3	5	16	0.872008	2.11427	2.10352		114Glu20uM-2	4	157	6.58868	-0.132928	2.93398
														114Ara20uM-3	5	17	-1.2352	0.190478	2.88633		114Glu20uM-2	4	158	4.06222	-0.387705	3.29875
														114Ara20uM-3	5	18	24.6752	18.4921	1.91004		114Glu20uM-2	4	159	3.49268	-0.469434	1.95525
														114Ara20uM-3	5	19	6.08361	5.75332	1.71616		114Glu20uM-2	4	160	3.49141	-0.299072	1.92804
														114Ara20uM-3	5	20	-0.451998	-0.888613	2.62814		114Glu20uM-2	4	161	10.0136	-0.27662	2.12064
														114Ara20uM-3	5	21	0.42356	-0.281728	2.0289		114Glu20uM-2	4	162	5.69437	-0.159961	1.89493
														114Ara20uM-3	5	22	-0.668631	-0.558928	1.97437		114Glu20uM-2	4	163	9.06539	0.426065	1.78533
														114Ara20uM-3	5	23	1.04233	0.17518	2.09313		114Glu20uM-2	4	164	4.50956	-0.755402	2.28314
														114Ara20uM-3	5	24	-0.94277	0.00986943	2.19815		114Glu20uM-2	4	165	6.25621	0.0757349	2.78157
														114Ara20uM-3	5	25	-0.245021	-0.573198	2.10609		114Glu20uM-2	4	166	4.6132	0.0792019	1.82869
														114Ara20uM-3	5	26	0.312541	-0.398956	1.8949		114Glu20uM-2	4	167	5.47065	0.544101	1.86521
														114Ara20uM-3	5	27	-0.559932	-0.337715	2.08279		114Glu20uM-2	4	168	4.69768	0.519039	2.49139
														114Ara20uM-3	5	28	0.462023	-0.397083	1.77732		114Glu20uM-2	4	169	5.38455	-0.543821	2.42108
														114Ara20uM-3	5	29	1.11207	0.444615	2.05909		114Glu20uM-2	4	170	2.82682	-0.668624	1.96906
														114Ara20uM-3	5	30	-1.00449	-0.977131	2.92864		114Glu20uM-2	4	171	4.50017	0.908948	1.84568
														114Ara20uM-3	5	31	10.1443	0.142291	2.92793		114Glu20uM-2	4	172	9.24694	0.466313	2.11307
														114Ara20uM-3	5	32	-1.36419	-0.820637	1.6446		114Glu20uM-2	4	173	3.63906	-0.749247	1.65737
														114Ara20uM-3	5	33	-1.10979	-0.20427	1.79351		114Glu20uM-2	4	174	5.50884	0.319177	2.22011
														114Ara20uM-3	5	34	1.28545	0.24827	2.03355		114Glu20uM-2	4	175	5.45442	0.11439	2.7519
														114Ara20uM-3	5	35	-0.490762	-0.301886	1.86696		114Glu20uM-2	4	176	4.29295	0.250726	2.16231
														114Ara20uM-3	5	36	0.3103	-0.605001	2.85996		114Glu20uM-2	4	177	4.65532	-0.124581	1.46004
														114Ara20uM-3	5	37	8.37914	-0.144121	2.69351		114Glu20uM-2	4	178	1.14658	-1.03887	1.9145
														114Ara20uM-3	5	38	-0.515766	-0.701545	2.01357		114Glu20uM-2	4	179	4.47495	0.46031	2.99599
														114Ara20uM-3	5	39	-0.517424	-0.648402	2.55054		114Glu20uM-2	4	180	2.80695	0.280035	2.15926
														114Ara20uM-3	5	40	-0.0117777	-0.651453	2.60141		114Glu20uM-2	4	181	1.85755	-0.603684	2.44878
														114Ara20uM-3	5	41	5.17445	0.565938	2.18515		114Glu20uM-2	4	182	4.5154	-0.252018	2.8239
														114Ara20uM-3	5	42	0.422066	-0.159573	2.8202		114Glu20uM-2	4	183	4.0601	0.000688982	1.98259
														114Ara20uM-3	5	43	2.14461	-0.214576	1.79697		114Glu20uM-2	4	184	6.90556	-0.259214	2.39064
														114Ara20uM-3	5	44	-1.86955	0.426295	2.51985		114Glu20uM-2	4	185	3.15492	-0.386832	2.09843
														114Ara20uM-3	5	45	0.589772	1.49669	3.14503		114Glu20uM-2	4	186	5.97206	0.130256	2.13908
														114Ara20uM-3	5	46	-0.795745	-0.843084	3.135		114Glu20uM-2	4	187	2.84828	-0.501761	2.02474
														114Ara20uM-3	5	47	-0.497251	-0.666372	1.95788		114Glu20uM-2	4	188	6.16015	-0.857067	2.03501
														114Ara20uM-3	5	48	-0.332637	-0.104242	2.99134		114Glu20uM-2	4	189	5.32607	-0.849043	2.93109
														114Ara20uM-3	5	49	-0.0446714	-0.623201	2.4556		114Glu20uM-2	4	190	2.94235	-0.560272	2.03675
														114Ara20uM-3	5	50	0.0754054	1.04035	1.87514		114Glu20uM-2	4	191	7.32907	-0.446508	1.79995
														114Ara20uM-3	5	51	0.0971295	1.13845	2.55019		114Glu20uM-2	4	192	6.38512	-0.00758015	1.90279
														114Ara20uM-3	5	52	1.05973	1.58688	2.40201		114Glu20uM-2	4	193	2.36816	-0.140883	1.96899
														114Ara20uM-3	5	53	-0.0661408	0.15212	1.90293		114Glu20uM-2	4	194	6.11367	-0.154175	1.64607
														114Ara20uM-3	5	54	-1.19356	0.360936	1.8388		114Glu20uM-2	4	195	6.13151	-0.149124	1.77372
														114Ara20uM-3	5	55	5.20276	0.590348	1.814		114Glu20uM-2	4	196	9.67205	-0.89175	2.42773
														114Ara20uM-3	5	56	0.463989	1.83941	2.29498		114Glu20uM-2	4	197	8.3378	-0.629542	1.94688
														114Ara20uM-3	5	57	0.420104	-0.431635	2.29932		114Glu20uM-2	4	198	2.89707	-0.481625	1.63845
														114Ara20uM-3	5	58	-0.56229	-0.501925	1.89488		114Glu20uM-2	4	199	5.31062	-0.502524	1.98512
														114Ara20uM-3	5	59	0.261322	0.0959588	1.58027		114Glu20uM-2	4	200	7.40847	0.0790122	1.60955
														114Ara20uM-3	5	60	-1.19791	-0.820564	2.22868		114Glu20uM-2	4	201	9.71332	1.34299	2.36363
														114Ara20uM-3	5	61	-0.529231	-0.0902239	2.3908		114Glu20uM-2	4	202	6.34938	0.711421	2.86634
														114Ara20uM-3	5	62	0.697279	0.150018	1.91583		114Glu20uM-2	4	203	6.16399	0.796085	2.50675
														114Ara20uM-3	5	63	-0.102045	-0.319644	1.761		114Glu20uM-2	4	204	9.12255	-0.211641	2.60666
														114Ara20uM-3	5	64	-0.445822	-0.631632	2.00292		114Glu20uM-2	4	205	14.3238	0.265887	2.20042
														114Ara20uM-3	5	65	0.0706278	0.196565	1.8066		114Glu20uM-2	4	206	2.86127	0.161224	2.09547
														114Ara20uM-3	5	66	-0.578304	-0.172563	2.15701		114Glu20uM-2	4	207	6.78231	0.0930165	2.31063
														114Ara20uM-3	5	67	-0.0542913	0.0593471	1.97667		114Glu20uM-2	4	208	2.69406	-0.527753	2.01895
														114Ara20uM-3	5	68	0.294917	-0.191103	2.86818		114Glu20uM-2	4	209	4.78316	-0.272021	2.39437
														114Ara20uM-3	5	69	0.0873181	-0.576974	2.27249		114Glu20uM-2	4	210	4.60078	0.0889789	2.89938
														114Ara20uM-3	5	70	1.52326	1.2686	2.52738		114Glu20uM-2	4	211	8.62374	0.231482	2.14752
														114Ara20uM-3	5	71	-3.31979	-0.97547	2.80986		114Glu20uM-2	4	212	3.55416	-0.288596	2.62973
														114Ara20uM-3	5	72	-2.20892	-1.34149	2.02436		114Glu20uM-2	4	213	6.37567	0.261711	2.68795
														114Ara20uM-3	5	73	15.0962	1.41822	2.13484		114Glu20uM-2	4	214	12.7781	0.53199	2.25819
														114Ara20uM-3	5	74	-1.53981	-1.26029	2.73731		114Glu20uM-2	4	215	7.35052	1.05155	2.80534
														114Ara20uM-3	5	75	0.772839	-0.0973881	2.0476		114Glu20uM-2	4	216	4.28003	0.317723	3.67642
														114Ara20uM-3	5	76	-0.518818	-0.2813	2.19118		114Glu20uM-2	4	217	3.10678	0.918344	3.35631
														114Ara20uM-3	5	77	-0.834731	-0.534491	2.01536		114Glu20uM-2	4	218	7.24599	0.925104	2.15103
														114Ara20uM-3	5	78	-1.02557	-0.602755	2.12032		114Glu20uM-2	4	219	5.10564	0.755826	1.48293
														114Ara20uM-3	5	79	5.36926	-0.311923	1.90327		114Glu20uM-2	4	220	6.54891	-0.20863	2.76098
														114Ara20uM-3	5	80	-2.54707	-1.0615	1.70232		114Glu20uM-2	4	221	4.86503	-0.0994182	2.16842
														114Ara20uM-3	5	81	0.49178	0.10135	2.24061		114Glu20uM-2	4	222	3.44801	0.0538664	2.05344
														114Ara20uM-3	5	82	1.53939	-1.03758	2.38666		114Glu20uM-2	4	223	1.08853	-0.0305346	2.80286
														114Ara20uM-3	5	83	-0.0877267	-0.812085	1.75274		114Glu20uM-2	4	224	3.44759	-0.0509155	2.12111
														114Ara20uM-3	5	84	-1.75866	-0.286921	2.00438		114Glu20uM-2	4	225	8.43401	3.28512	2.23492
														114Ara20uM-3	5	85	0.0754695	-0.448315	2.52637		114Glu20uM-2	4	226	5.89121	1.35738	1.58836
														114Ara20uM-3	5	86	-2.19558	-0.816587	1.66142		114Glu20uM-2	4	227	7.62456	0.457045	2.01092
														114Ara20uM-3	5	87	-0.633989	-0.538649	1.96256		114Glu20uM-2	4	228	6.26907	2.78351	2.67384
														114Ara20uM-3	5	88	3.4095	-0.463047	1.90093		114Glu20uM-2	4	229	4.94088	1.93701	2.7045
														114Ara20uM-3	5	89	-1.24452	0.960903	2.87063		114Glu20uM-2	4	230	5.53155	1.81317	2.0782
														114Ara20uM-3	5	90	-1.32933	-0.596294	2.07604		114Glu20uM-2	4	231	4.9805	1.17337	2.10514
														114Ara20uM-3	5	91	0.101899	-0.750523	2.03546		114Glu20uM-2	4	232	5.78213	1.5876	2.07252
														114Ara20uM-3	5	92	-0.296278	-0.411894	2.27954		114Glu20uM-2	4	233	13.8442	1.66965	1.47079
														114Ara20uM-3	5	93	8.98626	1.05991	2.42702		114Glu20uM-2	4	234	5.9256	1.49218	2.14994
														114Ara20uM-3	5	94	-0.0747529	-0.132881	1.77581		114Glu20uM-2	4	235	11.7986	1.19265	2.05002
														114Ara20uM-3	5	95	0.654308	0.468592	1.9781		114Glu20uM-2	4	236	16.2803	0.292829	2.77471
														114Ara20uM-3	5	96	-1.18256	-0.984994	3.06731		114Glu20uM-2	4	237	6.91685	0.869987	1.40061
														114Ara20uM-3	5	97	-0.437329	-0.323353	2.63489		114Glu20uM-2	4	238	7.14388	0.0268227	2.30677
														114Ara20uM-3	5	98	34.7845	3.49575	2.25887		114Glu20uM-2	4	239	16.676	0.352715	2.83538
														114Ara20uM-3	5	99	-0.170206	-0.787589	2.14196		114Glu20uM-2	4	240	4.44894	0.554963	1.91687
														114Ara20uM-3	5	100	1.19054	-0.851983	2.1879		114Glu20uM-2	4	241	2.38711	-0.0845749	2.0026
														114Ara20uM-3	5	101	-0.608097	-0.534476	2.68857		114Glu20uM-2	4	242	3.19677	-0.434718	3.19039
														114Ara20uM-3	5	102	-0.846442	0.488816	2.20006		114Glu20uM-2	4	243	6.52863	-0.223254	2.37648
														114Ara20uM-3	5	103	14.1943	2.74818	2.45154		114Glu20uM-2	4	244	4.59281	-1.42378	1.94158
														114Ara20uM-3	5	104	1.9193	0.134968	2.35227		114Glu20uM-2	4	245	5.90577	-0.584601	2.84779
														114Ara20uM-3	5	105	0.601666	0.837046	3.11994		114Glu20uM-2	4	246	7.13551	-0.344239	3.00533
														114Ara20uM-3	5	106	1.88603	-0.487624	2.34783		114Glu20uM-2	4	247	3.46109	0.18939	1.76683
														114Ara20uM-3	5	107	-0.890426	-0.891594	2.27182		114Glu20uM-2	4	248	3.0158	0.356189	3.07358
														114Ara20uM-3	5	108	0.16811	-0.00173032	3.0627		114Glu20uM-2	4	249	4.60276	-0.0812319	1.80407
														114Ara20uM-3	5	109	-1.67979	0.489881	2.2293		114Glu20uM-2	4	250	5.90698	0.0439872	1.70688
														114Ara20uM-3	5	110	-1.30003	1.23516	3.83241		114Glu20uM-2	4	251	4.23968	-0.074713	2.3427
														114Ara20uM-3	5	111	-1.92291	-1.14336	3.48223		114Glu20uM-2	4	252	19.5289	0.949755	2.10923
														114Ara20uM-3	5	112	-1.83211	-0.597742	3.4633		114Glu20uM-2	4	253	6.46564	-0.56795	2.61719
														114Ara20uM-3	5	113	0.51457	0.23817	3.57165		114Glu20uM-2	4	254	4.85662	-0.609413	2.24666
														114Ara20uM-3	5	114	0.842101	2.80805	2.05524		114Glu20uM-2	4	255	3.97046	0.231814	2.79083
														114Ara20uM-3	5	115	0.693912	0.55418	2.10902		114Glu20uM-2	4	256	6.90615	0.601852	1.86482
														114Ara20uM-3	5	116	-0.146402	-0.057437	2.19839		114Glu20uM-2	4	257	4.03332	0.505408	2.43729
														114Ara20uM-3	5	117	-0.136589	0.0393219	2.13783		114Glu20uM-2	4	258	5.24812	0.841477	3.50366
														114Ara20uM-3	5	118	0.681515	0.1752	3.00283		114Glu20uM-2	4	259	3.40483	-0.112114	2.96054
														114Ara20uM-3	5	119	0.0566506	-0.915768	2.44307		114Glu20uM-2	4	260	8.89696	0.106056	2.32182
														114Ara20uM-3	5	120	-0.931026	-0.688745	2.22665		114Glu20uM-2	4	261	4.00768	0.851665	2.38875
														114Ara20uM-3	5	121	0.610309	-0.307726	2.1725		114Glu20uM-2	4	262	3.50434	-0.0699855	1.87225
														114Ara20uM-3	5	122	0.196997	-0.3292	3.05193		114Glu20uM-2	4	263	2.79083	-0.502642	1.52973
														114Ara20uM-3	5	123	2.24749	-0.311366	2.42415		114Glu20uM-2	4	264	7.218	0.0536529	2.26219
														114Ara20uM-3	5	124	-0.920893	0.178849	2.03987		114Glu20uM-2	4	265	4.43862	-0.433914	1.72722
														114Ara20uM-3	5	125	0.216354	0.737635	1.84856		114Glu20uM-2	4	266	6.70364	0.67156	1.90677
														114Ara20uM-3	5	126	-1.10072	1.65983	1.84676		114Glu20uM-2	4	267	4.02784	0.708478	2.36009
														114Ara20uM-3	5	127	-0.105551	1.1477	3.1021		114Glu20uM-2	4	268	5.60646	0.49939	1.59493
														114Ara20uM-3	5	128	0.153606	-0.659868	3.19864		114Glu20uM-2	4	269	7.58349	1.63001	1.59641
														114Ara20uM-3	5	129	2.10726	1.19633	2.19786		114Glu20uM-2	4	270	7.55248	2.02952	2.75421
														114Ara20uM-3	5	130	0.367528	1.92119	2.67748		114Glu20uM-2	4	271	3.87895	-0.261919	2.008
														114Ara20uM-3	5	131	-0.330126	-0.263168	1.8074		114Glu20uM-2	4	272	6.60584	1.60773	2.58301
														114Ara20uM-3	5	132	-0.229352	1.19256	2.83411		114Glu20uM-2	4	273	10.9096	1.8	1.56721
														114Ara20uM-3	5	133	0.537711	-0.2737	1.72005		114Glu20uM-2	4	274	6.81158	0.447255	1.85809
														114Ara20uM-3	5	134	-0.0198528	0.182539	2.19738		114Glu20uM-2	4	275	4.01046	0.984199	1.67842
														114Ara20uM-3	5	135	6.13154	1.13131	3.02984		114Glu20uM-2	4	276	5.90675	-0.827344	2.61874
														114Ara20uM-3	5	136	3.45409	1.50802	2.89258		114Glu20uM-2	4	277	2.8544	0.115502	1.95525
														114Ara20uM-3	5	137	-1.01717	-0.841901	1.82386		114Glu20uM-2	4	278	4.67287	0.39687	2.52124
														114Ara20uM-3	5	138	-0.327793	0.0587611	1.58033		114Glu20uM-2	4	279	5.49017	-0.233437	1.91817
														114Ara20uM-3	5	139	18.0046	1.69806	2.16517		114Glu20uM-2	4	280	2.56288	-0.467706	3.19578
														114Ara20uM-3	5	140	2.01896	0.102639	3.24057		114Glu20uM-2	4	281	3.38574	0.280652	2.10176
														114Ara20uM-3	5	141	-0.0833633	0.835009	2.41791		114Glu20uM-2	4	282	10.5892	-0.295494	1.77013
														114Ara20uM-3	5	142	-0.812159	-0.412565	3.45762		114Glu20uM-2	4	283	9.79506	-0.0277533	1.89677
														114Ara20uM-3	5	143	-0.869677	-0.769394	1.93624		114Glu20uM-2	4	284	4.71637	-0.55963	1.561
														114Ara20uM-3	5	144	0.925838	0.224444	2.20665		114Glu20uM-2	4	285	2.61123	-0.279576	1.70109
														114Ara20uM-3	5	145	-0.286118	0.14859	1.42383		114Glu20uM-2	4	286	4.66372	-0.575346	2.9727
														114Ara20uM-3	5	146	7.43647	0.463684	2.0494		114Glu20uM-2	4	287	3.81495	-0.727665	2.29297
														114Ara20uM-3	5	147	-1.75815	-0.391141	1.53547		114Glu20uM-2	4	288	3.73621	-1.04703	1.84039
														114Ara20uM-3	5	148	-0.0889359	-0.0577312	2.61351		114Glu20uM-2	4	289	7.00649	-0.649815	1.79037
														114Ara20uM-3	5	149	-0.239994	-0.204488	1.96582		114Glu20uM-2	4	290	8.20993	-0.906035	1.60565
														114Ara20uM-3	5	150	0.477874	0.00530782	2.11267		114Glu20uM-2	4	291	11.8859	0.262499	1.90751
														114Ara20uM-3	5	151	1.2647	-0.417564	2.99748		114Glu20uM-2	4	292	4.11871	-0.101284	2.46726
														114Ara20uM-3	5	152	0.75894	2.41897	3.07452		114Glu20uM-2	4	293	3.69706	-0.291692	1.8243
														114Ara20uM-3	5	153	-1.68658	-1.48041	3.17336		114Glu20uM-2	4	294	3.84127	-0.707162	1.65526
														114Ara20uM-3	5	154	0.864806	0.96863	2.04207		114Glu20uM-2	4	295	5.42233	-0.227334	1.74646
														114Ara20uM-3	5	155	-0.792119	-0.762613	1.72841		114Glu20uM-2	4	296	5.23682	0.590928	2.1647
														114Ara20uM-3	5	156	-0.358472	-0.687008	2.09181		114Glu20uM-2	4	297	6.99956	0.226076	1.93793
														114Ara20uM-3	5	157	-1.1262	0.200537	2.98076		114Glu20uM-2	4	298	7.08296	0.0771758	1.57684
														114Ara20uM-3	5	158	-0.62573	1.18822	2.52714		114Glu20uM-2	4	299	7.31603	-0.21311	2.10275
														114Ara20uM-3	5	159	-0.752674	0.813387	2.50226		114Glu20uM-2	4	300	3.36759	-0.329493	2.6592
														114Ara20uM-3	5	160	1.44628	1.29385	2.16086		114Glu20uM-2	4	301	7.20269	-0.861585	1.83908
														114Ara20uM-3	5	161	0.816664	0.0603639	1.68008		114Glu20uM-2	4	302	5.11999	-0.211	1.68964
														114Ara20uM-3	5	162	-0.224889	-0.529463	1.91394		114Glu20uM-2	4	303	6.17467	-0.254971	1.93526
														114Ara20uM-3	5	163	-0.364852	0.980775	2.64026		114Glu20uM-2	4	304	6.64681	0.328806	1.81394
														114Ara20uM-3	5	164	-0.806844	-0.827138	3.96189		114Glu20uM-2	4	305	8.09597	1.2858	2.19733
														114Ara20uM-3	5	165	0.713554	-0.783832	2.1158		114Glu20uM-2	4	306	5.63422	0.128795	2.70732
														114Ara20uM-3	5	166	-0.216811	-0.907559	2.42117		114Glu20uM-2	4	307	5.40378	0.339964	2.59472
														114Ara20uM-3	5	167	0.741218	-0.47395	2.37492		114Glu20uM-2	4	308	6.8706	0.0303252	1.88661
														114Ara20uM-3	5	168	-2.04834	-0.991831	1.96689		114Glu20uM-2	4	309	2.92199	-0.552756	1.67422
														114Ara20uM-3	5	169	-0.0869748	0.112593	1.86706		114Glu20uM-2	4	310	4.61869	-0.730827	1.6726
														114Ara20uM-3	5	170	-0.559336	0.339801	1.65002		114Glu20uM-2	4	311	7.13107	-0.507495	1.82146
														114Ara20uM-3	5	171	1.0391	-0.491704	1.77023		114Glu20uM-2	4	312	6.21749	-0.365156	1.85167
														114Ara20uM-3	5	172	1.54704	-0.341704	1.6654		114Glu20uM-2	4	313	4.60521	0.95339	1.88954
														114Ara20uM-3	5	173	2.00484	0.702419	1.99236		114Glu20uM-2	4	314	3.59066	-0.233338	2.26346
														114Ara20uM-3	5	174	1.19585	0.34876	1.34287		114Glu20uM-2	4	315	6.31371	-0.322793	3.60513
														114Ara20uM-3	5	175	-0.293298	0.164411	1.96779		114Glu20uM-2	4	316	8.89865	1.3935	1.47881
														114Ara20uM-3	5	176	1.71428	1.01512	1.82068		114Glu20uM-2	4	317	7.09637	1.13645	1.71562
														114Ara20uM-3	5	177	3.62589	0.447607	1.36071		114Glu20uM-2	4	318	14.5859	0.908834	1.71298
														114Ara20uM-3	5	178	7.20813	0.572532	2.23557		114Glu20uM-2	4	319	6.00196	-1.14529	1.77604
														114Ara20uM-3	5	179	-0.122583	0.645393	2.41086		114Glu20uM-2	4	320	7.43837	0.675484	2.95785
														114Ara20uM-3	5	180	-1.90816	0.0436009	2.4356		114Glu20uM-2	4	321	4.71192	0.702982	1.64441
														114Ara20uM-3	5	181	-0.258368	0.155669	2.33626		114Glu20uM-2	4	322	8.15142	0.50565	1.51916
														114Ara20uM-3	5	182	-0.548986	-0.342546	2.871		114Glu20uM-2	4	323	6.09105	0.139947	1.88687
														114Ara20uM-3	5	183	-0.478093	-0.571388	1.89681		114Glu20uM-2	4	324	6.067	0.592615	2.63236
														114Ara20uM-3	5	184	1.14805	0.813899	1.33082		114Glu20uM-2	4	325	4.72634	-0.155497	1.96759
														114Ara20uM-3	5	185	0.18302	0.876638	1.33289		114Glu20uM-2	4	326	2.37144	-1.01217	1.67488
														114Ara20uM-3	5	186	-1.99465	2.52804	1.64556		114Glu20uM-2	4	327	14.4094	-0.159259	1.44532
														114Ara20uM-3	5	187	-1.39177	0.461505	1.35314		114Glu20uM-2	4	328	3.79691	0.11586	1.78087
														114Ara20uM-3	5	188	-1.14396	-0.512002	1.73263		114Glu20uM-2	4	329	7.30868	0.172169	1.87989
														114Ara20uM-3	5	189	0.171654	-0.0979848	2.1478		114Glu20uM-2	4	330	6.8897	0.36803	2.01826
														114Ara20uM-3	5	190	-0.578094	-0.600631	2.49984		114Glu20uM-2	4	331	7.02297	0.120736	2.40181
														114Ara20uM-3	5	191	0.0374047	-0.403733	2.34035		114Glu20uM-2	4	332	9.09935	-0.503311	2.06821
														114Ara20uM-3	5	192	0.171869	0.854071	2.20786		114Glu20uM-2	4	333	5.09451	-1.13666	1.66255
														114Ara20uM-3	5	193	0.322736	-0.0201127	2.03381		114Glu20uM-2	4	334	15.2287	0.282016	1.59926
														114Ara20uM-3	5	194	3.38875	1.0413	1.4944		114Glu20uM-2	4	335	7.94122	1.08773	1.89072
														114Ara20uM-3	5	195	1.48567	0.898869	1.55531		114Glu20uM-2	4	336	10.0614	1.94601	1.43575
														114Ara20uM-3	5	196	-0.187801	0.00495078	1.63679		114Glu20uM-2	4	337	6.15939	1.48939	1.91318
														114Ara20uM-3	5	197	0.375447	1.40917	2.51104		114Glu20uM-2	4	338	5.74706	0.389086	1.70485
														114Ara20uM-3	5	198	0.476384	-0.318724	1.60039		114Glu20uM-2	4	339	6.81276	0.0898985	2.30974
														114Ara20uM-3	5	199	0.723874	-0.238207	1.81167		114Glu20uM-2	4	340	6.57657	0.928836	1.59131
														114Ara20uM-3	5	200	0.136203	0.529994	1.92616		114Glu20uM-2	4	341	6.15345	2.07551	2.62553
														114Ara20uM-3	5	201	-1.69452	0.406789	2.22264		114Glu20uM-2	4	342	6.52202	0.700619	2.10366
														114Ara20uM-3	5	202	-0.0366255	0.196457	1.90737		114Glu20uM-2	4	343	4.71939	-0.319656	2.20323
														114Ara20uM-3	5	203	-0.573563	-0.28007	1.82467		114Glu20uM-2	4	344	7.533	-0.929296	1.50867
														114Ara20uM-3	5	204	-2.05588	-0.479256	1.43069		114Glu20uM-2	4	345	4.14901	0.163303	2.40423
														114Ara20uM-3	5	205	-2.64186	-1.03261	1.26005		114Glu20uM-2	4	346	3.5544	-0.042383	1.70381
														114Ara20uM-3	5	206	-1.09187	-0.334405	1.44481		114Glu20uM-2	4	347	4.02743	0.696387	1.96377
														114Ara20uM-3	5	207	0.819863	-0.317292	1.9367		114Glu20uM-2	4	348	7.85158	3.03274	1.83257
														114Ara20uM-3	5	208	0.254658	-0.0707079	1.41308		114Glu20uM-2	4	349	15.5245	2.44331	1.41875
														114Ara20uM-3	5	209	1.14731	-0.208092	2.65144		114Glu20uM-2	4	350	4.50014	1.62718	1.68248
														114Ara20uM-3	5	210	-0.238576	0.00488733	2.30064		114Glu20uM-2	4	351	9.64292	0.801078	1.63072
														114Ara20uM-3	5	211	0.599021	-0.0277346	1.8519		114Glu20uM-2	4	352	7.8433	1.1005	1.84322
														114Ara20uM-3	5	212	0.242265	-0.53993	1.61561		114Glu20uM-2	4	353	5.77417	0.29051	1.91197
														114Ara20uM-3	5	213	-1.10456	-1.08733	1.49329		114Glu20uM-2	4	354	7.2801	0.156056	2.16098
														114Ara20uM-3	5	214	-1.58194	-0.784226	2.00659		114Glu20uM-2	4	355	10.0035	0.974146	2.27286
														114Ara20uM-3	5	215	-0.429694	-0.0421935	1.56884		114Glu20uM-2	4	356	9.91426	0.641932	1.57871
														114Ara20uM-3	5	216	-0.716381	-0.891973	1.59167		114Glu20uM-2	4	357	10.3705	0.434569	2.87585
														114Ara20uM-3	5	217	-0.935566	-0.391752	1.97687		114Glu20uM-2	4	358	6.01577	-0.189656	2.86823
														114Ara20uM-3	5	218	-1.585	-0.962807	2.08403		114Glu20uM-2	4	359	7.18439	-1.06943	1.84276
														114Ara20uM-3	5	219	1.66219	-0.229307	1.60808		114Glu20uM-2	4	360	4.57646	-0.128701	1.40632
														114Ara20uM-3	5	220	0.187719	0.0896096	2.80746		114Glu20uM-2	4	361	7.89532	0.31336	1.74001
														114Ara20uM-3	5	221	-1.00942	-0.814094	2.28438		114Glu20uM-2	4	362	4.95778	-0.284305	2.37731
																					114Glu20uM-2	4	363	4.44585	-0.414501	2.15121
																mean	1.64136	1.20843	2.32893		114Glu20uM-2	4	364	4.14797	1.05681	1.69544
																st.dev	3.92133	2.17872	0.535357		114Glu20uM-2	4	365	7.35275	0.217016	1.6896
																count	1917	1917	1917		114Glu20uM-2	4	366	6.17943	0.540905	1.80746
																st.error	0.0895617	0.0497612	0.0122274		114Glu20uM-2	4	367	2.87432	-0.51061	1.83069
																					114Glu20uM-2	4	368	10.1245	0.23939	1.40348
																					114Glu20uM-2	4	369	5.43061	0.199534	1.82723
																					114Glu20uM-2	4	370	6.9221	0.129557	1.63525
																					114Glu20uM-2	4	371	4.22541	-0.337179	1.64796
																					114Glu20uM-2	4	372	3.63717	0.21739	1.63103
																					114Glu20uM-2	4	373	8.97883	-1.23108	1.64591
																					114Glu20uM-2	4	374	5.56651	-0.517636	2.87264
																					114Glu20uM-2	4	375	7.20729	-0.47652	2.00676
																					114Glu20uM-2	4	376	5.69451	0.631697	1.64067
																					114Glu20uM-2	4	377	4.48487	-0.16061	1.55878
																					114Glu20uM-2	4	378	3.73562	-0.936905	1.64827
																					114Glu20uM-2	4	379	2.13164	-0.971706	1.82835
																					114Glu20uM-2	4	380	4.56002	-0.150297	1.90401
																					114Glu20uM-2	4	381	2.51182	-0.633687	1.50832
																					114Glu20uM-2	4	382	5.8895	0.476952	2.18394
																					114Glu20uM-2	4	383	6.22083	2.5702	1.92529
																					114Glu20uM-2	4	384	5.73323	1.27308	1.83389
																					114Glu20uM-2	4	385	12.0998	2.37452	1.61544
																					114Glu20uM-2	4	386	5.74274	1.44318	1.48917
																					114Glu20uM-2	4	387	7.00644	0.524409	1.69297
																					114Glu20uM-2	4	388	3.88833	-1.08859	1.78375
																					114Glu20uM-2	4	389	6.0442	0.176604	2.14495
																					114Glu20uM-2	4	390	4.66707	0.607402	1.87351
																					114Glu20uM-2	4	391	4.29016	0.594917	2.20814
																					114Glu20uM-2	4	392	4.30366	0.439233	2.12679
																					114Glu20uM-2	4	393	3.47603	0.0571862	2.12797
																					114Glu20uM-2	4	394	3.6213	0.169662	1.72835
																					114Glu20uM-3	1	1	1.67847	0.999786	1.73787
																					114Glu20uM-3	1	2	2.80878	1.06982	2.19276
																					114Glu20uM-3	1	3	2.14999	0.520919	1.98799
																					114Glu20uM-3	1	4	0.811701	-0.337404	2.01591
																					114Glu20uM-3	1	5	1.74743	-0.266638	2.35526
																					114Glu20uM-3	1	6	1.03521	-1.07535	1.54273
																					114Glu20uM-3	1	7	0.995476	-0.384051	2.88771
																					114Glu20uM-3	1	8	1.10427	0.103798	2.74132
																					114Glu20uM-3	1	9	1.08783	0.23354	2.01978
																					114Glu20uM-3	1	10	0.152893	-0.208499	2.14644
																					114Glu20uM-3	1	11	0.295178	-0.352719	2.07882
																					114Glu20uM-3	1	12	0.665593	-0.24652	1.93458
																					114Glu20uM-3	1	13	0.173751	-0.273127	2.84935
																					114Glu20uM-3	1	14	0.997102	0.0744094	1.79229
																					114Glu20uM-3	1	15	5.38549	-0.440771	2.3569
																					114Glu20uM-3	1	16	0.996614	-0.482756	2.36169
																					114Glu20uM-3	1	17	0.0972673	-0.316214	2.43963
																					114Glu20uM-3	1	18	0.353717	-0.272714	1.89442
																					114Glu20uM-3	1	19	-0.0294986	-0.563706	2.35187
																					114Glu20uM-3	1	20	0.428056	-0.275966	3.11428
																					114Glu20uM-3	1	21	0.0845225	-0.685634	3.02912
																					114Glu20uM-3	1	22	0.119149	-0.739027	2.20882
																					114Glu20uM-3	1	23	0.887543	-0.729471	2.04974
																					114Glu20uM-3	1	24	0.318846	-0.992016	1.82791
																					114Glu20uM-3	1	25	0.0915368	-0.638841	2.35484
																					114Glu20uM-3	1	26	-0.410606	-0.786146	2.77488
																					114Glu20uM-3	1	27	0.297966	-0.80209	3.07986
																					114Glu20uM-3	1	28	0.763594	-0.379867	2.22621
																					114Glu20uM-3	1	29	0.31462	-0.939923	2.04482
																					114Glu20uM-3	1	30	0.907614	-1.23282	1.88691
																					114Glu20uM-3	1	31	-0.647957	-0.515699	2.09162
																					114Glu20uM-3	1	32	2.11172	-0.96771	2.11996
																					114Glu20uM-3	1	33	0.200118	-0.261932	1.61808
																					114Glu20uM-3	1	34	-0.136376	-1.09139	3.06088
																					114Glu20uM-3	1	35	-0.0328583	-0.616285	1.57356
																					114Glu20uM-3	1	36	-0.0187876	-0.826166	2.58784
																					114Glu20uM-3	1	37	1.73849	-1.10359	2.44422
																					114Glu20uM-3	1	38	4.59631	-0.697969	2.36776
																					114Glu20uM-3	1	39	0.86624	-0.869823	2.81508
																					114Glu20uM-3	1	40	0.96544	-0.648448	1.85856
																					114Glu20uM-3	1	41	-0.15997	-1.29276	2.52877
																					114Glu20uM-3	1	42	4.1745	-0.0379683	2.13529
																					114Glu20uM-3	1	43	0.624831	-0.784021	1.84914
																					114Glu20uM-3	1	44	-0.45198	-0.808351	2.1073
																					114Glu20uM-3	1	45	0.623622	-0.956795	2.18896
																					114Glu20uM-3	1	46	0.523819	-0.600746	2.07614
																					114Glu20uM-3	1	47	0.131321	-0.981127	1.8171
																					114Glu20uM-3	1	48	0.897168	-0.255426	2.59467
																					114Glu20uM-3	1	49	0.289441	-0.461518	2.2388
[truncated: 657 more rows]

## Sheet: MG1655 autofluorescence
	cell_ID	mCherry fluorescence (a.u.)	GFP fluorescence (a.u.)
position	cellno	s.MR	s.MG
1	1	0.599348	0.917596
1	2	-0.229596	0.595006
1	3	-0.401948	0.0340614
1	4	0.751595	1.40818
1	5	0.570569	1.74595
1	6	0.842764	1.59095
1	7	0.274279	0.134116
1	8	-0.307197	0.203051
1	9	0.405577	0.540364
1	10	-0.214902	0.56339
1	11	-0.6511	0.208065
1	12	-0.414026	0.187923
1	13	-0.477501	0.0678242
1	14	-0.609798	0.359169
1	15	0.0444101	1.30406
1	16	-0.0386256	0.909586
1	17	0.469233	1.27399
1	18	0.404913	1.03943
1	19	-0.756955	0.690885
1	20	-0.728998	1.12501
1	21	-0.349261	0.308035
1	22	-0.0959489	0.422739
1	23	0.830277	0.90208
1	24	0.209188	1.04048
1	25	0.207641	1.07512
1	26	-0.365649	-0.1445
1	27	-0.327483	0.328989
1	28	-0.0824657	0.710351
1	29	-0.360983	0.770066
1	30	-0.0158199	0.948095
1	31	0.372529	0.814417
1	32	-0.196129	0.669984
1	33	0.347338	0.755914
1	34	0.0533148	0.805294
1	35	-0.274697	0.592094
1	36	-0.261565	-0.0918679
1	37	-0.447278	0.0134652
1	38	-0.791163	0.246091
1	39	0.0305647	0.704502
1	40	-0.235847	0.540605
1	41	-0.365635	1.04643
1	42	-0.088522	0.206668
1	43	-0.850928	0.526029
1	44	-0.663676	-0.257916
1	45	-0.41804	-0.483995
2	1	-0.102878	0.577577
2	2	0.589552	1.58261
2	3	-0.291631	0.880748
2	4	-0.503618	0.0897359
2	5	0.0321226	0.60963
2	6	-0.434247	0.979095
2	7	0.153501	1.23659
2	8	0.611484	1.6613
2	9	1.38779	2.19363
2	10	1.43912	2.3454
2	11	2.02726	3.24232
2	12	1.50647	2.44021
2	13	1.66335	2.0325
2	14	0.780033	1.55082
2	15	0.0053164	0.907717
2	16	0.634821	1.44084
2	17	0.796889	1.74966
2	18	0.0776685	0.920706
2	19	0.203861	1.07377
2	20	0.360763	1.60183
2	21	0.0897912	1.43789
2	22	0.722379	1.40086
2	23	-0.00160287	1.34725
2	24	-0.425204	0.77771
2	25	-0.125345	0.835103
2	26	-0.301621	0.968758
3	1	0.306232	0.992894
3	2	0.0850292	0.345103
3	3	0.354403	1.24671
3	4	0.0237111	1.96956
3	5	-0.42961	0.926736
3	6	-0.0717607	1.08417
3	7	-0.358791	0.792946
3	8	0.477128	0.834478
3	9	0.0749614	0.883469
3	10	0.497618	0.928993
3	11	0.520305	1.12961
3	12	0.216972	0.594731
3	13	-0.205074	0.486613
3	14	0.00225082	0.538597
3	15	0.191178	1.00397
3	16	-0.122172	0.829879
3	17	0.729201	1.26048
3	18	0.782541	1.37385
3	19	-0.111125	1.16574
3	20	0.12961	0.792449
3	21	0.246645	0.637713
3	22	0.905997	0.847128
3	23	-0.57192	0.24309
4	1	0.297635	1.18776
4	2	0.669038	1.52866
4	3	0.586432	1.35188
4	4	0.353605	1.64949
4	5	0.50351	1.49776
4	6	0.800466	1.15881
4	7	0.440466	1.3743
4	8	0.479597	0.694752
4	9	1.85515	2.06356
4	10	2.04022	2.83022
4	11	1.85268	2.57899
4	12	0.767348	2.04844
4	13	0.910277	2.34099
4	14	1.18193	1.88641
4	15	0.0460217	1.28065
4	16	-0.526682	1.75268
4	17	-0.346835	1.34414
4	18	0.0720283	0.723345
4	19	-0.0497961	1.06886
4	20	0.327574	1.19373
4	21	0.0412474	0.982159
4	22	-0.477391	1.06616
4	23	0.665069	2.13779
4	24	1.02722	2.29302
4	25	1.04827	1.31716
4	26	0.25556	0.839107
4	27	0.116094	0.919097
4	28	0.473441	0.426576
4	29	0.266932	0.9171
4	30	-0.0137145	0.734885
4	31	-0.358949	1.34999
4	32	0.298606	1.43522
4	33	0.144366	1.93699
4	34	-0.520937	0.875717
4	35	0.489184	1.51422
4	36	0.756682	0.940535
4	37	0.378884	0.671822
4	38	0.0516549	1.34297
4	39	0.143534	1.19281
4	40	0.736229	1.07719
4	41	0.253597	1.28656
4	42	0.389115	1.85479
4	43	0.267165	0.968329
4	44	0.0582504	2.04142
4	45	0.229102	0.828987
4	46	1.20979	0.901909
4	47	0.244587	0.58086
4	48	0.671302	0.899854
4	49	0.137902	1.08773
4	50	0.568645	1.64826
4	51	0.671716	1.82643
4	52	0.285089	1.24994
4	53	0.675192	1.51603
4	54	0.118466	1.23081
4	55	0.212547	1.11233
4	56	0.651994	1.77086
4	57	-0.142215	0.626727
4	58	-0.0833552	-0.129393
4	59	-0.13554	1.19035
4	60	-0.259534	0.734977
		mCherry autofluorescence	GFP autofluorescence
	mean	0.21927	1.05776
	median	0.148934	0.980627
	min	-0.850928	-0.483995
	max	2.04022	3.24232
	st.dev	0.563989	0.622317

## Sheet: bleed-through factor
	mCherry fluorescence (a.u.)	GFP fluorescence (a.u.)
	RFP_100ms	GFP_100ms		RFP bleed-through factor
pRFP	133.758	1.33964			0.0100154
	77.6866	-0.613697			-0.00789966
	82.9563	1.44592			0.0174299
	49.2214	0.446714			0.00907561
	103.222	0.698743			0.00676929
	126.547	1.31352			0.0103797
	146.194	1.91078			0.0130702
	136.643	1.68039			0.0122977
				mean	0.00889226
pGFP				GFP bleed-through factor
	2.89016	78.0871			0.0370121
	3.80987	100.972			0.0377321
	5.26258	137.761			0.0382007
	3.49657	102.319			0.0341734
	1.86083	70.0792			0.0265533
	2.2782	72.4167			0.0314597
	2.75258	99.7009			0.0276084
	4.03416	110.67			0.036452
	6.37223	87.321			0.0729748
				mean	0.0381443	factor= 0.038
