# Supplementary material for: Cell-to-cell variation and specialization in sugar metabolism in clonal bacterial populations
Source: PLoS Genet. 2017 Dec 18;13(12):e1007122. doi: 10.1371/journal.pgen.1007122 (PMC5773225; doi:10.1371/journal.pgen.1007122)
Supplement: S1 Dataset — (ZIP) [file pgen.1007122.s018.zip › Nikolic_SI_SourceData/SourceDataForFig4.xlsx]

## Sheet: chemostats
strain NN114 in carbon-limited chemostats, 10 µM 13C-Ara + 10 µM 2H-Glc								standardization per position (mean= 0, st.dev= 1)				all standardized values pulled and normalized to range [0, 1]						Model output
		cell_ID Look@NanoSIMS	cell_ID Schnitzcells			C (13C)cell	C (2H)cell					GFP fluorescence norm	mCherry fluorescence norm	Cnorm (13C)	Cnorm (2H)	(mCherry fluorescence norm - GFP fluorescence norm) / (mCherry fluorescence norm + GFP fluorescence norm)	(Cnorm (2H) - Cnorm (13C)) / (Cnorm (2H) + Cnorm (13C))
replicate	position	#i	cellno	GFP fluorescence (a.u.)	mCherry fluorescence (a.u.)	13C/(12C+13C)	2H/(1H+2H)	standardized GFP fluorescence (a.u.)	standardized mCherry fluorescence (a.u.)	standardized 13C/(12C+13C)	standardized 2H/(1H+2H)	normalized standardized GFP fluorescence (a.u.)	normalized standardized mCherry fluorescence (a.u.)	normalized standardized 13C/(12C+13C)	normalized standardized 2H/(1H+2H)	Fluorescence specialization	Isotope specialization	Growth rate on Glc / h-1	Growth rate on Ara / h-1	Total estimated growth rate / h-1	Specialization s
1low-1	1low-1_1	4	12	5.3	11.22	0.02457	0.002676	0.94117	1.79998	0.03953	0.14135	0.64528	0.78231	0.3403	0.41175	0.0959869	0.095007	0.00552851	0.0105516	0.022275	-0.395347
1low-1	1low-1_1	5	16	4.46	8.93	0.03895	0.003021	0.33934	0.83156	1.39873	0.52152	0.51078	0.57278	0.61283	0.50595	0.0572188	-0.0955326	0.00642326	0.0170696	0.0323105	-0.528368
1low-1	1low-1_1	7	1	4.43	8.52	0.02259	0.002037	0.31785	0.65817	-0.14762	-0.5628	0.50598	0.53527	0.30278	0.23727	0.0281297	-0.121304	0.00417823	0.00962522	0.0191865	-0.471899
1low-1	1low-1_1	8	17	6.35	8.91	0.0091	0.001678	1.69346	0.8231	-1.4227	-0.9584	0.81341	0.57095	0.04712	0.13925	-0.175142	0.494339	0.00335282	0.0038053	0.010022	-0.153572
1low-1	1low-1_1	11	5	4.37	7.21	0.01402	0.001638	0.27486	0.10419	-0.95766	-1.00247	0.49637	0.4154	0.14036	0.12833	-0.0888053	-0.0447728	0.00330102	0.00589409	0.0128457	-0.365284
1low-1	1low-1_1	13	2	4.45	5.86	0.012	0.001168	0.33218	-0.46672	-1.1486	-1.52039	0.50918	0.29188	0.10208	0	-0.271266	-1	0.00233954	0.00501309	0.0102988	-0.441601
1low-1	1low-1_1	15	11	2.47	6.28	0.01541	0.002558	-1.08642	-0.2891	-0.82628	0.01132	0.19214	0.33031	0.1667	0.37953	0.264465	0.389634	0.00519397	0.0065402	0.0163307	-0.204484
1low-1	1low-1_1	16	15	3.63	5.26	0.0379	0.00304	-0.25532	-0.72045	1.29948	0.54246	0.37788	0.23698	0.59293	0.51114	-0.229158	-0.0740804	0.00645157	0.0165911	0.0317013	-0.516152
1low-1	1low-1_1	20	18	4.34	6.93	0.02621	0.00438	0.25337	-0.01422	0.19454	2.01907	0.49157	0.38978	0.37139	0.87701	-0.115493	0.405014	0.00916472	0.0114478	0.0283593	-0.20131
1low-1	1low-1_1	21	7	1.27	2.67	0.03502	0.003349	-1.94617	-1.81574	1.02727	0.88296	0	0	0.53835	0.5955	0	0.0504035	0.00708158	0.0153189	0.030811	-0.448777
1low-1	1low-1_1	22	10	2.78	4.81	0.0299	0.00248	-0.86431	-0.91075	0.54332	-0.07463	0.24178	0.19581	0.44132	0.35823	-0.105053	-0.103921	0.00516845	0.0129001	0.0249967	-0.503748
1low-1	1low-1_3	2	11	9.67	16.29	0.02309	0.002163	2.52837	2.80609	-0.52916	-0.5316	1	1	0.22628	0.245	0	0.0397216	0.00444383	0.00985477	0.0198603	-0.456953
1low-1	1low-1_3	4	13	7.37	10.17	0.03245	0.002674	1.20212	0.41567	-0.2822	-0.37667	0.7036	0.4828	0.2758	0.28339	-0.186109	0.0135732	0.00560538	0.0140668	0.0271655	-0.506183
1low-1	1low-1_3	5	23	6.41	9.52	0.04714	0.004148	0.64856	0.16179	0.1054	0.07023	0.57989	0.42787	0.35351	0.39413	-0.150849	0.054331	0.00901814	0.0210792	0.0410503	-0.481396
1low-1	1low-1_3	6	25	4.96	7.61	0.0411	0.003164	-0.18756	-0.58424	-0.05396	-0.22811	0.39303	0.26645	0.32156	0.3202	-0.191939	-0.00211917	0.00676037	0.0180819	0.0341161	-0.531061
1low-1	1low-1_3	9	16	3.52	6.38	0.02955	0.002406	-1.0179	-1.06467	-0.35871	-0.45792	0.20746	0.1625	0.26046	0.26326	-0.121527	0.00534637	0.00500889	0.0127355	0.0245596	-0.510623
1low-1	1low-1_3	11	29	3.72	6.41	0.01247	0.001921	-0.90258	-1.05295	-0.80938	-0.60497	0.23323	0.16504	0.17009	0.22682	-0.171216	0.142929	0.00386652	0.00524568	0.0127263	-0.239951
1low-1	1low-1_3	12	4	4.1	7.24	0.10374	0.010493	-0.68346	-0.72876	1.59881	1.99395	0.2822	0.23518	0.65295	0.87079	-0.090881	0.142964	0.0267588	0.0532187	0.103202	-0.426143
1low-1	1low-1_3	13	12	6.9	11.89	0.01499	0.001871	0.93111	1.08749	-0.74288	-0.62013	0.64303	0.62816	0.18343	0.22307	-0.0116977	0.0975154	0.0037819	0.00632152	0.0140966	-0.33632
1low-1	1low-1_3	14	1	4.79	8.7	0.01534	0.001648	-0.28558	-0.1585	-0.73365	-0.68774	0.37112	0.35857	0.18528	0.20631	-0.0171991	0.0537041	0.00332922	0.00645945	0.0136668	-0.401065
1low-1	1low-1_3	15	5	3.34	7.62	0.04251	0.002813	-1.1217	-0.58034	-0.01676	-0.33453	0.18426	0.2673	0.32902	0.29383	0.183896	-0.0564984	0.0060142	0.0186759	0.0339464	-0.583182
1low-1	1low-1_3	16	30	3.88	7.18	0.02986	0.0045	-0.81032	-0.7522	-0.35054	0.17695	0.25385	0.23011	0.26209	0.42057	-0.0490536	0.232151	0.00948672	0.0131136	0.0310227	-0.250339
1low-1	1low-1_3	17	17	3.76	6.83	0.07995	0.010503	-0.87951	-0.8889	0.9711	1.99698	0.23838	0.20054	0.52709	0.87154	-0.0862116	0.246277	0.0254156	0.039656	0.0850366	-0.313529
1low-1	1low-1_3	18	10	3.95	7.07	0.16934	0.012213	-0.76995	-0.79516	3.32968	2.51543	0.26287	0.22082	1	1	-0.0869358	0	0.0371204	0.09809	0.16697	-0.554109
1low-1	1low-1_3	19	3	6.41	10.95	0.03738	0.001911	0.64856	0.72033	-0.15212	-0.608	0.57989	0.54872	0.30188	0.22607	-0.027618	-0.143593	0.00402545	0.0161912	0.0279725	-0.661933
1low-1	1low-1_3	20	21	6.86	11.7	0.02852	0.002751	0.90804	1.01328	-0.38589	-0.35332	0.63788	0.6121	0.25501	0.28918	-0.0206243	0.0627906	0.00572739	0.0123136	0.024943	-0.445318
1low-1	1low-1_3	22	9	4.74	8.98	0.02873	0.002986	-0.31442	-0.04913	-0.38035	-0.28208	0.36467	0.38223	0.25612	0.30683	0.0235105	0.090079	0.00622737	0.0124329	0.0257721	-0.414915
1low-1	1low-1_3	24	19	7.18	11.73	0.01464	0.001473	1.09256	1.02499	-0.75212	-0.7408	0.67912	0.61463	0.18157	0.19317	-0.0498473	0.0309548	0.00296917	0.00615052	0.0127451	-0.428191
1low-1	1low-1_3	25	6	3.98	7.07	0.04084	0.003116	-0.75265	-0.79516	-0.06083	-0.24266	0.26674	0.22082	0.32018	0.3166	-0.0941833	-0.00562204	0.00665267	0.0179541	0.0338036	-0.534262
1low-1	1low-1_3	26	20	4.88	9.67	0.02812	0.001657	-0.23369	0.22038	-0.39645	-0.68501	0.38272	0.44054	0.25289	0.20699	0.070233	-0.0998086	0.00342613	0.0120202	0.0214653	-0.620126
2low-1	2low-1_1	6	7	0.72	3.04	0.01656	0.001582	-0.82918	-0.28363	-0.546	0.29609	0.24963	0.33149	0.2229	0.45009	0.140866	0.337583	0.00320141	0.00697911	0.0142107	-0.449175
2low-1	2low-1_1	7	8	0.82	2.79	0.00759	0.000876	-0.28546	-0.70696	-1.13061	-1.0769	0.37115	0.2399	0.10568	0.10989	-0.214794	0.0195296	0.0017381	0.00314701	0.00686242	-0.370541
2low-1	2low-1_1	8	2	0.81	2.92	0.03634	0.002068	-0.33983	-0.48683	0.74315	1.24123	0.359	0.28753	0.48139	0.68428	-0.110544	0.174054	0.00435122	0.0157428	0.0277897	-0.63078
2low-1	2low-1_1	15	12	1.14	4.08	0.03926	0.001193	1.45447	1.47742	0.93346	-0.46042	0.76	0.71252	0.51954	0.26264	-0.032244	-0.328441	0.00251139	0.016937	0.0270024	-0.784269
2low-1	2low-1_2	2	15	1.37	3.77	0.00842	0.000822	1.47699	0.44617	-1.01548	-0.95473	0.76503	0.4894	0.12877	0.14016	-0.219725	0.042353	0.00163206	0.00349288	0.00719843	-0.44062
2low-1	2low-1_2	4	17	1.24	4.36	0.0175	0.001588	0.89219	1.43331	-0.39665	-0.34009	0.63434	0.70298	0.25285	0.29246	0.0513265	0.0726376	0.00321906	0.00738371	0.0147944	-0.469467
2low-1	2low-1_2	5	1	0.77	3.56	0.04428	0.003558	-1.22208	0.09481	1.42849	1.24066	0.16182	0.41338	0.6188	0.68414	0.437344	0.0501481	0.00766572	0.0196259	0.0373658	-0.515534
2low-1	2low-1_2	6	2	0.92	3.28	0.02937	0.003556	-0.54731	-0.37366	0.41233	1.23905	0.31263	0.31201	0.41505	0.68374	-0.000992572	0.244533	0.00744874	0.0127835	0.0278732	-0.349818
2low-1	2low-1_2	7	11	0.94	3.51	0.00743	0.000883	-0.45734	0.01115	-1.08295	-0.90579	0.33273	0.39527	0.11524	0.15229	0.0859066	0.138489	0.00175152	0.00308029	0.00678782	-0.35786
2low-1	2low-1_2	10	5	1.01	2.54	0.03292	0.001664	-0.14245	-1.61178	0.65427	-0.2791	0.40311	0.04413	0.46356	0.30757	-0.802656	-0.202288	0.00347094	0.0141531	0.0244523	-0.665131
2low-1	2low-1_4	5	11	4.99	13.02	0.04902	0.004994	0.70711	0.70711	-0.70711	-0.70711	0.59297	0.54586	0.1906	0.20152	-0.041367	0.0278486	0.0109519	0.0221411	0.0449342	-0.423201
2low-1	2low-1_4	7	9	4.16	10.86	0.1201	0.01019	-0.70711	-0.70711	0.70711	0.70711	0.27691	0.23987	0.47416	0.55193	-0.0716746	0.0757926	0.0269261	0.0629097	0.115139	-0.495299
2low-1	2low-1_5	2	4	0.66	4.27	0.04016	0.002817	0.57924	0.66317	1.19707	-0.3316	0.5644	0.53635	0.5724	0.29456	-0.0254826	-0.320476	0.00599548	0.0175938	0.0324598	-0.563659
2low-1	2low-1_5	4	7	0.46	3.53	0.02795	0.00415	-0.12287	-0.14966	0.01548	1.822	0.40748	0.36048	0.33548	0.82818	-0.0612011	0.423405	0.00869948	0.0122085	0.028762	-0.257323
2low-1	2low-1_5	5	1	0.44	3.22	0.03868	0.003761	-0.19308	-0.49017	1.05384	1.19353	0.39179	0.28681	0.54368	0.67246	-0.154701	0.105892	0.00802644	0.0170576	0.03439	-0.442154
2low-1	2low-1_5	6	12	1.02	5.01	0.02421	0.002562	1.84304	1.476	-0.34644	-0.74358	0.84684	0.71222	0.26292	0.19248	-0.0863469	-0.154677	0.00528549	0.0103822	0.0217169	-0.407462
2low-1	2low-1_5	7	6	0.41	3.55	0.01635	0.003106	-0.2984	-0.12769	-1.10707	0.13531	0.36825	0.36523	0.1104	0.41025	-0.00411736	0.575915	0.006336	0.00697967	0.0184915	-0.139114
2low-1	2low-1_5	9	8	0.63	4.44	0.01066	0.002693	0.47392	0.8499	-1.6577	-0.53194	0.54086	0.57675	0	0.24492	0.0321132	1	0.00542503	0.00450443	0.0138514	0.00251208
2low-1	2low-1_5	10	5	0.06	2.04	0.03271	0.002406	-1.52709	-1.7863	0.47612	-0.99562	0.09366	0.00637	0.42784	0.13003	-0.872638	-0.533834	0.00503769	0.0141506	0.0265272	-0.547241
2low-1	2low-1_5	12	13	0.28	3.27	0.0316	0.002683	-0.75477	-0.43525	0.3687	-0.54809	0.26626	0.29869	0.40631	0.24092	0.0574033	-0.255535	0.00561501	0.0136855	0.0266598	-0.495021
2low-2	2low-2_1	4	7	1.65	8.78	0.01791	0.002154	1.38677	1.00451	-0.88406	-0.66396	0.74487	0.6102	0.15512	0.21221	-0.0993823	0.155419	0.00438347	0.00759706	0.0166769	-0.352713
2low-2	2low-2_1	6	5	1.39	8.47	0.0268	0.002494	0.7943	0.84936	-0.26403	-0.47847	0.61246	0.57663	0.27944	0.25817	-0.0301323	-0.039564	0.00516817	0.0115215	0.0231154	-0.459591
2low-2	2low-2_1	7	4	0.54	3.62	0.02803	0.003009	-1.14262	-1.5779	-0.17825	-0.1975	0.17958	0.05146	0.29664	0.32779	-0.554536	0.0498855	0.00626781	0.0121223	0.0254042	-0.401454
2low-2	2low-2_1	8	10	0.62	6.92	0.02896	0.002651	-0.96032	0.07364	-0.11338	-0.39281	0.22032	0.40879	0.30965	0.27939	0.299582	-0.0513717	0.00552035	0.0124992	0.0249195	-0.466063
2low-2	2low-2_1	9	12	0.64	4.42	0.01293	0.001386	-0.91475	-1.17752	-1.23139	-1.08296	0.23051	0.13809	0.08548	0.10839	-0.250733	0.118172	0.00278378	0.00541738	0.0114733	-0.402007
2low-2	2low-2_1	10	3	1.17	7.9	0.05118	0.005959	0.29298	0.5641	1.43634	1.41194	0.50042	0.51491	0.62037	0.72658	0.0142712	0.0788522	0.0132012	0.0233866	0.0494324	-0.366868
2low-2	2low-2_1	11	2	1.28	7.3	0.04829	0.005944	0.54364	0.26382	1.23478	1.40376	0.55644	0.44994	0.57996	0.72455	-0.105825	0.110839	0.0130923	0.0219824	0.0474564	-0.342566

## Sheet: batch
strain NN114 in batch cultures, 1.5 mM 13C-Ara + 1.5 mM 2H-Glc								standardization per position (mean= 0, st.dev= 1)				all standardized values pulled and normalized to range [0, 1]
		cell_ID Look@NanoSIMS	cell_ID Schnitzcells			C (13C)cell	C (2H)cell					GFP fluorescence norm	mCherry fluorescence norm	Cnorm (13C)	Cnorm (2H)	(mCherry fluorescence norm - GFP fluorescence norm) / (mCherry fluorescence norm + GFP fluorescence norm)	(Cnorm (2H) - Cnorm (13C)) / (Cnorm (2H) + Cnorm (13C))
replicate	position	#i	cellno	GFP fluorescence (a.u.)	mCherry fluorescence (a.u.)	13C/(12C+13C)	2H/(1H+2H)	standardized GFP fluorescence (a.u.)	standardized mCherry fluorescence (a.u.)	standardized 13C/(12C+13C)	standardized 2H/(1H+2H)	normalized standardized GFP fluorescence (a.u.)	normalized standardized mCherry fluorescence (a.u.)	normalized standardized 13C/(12C+13C)	normalized standardized 2H/(1H+2H)	Fluorescence specialization	Isotope specialization
Batch-F4	Batch-F4_5	9	69	6.34816	7.92979	0.000119615	0.0201338	1.40272	0.51945	-0.59048	0.43109	0.69071	0.46204	0.11935	0.56185	-0.198369	0.649589
Batch-F4	Batch-F4_5	11	102	5.84856	8.93489	0.000259615	0.0154838	0.66796	1.49411	0.1626	-0.92752	0.52619	0.62263	0.23351	0.29306	0.083947	0.11309
Batch-F4	Batch-F4_5	13	5	6.01226	7.48299	0.000229615	0.0189238	0.90308	0.08085	0.00122	0.07756	0.57884	0.38978	0.20905	0.49191	-0.195185	0.403532
Batch-F4	Batch-F4_5	14	34	5.81106	8.08969	0.000239615	0.0153838	0.60918	0.6754	0.05501	-0.95674	0.51303	0.48774	0.2172	0.28728	-0.0252705	0.138915
Batch-F4	Batch-F4_5	16	18	6.50326	8.51949	9.96154e-05	0.0186238	1.62314	1.0945	-0.69806	-0.01009	0.74006	0.55679	0.10305	0.47457	-0.141319	0.643191
Batch-F4	Batch-F4_5	17	62	4.96596	6.98349	0.000199615	0.0196238	-0.62521	-0.40648	-0.16015	0.28208	0.23665	0.30949	0.18459	0.53237	0.133372	0.485076
Batch-F4	Batch-F4_5	19	95	4.64826	5.80129	0.000179615	0.0158938	-1.09546	-1.55658	-0.26773	-0.80773	0.13135	0.12	0.16828	0.31676	-0.0451562	0.306119
Batch-F4	Batch-F4_5	20	47	6.32056	8.07139	0.000529615	0.0236038	1.35863	0.6559	1.61496	1.44493	0.68084	0.48452	0.45367	0.76243	-0.168463	0.253894
Batch-F4	Batch-F4_5	21	86	5.72116	7.59509	0.000249615	0.0223438	0.47692	0.19781	0.1088	1.07679	0.48342	0.40905	0.22536	0.68959	-0.0833305	0.507383
Batch-F4	Batch-F4_5	22	75	5.17706	7.28799	0.000239615	0.0171838	-0.31661	-0.10433	0.05501	-0.43082	0.30574	0.35927	0.2172	0.39133	0	0.286149
Batch-F4	Batch-F4_5	23	118	5.12476	7.31489	0.000389615	0.0145138	-0.40478	-0.08484	0.86188	-1.21093	0.286	0.36248	0.33952	0.23699	0.117937	-0.177846
Batch-F4	Batch-F4_5	24	104	4.43906	5.19739	0.000239615	0.0203338	-1.40405	-2.14138	0.05501	0.48952	0.06226	0.02365	0.2172	0.57341	-0.449424	0.450551
Batch-F4	Batch-F4_5	27	30	4.67046	6.34509	0.000359615	0.0277138	-1.06607	-1.02052	0.70051	2.64577	0.13793	0.20832	0.31505	1	0.203292	0.520855
Batch-F4	Batch-F4_5	30	82	5.21476	6.75639	0.000209615	0.0135738	-0.27253	-0.6209	-0.10636	-1.48557	0.31561	0.27416	0.19274	0.18266	-0.0702816	-0.0268514
Batch-F4	Batch-F4_5	31	101	4.90716	6.69829	0.000109615	0.0153938	-0.71338	-0.67938	-0.64427	-0.95381	0.2169	0.26452	0.1112	0.28786	0.0989157	0.44269
Batch-F4	Batch-F4_5	32	105	4.44356	6.68729	6.96154e-05	0.0198438	-1.40405	-0.68913	-0.85944	0.34636	0.06226	0.26292	0.07858	0.54509	0.617074	0.748008
Batch-F4	Batch-F4_5	33	13	4.98526	6.66279	0.000129615	0.0211638	-0.59582	-0.71837	-0.53669	0.73203	0.24323	0.2581	0.12751	0.62139	0.0296611	0.659474
Batch-F4	Batch-F4_5	34	76	4.69316	6.54109	0.000179615	0.0208238	-1.03668	-0.83533	-0.26773	0.63269	0.14452	0.23883	0.16828	0.60173	0.246015	0.562915
Batch-F4	Batch-F4_5	35	63	5.86056	6.82349	0.000299615	0.0192238	0.68266	-0.56242	0.37776	0.16521	0.52948	0.28379	0.26613	0.50925	-0.302101	0.313549
Batch-F4	Batch-F4_5	36	28	5.27656	7.63279	5.96154e-05	0.0202938	-0.16966	0.22705	-0.91323	0.47784	0.33865	0.41387	0.07043	0.5711	0.0999575	0.780431
Batch-F4	Batch-F4_5	37	60	5.18736	7.25939	0.000299615	0.0165338	-0.30192	-0.13357	0.37776	-0.62074	0.30903	0.35445	0.26613	0.35376	0.0684572	0.141364
Batch-F4	Batch-F4_5	38	61	6.19256	8.53399	0.000189615	0.0146338	1.1676	1.10425	-0.21394	-1.17587	0.63807	0.55839	0.17643	0.24393	-0.0665965	0.160577
Batch-F4	Batch-F4_5	39	36	5.08656	6.96109	0.000319615	0.0190838	-0.44887	-0.42597	0.48534	0.12431	0.27613	0.30628	0.28244	0.50116	0.0517677	0.279122
Batch-F4	Batch-F4_5	40	123	5.47926	7.40239	0.000189615	0.0150038	0.12424	0.00288	-0.21394	-1.06776	0.40445	0.37693	0.17643	0.26532	-0.0352197	0.201222
Batch-F4	Batch-F4_5	41	50	4.62586	6.48839	0.000319615	0.0229338	-1.12485	-0.88406	0.48534	1.24918	0.12477	0.2308	0.28244	0.7237	0.298197	0.438567
Batch-F4	Batch-F4_5	42	71	6.13916	8.83589	0.000149615	0.0182438	1.09412	1.40639	-0.42911	-0.12112	0.62161	0.60817	0.14382	0.4526	-0.0109288	0.517722
Batch-F4	Batch-F4_5	43	52	5.19056	7.08719	0.000209615	0.0181838	-0.30192	-0.29927	-0.10636	-0.13865	0.30903	0.32715	0.19274	0.44913	0.0284825	0.399442
Batch-F4	Batch-F4_5	44	96	5.00796	7.11489	0.000129615	0.0223738	-0.56643	-0.27977	-0.53669	1.08556	0.24981	0.33036	0.12751	0.69133	0.138839	0.688559
Batch-F4	Batch-F4_5	45	49	5.30566	7.27319	0.000169615	0.0203238	-0.12558	-0.12383	-0.32152	0.4866	0.34852	0.35606	0.16013	0.57283	0.0107014	0.563059
Batch-F4	Batch-F4_5	46	112	6.60576	8.25589	6.96154e-05	0.0104138	1.78479	0.84109	-0.85944	-2.40884	0.77626	0.51504	0.07858	0	-0.202292	-1
Batch-F4	Batch-F4_5	47	111	5.10356	7.62139	0.000319615	0.0168638	-0.43417	0.21731	0.48534	-0.52432	0.27942	0.41226	0.28244	0.37283	0.192054	0.137943
Batch-F4	Batch-F4_5	48	127	5.99036	8.11879	0.000129615	0.0141938	0.87369	0.70464	-0.53669	-1.30442	0.57226	0.49255	0.12751	0.2185	-0.0748584	0.262969
Batch-F4	Batch-F4_5	49	33	5.70556	8.09189	0.000149615	0.0224738	0.46223	0.6754	-0.42911	1.11478	0.48013	0.48774	0.14382	0.69711	0.00786263	0.65795
Batch-F4	Batch-F4_5	52	110	5.14906	7.41579	0.000139615	0.0192938	-0.3607	0.02237	-0.4829	0.18566	0.29587	0.38014	0.13566	0.51329	0.124658	0.581909
Batch-F4	Batch-F4_5	54	83	5.47686	6.47489	6.96154e-05	0.0180438	0.12424	-0.90356	-0.85944	-0.17955	0.40445	0.22759	0.07858	0.44104	-0.279824	0.697548
Batch-F4	Batch-F4_5	56	32	4.48086	7.52169	6.96154e-05	0.0158138	-1.34527	0.11984	-0.85944	-0.8311	0.07542	0.3962	0.07858	0.31214	0.680166	0.597768
Batch-F4	Batch-F4_5	57	53	5.35346	7.93669	5.96154e-05	0.0260538	-0.0668	0.5292	-0.91323	2.16076	0.36168	0.46365	0.07043	0.90405	0.123551	0.855451
Batch-F4	Batch-F4_5	58	41	6.12556	8.30419	0.000209615	0.0201438	1.07942	0.88008	-0.10636	0.43401	0.61832	0.52146	0.19274	0.56243	-0.0849813	0.489545
Batch-F4	Batch-F4_5	59	9	4.46516	6.10939	0.000459615	0.0162738	-1.35997	-1.25444	1.23842	-0.6967	0.07213	0.16978	0.3966	0.33873	0.403663	-0.0786994
Batch-F4	Batch-F4_5	61	117	7.28646	11.2849	0.000209615	0.0159238	2.78406	3.78457	-0.10636	-0.79896	1	1	0.19274	0.3185	0	0.24599
Batch-F4	Batch-F4_5	62	122	5.40656	8.25109	0.00119962	0.0214638	0.02137	0.83134	5.21896	0.81968	0.38142	0.51343	1	0.63873	0.147522	-0.220457
Batch-F4	Batch-F4_5	63	67	5.84656	7.15929	0.000349615	0.0214338	0.66796	-0.23104	0.64672	0.81091	0.52619	0.33839	0.3069	0.63699	-0.217215	0.349712
Batch-F4	Batch-F4_5	64	17	4.88316	6.78199	0.000259615	0.0193338	-0.75747	-0.60141	0.1626	0.19735	0.20703	0.27737	0.23351	0.51561	0.145211	0.376575
Batch-F4	Batch-F4_5	65	3	4.29756	5.84599	2.96154e-05	0.0158538	-1.60979	-1.50785	-1.0746	-0.81941	0.01619	0.12803	0.04597	0.31445	0.775482	0.744909
Batch-F6	Batch-F6_6	3	16	3.57817	5.96226	0.000739615	0.0171011	-0.65643	-0.34179	1.48736	-1.52069	0.22966	0.32014	0.43433	0.17571	0.164569	-0.423939
Batch-F6	Batch-F6_6	4	14	3.20887	5.19896	0.000189615	0.0211011	-1.16243	-1.03603	-0.2656	-0.76405	0.11636	0.20576	0.1686	0.3254	0.277536	0.317409
Batch-F6	Batch-F6_6	7	18	3.33497	4.52626	0.000809615	0.0220211	-0.99832	-1.64805	1.71046	-0.59002	0.1531	0.10493	0.46815	0.35983	-0.186684	-0.130824
Batch-F6	Batch-F6_6	12	40	5.08757	8.13136	9.96154e-05	0.0255011	1.40859	1.64044	-0.55245	0.06826	0.69202	0.64674	0.12512	0.49007	-0.0338223	0.593231
Batch-F6	Batch-F6_6	14	34	4.01847	6.69446	0.000809615	0.0363911	-0.0547	0.32504	1.71046	2.12821	0.36439	0.43001	0.46815	0.89761	0.0826032	0.314448
Batch-F6	Batch-F6_6	15	20	5.09087	7.47716	9.96154e-05	0.0190411	1.40859	1.04668	-0.55245	-1.15372	0.69202	0.54891	0.12512	0.24831	-0.115325	0.329888
Batch-F6	Batch-F6_6	16	26	4.00587	6.81086	6.96154e-05	0.0301911	-0.06838	0.43466	-0.64806	0.95541	0.36132	0.44807	0.11063	0.66558	0.107179	0.714948
Batch-F6	Batch-F6_6	17	8	4.42897	6.81046	9.96154e-05	0.0276811	0.506	0.43466	-0.55245	0.48062	0.48993	0.44807	0.12512	0.57165	-0.0446269	0.640857
Batch-F6	Batch-F6_6	18	19	2.83257	4.87946	2.96154e-05	0.0287311	-1.68211	-1.32834	-0.77555	0.67924	0	0.1576	0.0913	0.61094	1	0.739975
Batch-F6	Batch-F6_6	19	24	4.70497	7.18006	2.96154e-05	0.0239511	0.87524	0.77264	-0.77555	-0.22494	0.5726	0.50376	0.0913	0.43206	-0.0639563	0.651101
Batch-F6	Batch-F6_6	20	42	3.93177	5.67426	0.000179615	0.0231811	-0.17778	-0.6067	-0.29747	-0.3706	0.33683	0.2765	0.16377	0.40324	-0.0983647	0.422338
Batch-F6	Batch-F6_6	22	12	4.50267	6.66936	0.000119615	0.0267911	0.60173	0.30677	-0.4887	0.31227	0.51136	0.427	0.13478	0.53834	-0.0899015	0.599536
Batch-F8	Batch-F8_3	3	36	3.58411	7.19718	0.000169615	0.0448355	-0.94456	-0.6832	-1.22163	1.21655	0.16514	0.26389	0.02368	0.71724	0.23017	0.936079
Batch-F8	Batch-F8_3	4	18	3.42881	7.27578	0.000319615	0.0389755	-1.25582	-0.56981	-0.04999	0.44364	0.09545	0.28258	0.20129	0.56433	0.495014	0.474178
Batch-F8	Batch-F8_3	5	15	3.37681	6.07498	0.000169615	0.0269255	-1.35957	-2.2849	-1.22163	-1.1457	0.07222	0	0.02368	0.2499	-1	0.826888
Batch-F8	Batch-F8_3	6	39	3.82191	8.31268	0.000209615	0.0410255	-0.44655	0.89015	-0.90919	0.71403	0.27665	0.52312	0.07104	0.61783	0.308176	0.793749
Batch-F8	Batch-F8_3	7	35	3.83801	7.74988	0.000249615	0.0456455	-0.40505	0.09639	-0.59675	1.32338	0.28594	0.39234	0.1184	0.73838	0.156867	0.723616
Batch-F8	Batch-F8_3	8	10	4.08261	8.56568	0.000149615	0.0386055	0.09296	1.25868	-1.37784	0.39484	0.39745	0.58384	0	0.55468	0.189944	1
Batch-F8	Batch-F8_3	9	38	4.20271	7.46608	0.000409615	0.0448255	0.34197	-0.3005	0.65299	1.21523	0.4532	0.32695	0.30785	0.71698	-0.161828	0.399217
Batch-F8	Batch-F8_3	10	8	3.93891	8.57968	0.000159615	0.0297555	-0.19754	1.27285	-1.29974	-0.77243	0.3324	0.58617	0.01184	0.32375	0.276266	0.929438
Batch-F8	Batch-F8_3	12	47	3.37321	6.57998	0.000159615	0.0413055	-1.38032	-1.56201	-1.29974	0.75096	0.06757	0.1191	0.01184	0.62513	0.276049	0.962824
Batch-F8	Batch-F8_3	13	13	4.55051	7.78278	0.000299615	0.0442955	1.06824	0.13891	-0.20621	1.14533	0.61582	0.39934	0.17761	0.70315	-0.213247	0.596689
Batch-F8	Batch-F8_3	18	51	5.29941	8.83168	0.000459615	0.0401255	2.62453	1.62721	1.04354	0.59532	0.96428	0.64456	0.36705	0.59434	-0.198727	0.236418
Batch-F8	Batch-F8_3	20	44	4.22111	8.12808	0.000279615	0.0286255	0.38347	0.63501	-0.36243	-0.92147	0.46249	0.48108	0.15392	0.29426	0.0197018	0.313133
Batch-F8	Batch-F8_3	21	21	4.12371	6.71658	0.000299615	0.0251155	0.17596	-1.36357	-0.20621	-1.38443	0.41603	0.1518	0.17761	0.20267	-0.465333	0.0658988
Batch-F8	Batch-F8_3	24	14	4.03431	7.04408	0.000369615	0.0382255	-0.01079	-0.90999	0.34056	0.34472	0.37422	0.22653	0.26049	0.54476	-0.245843	0.353021
Batch-F8	Batch-F8_3	25	3	4.27861	7.60198	0.000229615	0.0229955	0.50797	-0.11623	-0.75297	-1.66404	0.49037	0.35731	0.09472	0.14735	-0.15697	0.217416
Batch-F8	Batch-F8_3	26	26	3.59101	7.43928	0.000349615	0.0407355	-0.92381	-0.34302	0.18434	0.67578	0.16979	0.31994	0.23681	0.61026	0.306598	0.440873
Batch-F8	Batch-F8_3	27	34	4.80951	8.31468	0.000349615	0.0360655	1.60775	0.89015	0.18434	0.05983	0.73662	0.52312	0.23681	0.4884	-0.169479	0.34692
Batch-F8	Batch-F8_3	28	41	4.17401	7.39428	0.000479615	0.0428555	0.27972	-0.41389	1.19976	0.9554	0.43926	0.30827	0.39073	0.66558	-0.17523	0.260198
Batch-F8	Batch-F8_3	29	33	4.58731	8.47468	0.000329615	0.0423355	1.15124	1.11693	0.02812	0.88681	0.6344	0.56048	0.21313	0.65201	-0.061864	0.507294
Batch-F8	Batch-F8_3	30	1	4.65961	8.61368	0.000479615	0.0274755	1.29649	1.31538	1.19976	-1.07315	0.66692	0.59318	0.39073	0.26425	-0.0585192	-0.193105
Batch-F8	Batch-F8_3	31	23	4.01401	7.80638	0.000299615	0.0212355	-0.05229	0.18143	-0.20621	-1.89618	0.36493	0.40635	0.17761	0.10142	0.0537029	-0.273053
Batch-F8	Batch-F8_3	33	40	3.90761	7.54668	0.000399615	0.0295255	-0.2598	-0.1871	0.57488	-0.80277	0.31846	0.34563	0.29601	0.31774	0.0409131	0.0354053
Batch-F8	Batch-F8_3	34	25	3.92291	7.63638	0.000479615	0.0282855	-0.23905	-0.05953	1.19976	-0.96632	0.32311	0.36665	0.39073	0.28539	0.0631234	-0.155801
Batch-F8	Batch-F8_3	35	11	3.48981	8.04148	0.000379615	0.0331955	-1.13132	0.50744	0.41866	-0.31871	0.12332	0.46006	0.27233	0.41351	0.577222	0.20585
Batch-F8	Batch-F8_3	39	30	3.58871	6.87818	0.000669615	0.0373055	-0.92381	-1.13678	2.68383	0.22338	0.16979	0.18916	0.6157	0.52076	0.0539629	-0.0835401
