# Supplementary material for: Cell-to-cell variation and specialization in sugar metabolism in clonal bacterial populations
Source: PLoS Genet. 2017 Dec 18;13(12):e1007122. doi: 10.1371/journal.pgen.1007122 (PMC5773225; doi:10.1371/journal.pgen.1007122)
Supplement: S1 Dataset — (ZIP) [file pgen.1007122.s018.zip › Nikolic_SI_SourceData/SourceDataSI/SourceDataForFigS1.xlsx]

## Sheet: Fig S1
		lim3	20.2 µM NH4Cl				lim4	2.02 µM NH4Cl				lim5	4.04 µM NH4Cl				lim1	2.02 mM NH4Cl
Kinetic read		OD600 values					OD600 values					OD600 values					OD600 values
Time (hh:mm:ss)		replicate A	replicate B	replicate C	replicate D		replicate A	replicate B	replicate C	replicate D		replicate A	replicate B	replicate C	replicate D		replicate A	replicate B	replicate C	replicate D
00:00:06		0	0.004	0.001	0.007		0.015	0.022	0	0.009		0.015	0.006	0	0.009		0	0.004	0.003	0.004
00:15:06		0.001	0.011	0.001	0.006		0.003	0.01	0	0.009		0.006	0.006	0	0.009		0	0.003	0.002	0.005
00:30:06		0.001	0.01	0.001	0.006		0.004	0.01	0.001	0.008		0.004	0.006	0	0.009		0	0.004	0.003	0.005
00:45:06		0.001	0.006	0.001	0.008		0.004	0.01	0.002	0.009		0.004	0.006	0	0.008		0	0.003	0.003	0.006
01:00:06		0.002	0.007	0.002	0.008		0.004	0.012	0.003	0.008		0.004	0.005	0	0.008		0	0.003	0.003	0.004
01:15:06		0.001	0.008	0.007	0.01		0.005	0.013	0.003	0.008		0.004	0.005	0	0.008		-0.001	0.002	0.003	0.004
01:30:06		0.002	0.007	0.006	0.01		0.005	0.013	0.004	0.008		0.004	0.005	0	0.008		0	0.002	0.003	0.004
01:45:06		0.002	0.007	0.007	0.007		0.006	0.012	0.004	0.008		0.004	0.006	0	0.008		0	0.002	0.002	0.004
02:00:06		0.002	0.007	0.005	0.007		0.006	0.013	0.004	0.008		0.004	0.005	0	0.008		0	0.001	0.002	0.004
02:15:06		0.002	0.008	0.004	0.006		0.006	0.012	0.005	0.008		0.004	0.005	0.001	0.008		0	0.002	0.001	0.003
02:30:06		0.002	0.006	0.004	0.008		0.007	0.011	0.004	0.008		0.004	0.004	0	0.008		0	0.002	0.002	0.005
02:45:06		0.002	0.005	0.004	0.007		0.007	0.011	0.004	0.008		0.005	0.005	0.001	0.009		0	0.002	0.002	0.003
03:00:06		0.002	0.005	0.005	0.006		0.007	0.012	0.003	0.008		0.004	0.005	0	0.008		0.001	0.001	0.002	0.003
03:15:06		0.002	0.005	0.005	0.007		0.006	0.012	0.003	0.015		0.003	0.005	0	0.008		0	0.001	0.002	0.004
03:30:06		0.002	0.007	0.004	0.007		0.007	0.011	0.004	0.008		0.003	0.005	0	0.008		0	0.001	0.002	0.004
03:45:06		0.002	0.006	0.004	0.007		0.007	0.012	0.004	0.009		0.003	0.004	0	0.008		0	0.001	0.002	0.005
04:00:06		0.002	0.004	0.004	0.007		0.006	0.014	0.004	0.008		0.005	0.005	0	0.009		0.001	0.001	0.002	0.003
04:15:06		0.002	0.005	0.002	0.006		0.006	0.013	0.004	0.009		0.005	0.005	0	0.008		0	0.001	0.003	0.003
04:30:06		0	0.006	0.003	0.014		0.006	0.013	0.005	0.008		0.003	0.003	0.001	0.008		0	0.002	0.002	0.003
04:45:06		0.003	0.006	0.003	0.006		0.006	0.011	0.003	0.009		0.004	0.005	0	0.008		0	0.001	0.002	0.003
05:00:06		0.002	0.006	0.003	0.007		0.007	0.011	0.004	0.01		0.003	0.004	0	0.008		0	0.001	0.002	0.002
05:15:06		0.002	0.007	0.003	0.006		0.007	0.012	0.004	0.01		0.005	0.005	0	0.009		0	0.001	0.002	0.003
05:30:06		0.003	0.006	0.003	0.007		0.007	0.013	0.004	0.009		0.004	0.005	0	0.008		0	0.002	0.002	0.004
05:45:06		0.003	0.006	0.004	0.007		0.009	0.013	0.004	0.008		0.004	0.004	0.001	0.008		0	0.001	0.002	0.004
06:00:06		0.004	0.007	0.003	0.006		0.007	0.013	0.004	0.01		0.005	0.004	0	0.008		0	0.001	0.003	0.003
06:15:06		0.004	0.006	0.003	0.007		0.007	0.013	0.006	0.009		0.004	0.005	0	0.008		0	0.001	0.002	0.003
06:30:06		0.004	0.007	0.002	0.007		0.008	0.013	0.005	0.009		0.003	0.005	0	0.008		0	0.001	0.002	0.003
06:45:06		0.004	0.007	0.003	0.007		0.006	0.011	0.006	0.009		0.004	0.005	0	0.008		0	0.001	0.002	0.003
07:00:06		0.004	0.008	0.003	0.008		0.008	0.014	0.004	0.009		0.003	0.005	0	0.008		0	0.001	0.002	0.004
07:15:06		0.004	0.008	0.004	0.006		0.007	0.013	0.004	0.008		0.003	0.004	0.001	0.009		0	0.001	0.002	0.004
07:30:06		0.003	0.007	0.005	0.008		0.007	0.013	0.004	0.011		0.003	0.005	0.001	0.009		0.001	0.002	0.002	0.004
07:45:06		0.005	0.008	0.004	0.007		0.007	0.013	0.004	0.009		0.003	0.005	0.001	0.009		0	0.002	0.002	0.004
08:00:06		0.004	0.008	0.004	0.008		0.007	0.013	0.007	0.012		0.003	0.004	0	0.009		0.001	0.002	0.003	0.004
08:15:06		0.004	0.008	0.004	0.009		0.008	0.014	0.006	0.011		0.003	0.005	0	0.008		0.001	0.002	0.002	0.004
08:30:06		0.004	0.008	0.005	0.008		0.007	0.014	0.005	0.008		0.005	0.006	0.001	0.008		0.001	0.002	0.002	0.004
08:45:06		0.005	0.008	0.005	0.008		0.007	0.013	0.005	0.008		0.004	0.005	0.001	0.009		0	0.001	0.002	0.005
09:00:06		0.004	0.017	0.004	0.007		0.009	0.015	0.006	0.01		0.004	0.004	0.001	0.009		0.001	0.002	0.003	0.004
09:15:06		0.003	0.009	0.004	0.008		0.008	0.013	0.005	0.008		0.004	0.005	0.002	0.009		0	0.001	0.003	0.005
09:30:06		0.005	0.008	0.006	0.008		0.009	0.014	0.005	0.008		0.004	0.004	0.002	0.009		0.001	0.001	0.003	0.005
09:45:06		0.005	0.009	0.006	0.008		0.009	0.015	0.004	0.008		0.005	0.005	0.001	0.009		0	0.002	0.003	0.005
10:00:06		0.005	0.009	0.006	0.009		0.01	0.013	0.005	0.009		0.005	0.005	0.002	0.009		0.001	0.002	0.003	0.006
10:15:06		0.005	0.011	0.006	0.009		0.007	0.014	0.005	0.008		0.005	0.006	0.003	0.009		0	0.001	0.003	0.006
10:30:06		0.005	0.011	0.006	0.008		0.008	0.015	0.005	0.009		0.005	0.006	0.003	0.01		0	0.002	0.004	0.006
10:45:06		0.006	0.012	0.006	0.009		0.008	0.014	0.005	0.01		0.005	0.005	0.003	0.01		0	0.001	0.004	0.006
11:00:06		0.004	0.01	0.006	0.009		0.009	0.014	0.004	0.009		0.006	0.005	0.003	0.01		0.001	0.001	0.003	0.007
11:15:06		0.006	0.009	0.006	0.009		0.009	0.014	0.006	0.009		0.006	0.006	0.003	0.01		0	0.001	0.004	0.007
11:30:06		0.006	0.01	0.007	0.01		0.009	0.015	0.005	0.009		0.008	0.006	0.003	0.01		0.001	0.002	0.004	0.008
11:45:06		0.005	0.009	0.007	0.01		0.009	0.015	0.006	0.009		0.007	0.006	0.003	0.011		0	0.002	0.005	0.007
12:00:06		0.006	0.009	0.006	0.01		0.009	0.015	0.009	0.009		0.007	0.006	0.003	0.011		0.001	0.002	0.005	0.007
12:15:06		0.005	0.009	0.006	0.01		0.009	0.015	0.007	0.009		0.007	0.006	0.004	0.011		0.001	0.002	0.005	0.008
12:30:06		0.007	0.011	0.007	0.011		0.009	0.015	0.007	0.01		0.007	0.007	0.003	0.011		0	0.001	0.006	0.008
12:45:06		0.007	0.011	0.007	0.01		0.009	0.014	0.006	0.01		0.008	0.006	0.004	0.011		0	0.002	0.005	0.008
13:00:06		0.006	0.01	0.006	0.011		0.008	0.015	0.007	0.01		0.008	0.006	0.004	0.012		0.001	0.002	0.006	0.009
13:15:06		0.006	0.012	0.006	0.01		0.009	0.015	0.006	0.01		0.008	0.007	0.004	0.011		0.001	0.002	0.005	0.009
13:30:06		0.005	0.011	0.005	0.01		0.008	0.015	0.006	0.01		0.009	0.007	0.004	0.012		0.001	0.002	0.007	0.008
13:45:06		0.004	0.012	0.006	0.01		0.009	0.015	0.008	0.01		0.008	0.008	0.004	0.012		0.001	0.003	0.005	0.009
14:00:06		0.005	0.011	0.006	0.01		0.009	0.015	0.005	0.009		0.008	0.007	0.004	0.011		0.001	0.003	0.007	0.008
14:15:06		0.005	0.011	0.006	0.011		0.009	0.015	0.007	0.01		0.009	0.006	0.004	0.012		0.002	0.003	0.006	0.01
14:30:06		0.006	0.012	0.007	0.012		0.009	0.015	0.007	0.009		0.01	0.008	0.004	0.012		0.001	0.002	0.006	0.009
14:45:06		0.006	0.011	0.006	0.011		0.009	0.015	0.007	0.009		0.009	0.008	0.004	0.012		0.002	0.003	0.007	0.009
15:00:06		0.006	0.011	0.006	0.01		0.008	0.015	0.008	0.01		0.009	0.008	0.004	0.012		0.002	0.003	0.005	0.008
15:15:06		0.006	0.011	0.006	0.011		0.008	0.014	0.005	0.01		0.01	0.007	0.004	0.011		0.002	0.003	0.007	0.009
15:30:06		0.006	0.012	0.007	0.011		0.009	0.015	0.006	0.01		0.009	0.008	0.005	0.012		0.003	0.004	0.007	0.009
15:45:06		0.005	0.016	0.007	0.01		0.009	0.015	0.007	0.01		0.009	0.008	0.005	0.012		0.002	0.004	0.007	0.009
16:00:06		0.007	0.012	0.008	0.011		0.009	0.015	0.006	0.01		0.009	0.009	0.005	0.012		0.003	0.003	0.007	0.009
16:15:06		0.005	0.011	0.007	0.011		0.007	0.016	0.006	0.01		0.01	0.008	0.005	0.012		0.003	0.003	0.007	0.008
16:30:06		0.004	0.009	0.008	0.011		0.008	0.016	0.007	0.013		0.01	0.008	0.005	0.012		0.003	0.005	0.007	0.01
16:45:06		0.002	0.012	0.006	0.011		0.009	0.014	0.008	0.01		0.01	0.009	0.005	0.012		0.004	0.003	0.006	0.009
17:00:06		0.004	0.012	0.008	0.012		0.008	0.015	0.008	0.01		0.01	0.008	0.005	0.013		0.004	0.005	0.007	0.01
17:15:06		0.005	0.011	0.006	0.012		0.009	0.015	0.008	0.01		0.01	0.008	0.005	0.012		0.004	0.004	0.006	0.01
17:30:06		0.005	0.019	0.007	0.011		0.008	0.014	0.008	0.01		0.009	0.008	0.005	0.013		0.005	0.005	0.007	0.009
17:45:06		0.007	0.016	0.007	0.011		0.008	0.016	0.007	0.011		0.01	0.009	0.005	0.013		0.005	0.006	0.007	0.01
18:00:06		0.005	0.011	0.007	0.011		0.008	0.014	0.007	0.01		0.01	0.009	0.005	0.012		0.004	0.006	0.007	0.011
18:15:06		0.007	0.01	0.007	0.011		0.008	0.015	0.007	0.011		0.01	0.008	0.005	0.013		0.004	0.006	0.007	0.009
18:30:06		0.005	0.012	0.007	0.012		0.009	0.015	0.008	0.01		0.01	0.009	0.005	0.013		0.005	0.007	0.007	0.01
18:45:06		0.006	0.014	0.007	0.013		0.009	0.016	0.006	0.01		0.01	0.009	0.005	0.013		0.004	0.007	0.007	0.011
19:00:06		0.003	0.014	0.007	0.011		0.008	0.016	0.006	0.01		0.009	0.009	0.005	0.013		0.005	0.007	0.006	0.011
19:15:06		0.005	0.013	0.007	0.011		0.007	0.016	0.008	0.01		0.009	0.008	0.005	0.014		0.004	0.007	0.007	0.009
19:30:06		0.006	0.012	0.009	0.012		0.009	0.016	0.006	0.011		0.01	0.009	0.005	0.013		0.004	0.007	0.006	0.009
19:45:06		0.008	0.018	0.007	0.011		0.009	0.015	0.007	0.011		0.01	0.009	0.005	0.013		0.005	0.007	0.007	0.011
20:00:06		0.004	0.011	0.007	0.012		0.008	0.015	0.006	0.01		0.01	0.009	0.005	0.014		0.005	0.007	0.007	0.011
20:15:06		0.005	0.012	0.008	0.012		0.008	0.015	0.006	0.011		0.01	0.009	0.006	0.014		0.004	0.007	0.007	0.009
20:30:06		0.005	0.011	0.008	0.012		0.009	0.016	0.007	0.011		0.01	0.011	0.005	0.014		0.004	0.007	0.007	0.01
20:45:06		0.006	0.01	0.008	0.013		0.008	0.017	0.006	0.011		0.01	0.009	0.005	0.014		0.004	0.008	0.007	0.01
21:00:06		0.008	0.013	0.009	0.014		0.007	0.015	0.008	0.012		0.01	0.01	0.006	0.014		0.004	0.007	0.007	0.011
21:15:06		0.005	0.013	0.009	0.009		0.007	0.016	0.008	0.011		0.01	0.01	0.005	0.014		0.005	0.008	0.007	0.011
21:30:06		0.006	0.011	0.008	0.01		0.01	0.015	0.008	0.011		0.01	0.01	0.006	0.014		0.004	0.008	0.006	0.01
21:45:06		0.009	0.011	0.008	0.011		0.008	0.015	0.007	0.011		0.01	0.009	0.006	0.014		0.005	0.007	0.007	0.01
22:00:06		0.006	0.012	0.007	0.011		0.008	0.015	0.007	0.01		0.009	0.009	0.006	0.014		0.004	0.008	0.007	0.01
22:15:06		0.009	0.013	0.007	0.011		0.008	0.014	0.007	0.01		0.01	0.009	0.006	0.014		0.004	0.008	0.007	0.012
22:30:06		0.006	0.013	0.008	0.011		0.009	0.015	0.005	0.011		0.01	0.009	0.006	0.015		0.005	0.008	0.007	0.011
22:45:06		0.003	0.013	0.008	0.011		0.008	0.015	0.005	0.012		0.01	0.009	0.006	0.015		0.004	0.008	0.007	0.011
23:00:06		0.006	0.015	0.01	0.01		0.008	0.015	0.007	0.01		0.01	0.01	0.006	0.014		0.005	0.008	0.007	0.011
23:15:06		0.009	0.015	0.009	0.011		0.008	0.017	0.007	0.01		0.01	0.01	0.006	0.015		0.005	0.007	0.007	0.011
23:30:06		0.006	0.015	0.009	0.012		0.007	0.016	0.007	0.011		0.01	0.009	0.006	0.015		0.004	0.008	0.007	0.01
23:45:06		0.005	0.015	0.008	0.011		0.007	0.014	0.006	0.011		0.009	0.009	0.006	0.014		0.004	0.008	0.007	0.01
1 day, 0:00:06		0.005	0.012	0.008	0.011		0.008	0.015	0.006	0.011		0.01	0.01	0.006	0.014		0.005	0.008	0.007	0.011
1 day, 0:15:06		0.006	0.01	0.007	0.01		0.009	0.014	0.007	0.013		0.009	0.009	0.006	0.015		0.005	0.008	0.007	0.012
1 day, 0:30:06		0.001	0.01	0.008	0.011		0.007	0.015	0.004	0.011		0.01	0.009	0.006	0.015		0.004	0.008	0.008	0.011
1 day, 0:45:06		0.005	0.014	0.008	0.011		0.006	0.016	0.006	0.011		0.01	0.009	0.006	0.015		0.004	0.008	0.006	0.012
1 day, 1:00:06		0.007	0.013	0.007	0.011		0.007	0.016	0.006	0.011		0.01	0.01	0.006	0.015		0.004	0.008	0.007	0.012
1 day, 1:15:06		0.006	0.014	0.008	0.011		0.008	0.015	0.007	0.011		0.01	0.009	0.006	0.015		0.005	0.008	0.008	0.011
1 day, 1:30:06		0.008	0.014	0.009	0.012		0.007	0.017	0.007	0.012		0.009	0.01	0.006	0.015		0.004	0.008	0.008	0.012
1 day, 1:45:06		0.007	0.013	0.007	0.011		0.007	0.016	0.007	0.01		0.01	0.01	0.006	0.015		0.004	0.008	0.007	0.011
1 day, 2:00:06		0.006	0.017	0.007	0.012		0.009	0.016	0.005	0.011		0.01	0.009	0.006	0.015		0.005	0.008	0.008	0.012
1 day, 2:15:06		0.007	0.014	0.008	0.013		0.009	0.016	0.012	0.011		0.01	0.01	0.006	0.015		0.005	0.008	0.008	0.012
1 day, 2:30:06		0.006	0.014	0.009	0.012		0.009	0.017	0.007	0.012		0.01	0.01	0.006	0.016		0.004	0.008	0.007	0.012
1 day, 2:45:06		0.006	0.013	0.009	0.012		0.008	0.017	0.007	0.011		0.009	0.01	0.006	0.015		0.004	0.009	0.008	0.012
1 day, 3:00:06		0.007	0.013	0.009	0.012		0.008	0.017	0.007	0.012		0.009	0.009	0.006	0.015		0.004	0.008	0.007	0.011
1 day, 3:15:06		0.002	0.02	0.009	0.014		0.008	0.018	0.008	0.011		0.01	0.01	0.006	0.015		0.004	0.008	0.008	0.012
1 day, 3:30:06		0.006	0.015	0.009	0.012		0.007	0.016	0.008	0.011		0.01	0.01	0.006	0.016		0.004	0.009	0.008	0.012
1 day, 3:45:06		0.006	0.014	0.009	0.011		0.009	0.015	0.007	0.012		0.01	0.009	0.006	0.015		0.005	0.009	0.007	0.012
1 day, 4:00:06		0.008	0.014	0.008	0.012		0.009	0.016	0.006	0.012		0.009	0.01	0.006	0.015		0.004	0.008	0.007	0.012
1 day, 4:15:06		0.008	0.012	0.009	0.011		0.007	0.015	0.004	0.011		0.01	0.01	0.006	0.016		0.005	0.009	0.008	0.012
1 day, 4:30:06		0.004	0.013	0.007	0.012		0.008	0.016	0.006	0.011		0.009	0.01	0.006	0.015		0.004	0.009	0.008	0.012
1 day, 4:45:06		0.012	0.015	0.008	0.012		0.008	0.016	0.008	0.011		0.01	0.01	0.006	0.015		0.004	0.009	0.008	0.012
1 day, 5:00:06		0.006	0.013	0.009	0.012		0.008	0.016	0.007	0.011		0.009	0.01	0.006	0.015		0.005	0.009	0.008	0.012
1 day, 5:15:06		0.006	0.014	0.008	0.011		0.007	0.017	0.006	0.011		0.009	0.01	0.006	0.015		0.004	0.009	0.008	0.012
1 day, 5:30:06		0.003	0.012	0.007	0.014		0.009	0.016	0.008	0.012		0.01	0.01	0.006	0.016		0.004	0.009	0.007	0.012
1 day, 5:45:06		0.004	0.014	0.006	0.011		0.007	0.017	0.007	0.012		0.009	0.009	0.006	0.015		0.004	0.009	0.008	0.012
1 day, 6:00:06		0.004	0.014	0.007	0.011		0.007	0.017	0.008	0.012		0.009	0.01	0.005	0.015		0.004	0.009	0.008	0.012
1 day, 6:15:06		0.002	0.012	0.008	0.013		0.008	0.016	0.007	0.012		0.009	0.01	0.005	0.015		0.004	0.009	0.008	0.012
1 day, 6:30:06		0.001	0.013	0.009	0.012		0.007	0.016	0.006	0.012		0.01	0.009	0.006	0.016		0.004	0.009	0.008	0.012
1 day, 6:45:06		0.007	0.013	0.009	0.013		0.007	0.016	0.008	0.011		0.009	0.009	0.006	0.015		0.004	0.009	0.007	0.012
1 day, 7:00:06		0.005	0.013	0.008	0.011		0.008	0.016	0.007	0.011		0.009	0.01	0.006	0.015		0.004	0.009	0.008	0.012
1 day, 7:15:06		0.006	0.013	0.008	0.012		0.008	0.015	0.007	0.011		0.01	0.01	0.006	0.015		0.005	0.01	0.008	0.012
1 day, 7:30:06		0.006	0.014	0.008	0.011		0.008	0.015	0.009	0.011		0.01	0.01	0.006	0.015		0.004	0.01	0.008	0.012
1 day, 7:45:06		0.008	0.014	0.008	0.012		0.007	0.015	0.006	0.012		0.01	0.009	0.006	0.016		0.005	0.009	0.008	0.012
1 day, 8:00:06		0.005	0.013	0.008	0.013		0.007	0.017	0.006	0.011		0.01	0.009	0.006	0.016		0.004	0.009	0.008	0.012
1 day, 8:15:06		0.005	0.012	0.007	0.011		0.008	0.016	0.007	0.012		0.009	0.008	0.005	0.015		0.004	0.01	0.008	0.012
1 day, 8:30:06		0.006	0.012	0.006	0.014		0.008	0.017	0.005	0.011		0.01	0.008	0.006	0.015		0.005	0.009	0.008	0.012
1 day, 8:45:06		0.007	0.013	0.006	0.011		0.008	0.017	0.007	0.011		0.009	0.009	0.005	0.016		0.004	0.009	0.008	0.012
1 day, 9:00:06		0.007	0.014	0.006	0.011		0.008	0.017	0.008	0.012		0.009	0.01	0.005	0.015		0.004	0.01	0.008	0.012
1 day, 9:15:06		0.003	0.015	0.007	0.012		0.007	0.017	0.007	0.012		0.009	0.01	0.006	0.015		0.004	0.01	0.008	0.012
1 day, 9:30:06		0.006	0.018	0.008	0.012		0.009	0.017	0.007	0.011		0.01	0.01	0.006	0.016		0.004	0.009	0.008	0.012
1 day, 9:45:06		0.006	0.015	0.009	0.012		0.009	0.016	0.007	0.012		0.009	0.009	0.006	0.015		0.004	0.008	0.008	0.012
1 day, 10:00:06		0.009	0.012	0.007	0.011		0.008	0.016	0.006	0.012		0.01	0.009	0.006	0.015		0.004	0.01	0.008	0.011
1 day, 10:15:06		0.004	0.012	0.008	0.012		0.009	0.016	0.01	0.011		0.01	0.009	0.006	0.016		0.004	0.01	0.008	0.012
1 day, 10:30:06		0.005	0.012	0.007	0.012		0.01	0.018	0.006	0.012		0.009	0.009	0.005	0.016		0.004	0.009	0.008	0.012
1 day, 10:45:06		0.004	0.012	0.008	0.011		0.008	0.017	0.008	0.011		0.009	0.01	0.005	0.016		0.004	0.01	0.008	0.012
1 day, 11:00:06		0.009	0.014	0.008	0.017		0.009	0.016	0.007	0.011		0.009	0.01	0.006	0.015		0.004	0.009	0.008	0.012
