# Supplementary material for: Cell-to-cell variation and specialization in sugar metabolism in clonal bacterial populations
Source: PLoS Genet. 2017 Dec 18;13(12):e1007122. doi: 10.1371/journal.pgen.1007122 (PMC5773225; doi:10.1371/journal.pgen.1007122)
Supplement: S1 Dataset — (ZIP) [file pgen.1007122.s018.zip › Nikolic_SI_SourceData/SourceDataSI/SourceDataForFigS11.xlsx]

## Sheet: Fig S11, Table 1
strain NN111 in carbon-limited chemostats, 10 µM Ara + 10 µM Glc							strain NN112 in carbon-limited chemostats, 10 µM Ara + 10 µM Glc							strain NN113 in carbon-limited chemostats, 10 µM Ara + 10 µM Glc							strain NN111-81 in carbon-limited chemostats, 10 µM Ara + 10 µM Glc
culture	position	cellno (cell_ID)	mCherry fluorescence (a.u.)	GFP fluorescence (a.u.)	cell length / µm		culture	position	cellno (cell_ID)	mCherry fluorescence (a.u.)	GFP fluorescence (a.u.)	cell length / µm		culture	position	cellno (cell_ID)	mCherry fluorescence (a.u.)	GFP fluorescence (a.u.)	cell length / µm		culture	position	cellno (cell_ID)	mCherry fluorescence (a.u.)	GFP fluorescence (a.u.)	cell length / µm
111low-2	1	1	0.261965	-0.391556	1.8473		112low-2	1	1	17.9537	6.75122	2.97791		113low-1	1	1	3.75856	10.1948	2.09441		2Clow-1	1	1	4.53192	6.23887	2.14005
111low-2	1	2	0.79469	0.13122	2.20962		112low-2	1	2	1.07019	5.72157	1.9697		113low-1	1	2	7.28724	10.6398	2.19275		2Clow-1	1	2	4.68827	0.0911983	1.91193
111low-2	1	3	0.0458756	-0.139628	2.31001		112low-2	1	3	18.1613	7.82742	3.03864		113low-1	1	3	2.11677	4.60507	2.06665		2Clow-1	1	3	3.70682	0.651515	2.49626
111low-2	1	4	2.41725	2.31782	1.86113		112low-2	1	4	13.746	1.3285	2.76158		113low-1	1	4	1.45234	4.88074	2.79329		2Clow-1	1	4	0.388837	1.12202	3.18689
111low-2	1	5	0.487873	-0.184478	1.98523		112low-2	1	5	12.9981	3.95904	2.33671		113low-1	1	5	4.30083	4.03381	1.78042		2Clow-1	1	5	1.47178	-0.289515	2.3732
111low-2	1	6	-0.195096	-0.346336	2.49199		112low-2	1	6	17.3971	4.03733	2.57621		113low-1	1	6	1.00698	6.14478	1.77394		2Clow-1	1	6	8.97726	1.47176	2.07146
111low-2	1	7	1.60849	0.870365	2.32652		112low-2	1	7	17.7197	0.685672	1.84306		113low-1	1	7	1.20991	3.8701	1.82544		2Clow-1	1	7	11.3521	1.28437	1.62167
111low-2	1	8	0.120636	-0.801607	2.92538		112low-2	1	8	8.19856	0.915382	2.06888		113low-1	1	8	2.71058	3.54992	2.0748		2Clow-1	1	8	3.32014	4.41742	1.59518
111low-2	1	9	-0.181576	-0.823138	2.41375		112low-2	1	9	11.1736	1.66314	1.99462		113low-1	1	9	-0.19295	10.4122	2.03685		2Clow-1	1	9	2.80448	3.15731	1.92659
111low-2	1	10	0.563017	-0.210924	2.49908		112low-2	1	10	8.71561	1.08383	2.23057		113low-1	1	10	4.38191	3.32748	2.29919		2Clow-1	1	10	14.2649	2.3666	1.89169
111low-2	1	11	-0.0245482	-0.784636	2.51057		112low-2	1	11	25.7411	0.669394	1.73419		113low-1	1	11	1.48171	2.88595	2.25754		2Clow-1	2	1	9.25702	3.49909	2.21955
111low-2	1	12	0.389024	-0.772624	1.94164		112low-2	1	12	0.457416	1.21879	2.1547		113low-1	1	12	-1.59365	1.32337	2.12094		2Clow-1	2	2	16.6738	3.98004	2.05144
111low-2	1	13	0.131689	-0.340119	2.21923		112low-2	1	13	0.636015	1.40685	2.5459		113low-1	1	13	-1.39068	5.36852	1.51942		2Clow-1	2	3	2.63459	2.35037	2.22355
111low-2	1	14	0.512718	-0.482383	2.79648		112low-2	1	14	7.11242	1.62095	2.20788		113low-1	1	14	2.39129	8.31681	1.83613		2Clow-1	2	4	2.75354	3.53208	1.86407
111low-2	1	15	-0.092571	-0.675125	2.02869		112low-2	1	15	20.0374	1.59861	2.43555		113low-2	1	1	3.02984	3.93695	2.51541		2Clow-1	2	5	1.4312	0.926682	3.12072
111low-2	1	16	0.256305	-0.200556	1.84137		112low-2	1	16	2.4611	0.409621	1.94901		113low-2	1	2	5.32887	11.4519	2.03892		2Clow-1	2	6	5.47422	0.841368	2.08772
111low-2	1	17	0.541016	-0.514289	1.65717		112low-2	1	17	16.2583	1.08961	3.51463		113low-2	1	3	2.12334	6.70718	2.30675		2Clow-1	2	7	6.36026	0.989739	1.91204
111low-2	1	18	-0.188789	-0.516619	2.80108		112low-2	1	18	4.22946	-0.782742	1.36946		113low-2	1	4	1.55285	3.45238	2.13436		2Clow-1	2	8	37.4848	6.59025	1.5831
111low-2	1	19	-0.149122	-0.502984	2.09706		112low-2	1	19	12.2336	6.54403	2.27465		113low-2	1	5	0.501471	6.05131	2.58817		2Clow-1	2	9	11.379	8.66166	1.96724
111low-2	1	20	-0.136429	-0.42521	2.44145		112low-2	1	20	6.18004	0.958758	1.6691		113low-2	1	6	1.65323	4.767	2.53554		2Clow-1	2	10	17.4289	3.95541	1.68701
111low-2	1	21	0.693098	-0.532593	2.24051		112low-2	1	22	21.1165	1.04161	2.60196		113low-2	1	7	2.14532	1.09879	2.40534		2Clow-1	2	11	8.05142	1.12485	1.62481
111low-2	1	22	-0.179844	-0.868712	1.39873		112low-2	1	23	3.18431	-0.303193	1.55426		113low-2	1	8	2.95575	6.32951	3.58803		2Clow-1	2	12	10.7482	2.85084	2.17048
111low-2	1	23	1.07566	-0.0260813	2.33343		112low-2	1	24	18.3247	-0.88122	1.83172		113low-2	1	9	0.632558	3.3026	3.20997		2Clow-1	2	13	5.70359	18.8263	2.20609
111low-2	1	24	-0.179051	-0.799446	1.54953		112low-2	1	25	9.20474	4.42369	2.07538		113low-2	1	10	2.30023	3.23136	1.90989		2Clow-1	3	1	12.9211	2.7354	2.86971
111low-2	1	25	0.654863	0.0618993	2.13185		112low-2	1	26	34.4654	1.84505	1.26523		113low-2	1	11	8.27898	3.04225	1.66768		2Clow-1	3	2	13.1753	1.62016	2.31101
111low-2	1	26	0.00616776	-0.706065	3.33233		112low-2	1	27	6.54132	2.50255	1.56493		113low-3	1	1	2.62326	9.88347	2.39096		2Clow-1	3	3	0.296679	4.35319	1.13844
111low-2	2	1	-0.167853	-0.437591	2.99771		112low-2	1	28	12.0569	2.65841	1.79589		113low-3	1	2	12.2107	18.4739	2.25581		2Clow-1	3	4	0.833593	7.79161	1.76783
111low-2	2	2	0.304765	-0.750327	2.801		112low-2	1	29	22.2829	6.37382	1.2512		113low-3	1	3	1.42511	11.9508	1.77325		2Clow-1	3	5	14.3077	1.31526	2.26508
111low-2	2	3	0.235768	-0.447169	2.01203		112low-2	1	30	15.8523	3.82881	2.76041		113low-3	1	4	2.22003	6.63138	2.42824		2Clow-1	3	6	2.66226	1.07834	1.74532
111low-2	2	4	-0.0330666	-0.709349	2.11518		112low-2	1	31	7.38446	2.08689	1.85114		113low-3	1	5	1.61154	6.9446	2.39557		2Clow-1	3	7	7.15864	11.2773	1.86467
111low-2	2	5	0.121015	-0.396454	2.31906		112low-2	1	32	23.974	5.90117	1.74944		113low-3	1	6	2.84517	6.68979	2.32038		2Clow-1	3	8	3.26439	1.43369	3.17434
111low-2	2	6	0.0182715	-0.640898	2.51755		112low-2	1	33	32.9235	4.53713	2.02652		113low-3	1	7	3.89161	12.051	1.58012		2Clow-1	3	9	5.19381	1.32958	1.44102
111low-2	2	7	0.215252	-0.650545	1.79937		112low-2	1	34	9.73398	0.671783	1.60244		113low-3	1	8	3.22985	9.26152	2.97825		2Clow-1	3	10	11.9493	3.43368	2.0831
111low-2	2	8	0.240773	-0.655218	2.02408		112low-2	1	35	25.7466	5.92999	2.33061		113low-3	1	9	1.28016	6.93558	1.98604		2Clow-1	3	11	19.5696	2.22544	2.03162
111low-2	2	9	1.02879	-0.332979	2.23529		112low-2	1	36	17.6767	14.5942	2.7075		113low-3	1	10	-0.118011	0.396124	2.08997		2Clow-1	3	12	3.00678	1.61914	1.55109
111low-2	2	10	0.470419	-0.555622	1.98824		112low-2	1	37	33.3412	4.33004	1.80942		113low-3	1	11	7.51278	12.9521	1.71839		2Clow-1	4	1	5.34682	0.561151	3.06521
111low-2	2	11	-0.141092	-0.481714	2.38074		112low-2	1	38	35.4518	7.01128	1.72152		113low-3	1	12	5.87634	12.0105	1.88165		2Clow-1	4	2	17.6394	0.613055	2.15388
111low-2	2	12	0.93651	-0.19786	2.03916		112low-2	1	39	34.4043	4.65077	1.37992		113low-3	1	13	2.00713	9.81048	1.81144		2Clow-1	4	3	5.91676	2.05215	1.90369
111low-2	2	13	-0.139999	-0.568481	2.40813		112low-2	1	40	23.4891	2.68097	2.04359		113low-3	1	14	9.40342	17.4879	2.01857		2Clow-1	4	4	11.887	1.77353	1.33542
111low-2	2	14	0.293609	-0.78243	1.75312		112low-2	1	41	8.0461	2.15394	1.97947		113low-3	1	15	2.4091	3.54909	2.28477		2Clow-1	4	5	6.24749	6.77402	1.55487
111low-2	2	15	0.240675	-0.860553	2.50593		112low-2	1	42	2.71991	7.19468	1.42408		113low-3	1	16	2.21175	7.16889	1.91784		2Clow-1	4	6	5.40012	0.207501	1.46863
111low-2	2	16	0.527533	-0.480375	1.85588		112low-2	2	1	3.57964	6.35133	1.96294		113low-3	1	17	14.7642	17.1116	1.60291		2Clow-1	4	7	0.306166	2.95018	1.78338
111low-2	2	17	0.323278	-0.586393	1.70921		112low-2	2	2	7.75846	5.75549	2.39447		113low-3	1	18	4.81423	9.32049	2.09121		2Clow-1	4	8	0.193028	1.86376	1.95461
111low-2	2	18	0.535407	-0.590933	2.00636		112low-2	2	3	7.20947	6.59824	3.51227		113low-3	1	19	0.263193	3.58448	2.38519		2Clow-1	4	9	12.5336	0.24796	1.69648
111low-2	2	19	-0.112419	-0.943027	2.79865		112low-2	2	4	13.9165	7.10842	1.8634		113low-3	1	20	2.29487	5.55656	2.27166		2Clow-1	4	10	1.99426	-0.433758	1.52901
111low-2	2	20	1.51467	0.0186891	2.42721		112low-2	2	5	26.1164	6.09244	2.90023		113low-3	1	21	7.32085	7.81274	2.59647		2Clow-1	5	1	0.63517	4.55485	2.4259
111low-2	2	21	-0.185652	-0.927054	1.93266		112low-2	2	6	28.3294	8.05416	1.76957		113low-3	1	22	4.11967	6.48827	1.70108		2Clow-1	5	2	-0.148992	6.90332	2.11018
111low-2	2	22	0.415969	-0.795102	2.21941		112low-2	2	7	14.4021	11.967	1.67543		113low-3	1	23	3.75141	7.37483	1.417		2Clow-1	5	3	-0.224126	3.80399	1.66068
111low-2	2	23	0.90032	-0.842842	1.63574		112low-2	2	8	25.9106	9.71454	1.58094		113low-3	1	24	3.618	6.65864	2.35411		2Clow-1	5	4	-0.0509634	1.95386	2.03024
111low-2	2	24	-0.093765	-0.842081	2.01272		112low-2	2	9	20.7412	8.50109	2.67942		113low-3	1	25	10.4369	14.44	1.85894		2Clow-1	5	5	-0.051413	0.347564	1.9592
111low-2	2	25	0.0369619	0.39708	2.4275		112low-2	2	10	10.1014	8.83996	1.92406		113low-3	1	26	2.28971	5.50422	1.7699		2Clow-1	5	6	3.08557	1.9656	2.58675
111low-2	2	26	0.368591	-0.500012	2.48782		112low-2	2	11	16.1065	7.88027	1.34102		113low-3	1	27	1.02151	3.32054	2.28652		2Clow-1	5	7	-0.417596	3.41839	2.67842
111low-2	2	27	0.940319	-0.644463	2.00657		112low-2	2	12	17.4421	8.16352	1.51702		113low-3	1	28	5.87403	10.5497	1.86219		2Clow-1	5	8	-0.0321475	0.451838	1.78207
111low-2	2	28	0.0943042	-0.860475	1.90221		112low-2	2	13	40.5693	12.2377	1.57821		113low-3	1	29	0.942378	5.56192	1.79809		2Clow-1	5	9	-0.249554	2.23996	1.95139
111low-2	2	29	0.217373	-0.726166	2.21436		112low-2	2	14	18.2859	16.9493	1.98482		113low-3	1	30	0.351202	1.48342	1.93277		2Clow-1	5	10	0.236631	2.51686	1.86189
111low-2	2	30	0.627742	-0.621621	2.13242		112low-2	2	15	26.1919	13.3504	1.77291		113low-3	1	31	1.61353	3.58925	1.8084		2Clow-1	5	11	0.0286771	0.734651	3.43795
111low-2	2	31	0.749806	-0.314427	1.94896		112low-2	2	16	19.9858	6.08347	1.42292		113low-3	1	32	1.17856	1.36362	1.94468		2Clow-1	5	12	1.09086	10.1721	1.92923
111low-2	2	32	0.357139	-0.851352	2.25965		112low-2	2	17	13.0382	7.46567	1.65095		113low-3	1	33	1.4927	1.72044	2.73983		2Clow-1	5	13	-0.40032	2.48524	1.77388
111low-2	2	33	0.365645	-0.448485	2.10504		112low-2	2	18	8.22399	5.92507	1.81613		113low-3	1	34	0.505514	3.45131	2.03441		2Clow-1	5	14	-0.316006	2.90536	1.99762
111low-2	2	34	5.52657	3.72204	1.95347		112low-2	2	19	23.6482	9.13817	2.23028		113low-3	1	35	0.532044	2.6657	1.93757		2Clow-1	5	15	-0.259753	3.52293	1.60289
111low-2	2	35	0.731838	-0.538934	2.59461		112low-2	2	20	8.15018	5.64047	1.89826		113low-3	1	36	1.72451	6.21826	2.97127		2Clow-1	5	16	-0.180403	3.69443	2.14013
111low-2	2	36	0.199078	-0.651814	1.60862		112low-2	3	1	13.2765	3.38619	2.40956		113low-3	1	37	0.730481	2.59468	2.37129		2Clow-1	6	1	0.161163	5.04096	1.68797
111low-2	2	37	-0.183417	-0.732012	1.68617		112low-2	3	2	13.8041	1.89146	1.91766		113low-3	1	38	7.96168	13.2226	1.51786		2Clow-1	6	2	14.0145	-0.0839448	2.81442
111low-2	2	38	-0.177344	-0.688024	2.75328		112low-2	3	3	20.9458	0.106149	2.45996		113low-3	1	39	-0.621498	1.71954	1.99699		2Clow-1	6	3	10.0032	0.297073	2.58451
111low-2	2	39	0.0650576	-0.918646	2.39655		112low-2	3	4	11.169	-0.268882	2.88789		113low-3	1	40	0.437323	1.60338	2.08642		2Clow-1	6	4	6.17284	-0.158243	2.28705
111low-2	2	40	0.182022	-0.725435	1.86054		112low-2	3	5	3.26269	1.99367	3.4068		113low-3	1	41	6.3811	7.48186	2.28711		2Clow-1	6	5	1.13528	0.624071	2.06283
111low-2	2	41	4.67362	2.10042	3.01739		112low-2	3	6	36.226	4.20773	1.54756		113low-3	1	42	7.16785	12.0704	2.3312		2Clow-1	6	6	1.48818	8.99398	2.7773
111low-2	2	42	-0.0858841	-0.653966	1.91566		112low-2	3	7	38.849	5.8581	1.58545		113low-3	1	43	11.3444	20.4163	1.89416		2Clow-1	6	7	1.04135	-0.759219	3.2181
111low-2	2	43	0.593303	-0.636393	2.15186		112low-2	3	8	20.4326	4.36051	1.63443		113low-3	1	44	13.7719	12.3375	2.54426		2Clow-1	6	8	2.72749	-0.967819	2.20871
111low-2	2	44	0.303421	-0.518771	1.84352		112low-2	3	9	28.3348	4.20275	1.65768		113low-3	1	45	4.53061	9.70136	2.91795		2Clow-1	6	9	6.50381	-1.16015	2.04657
111low-2	2	45	0.781782	-0.469779	2.05465		112low-2	3	10	35.4745	3.61048	2.44772		113low-3	1	46	2.54182	8.42643	2.39777		2Clow-1	6	10	-0.119144	1.01649	2.21145
111low-2	2	46	-0.0385461	-0.799998	1.73754		112low-2	3	11	9.42606	1.23565	2.09613		113low-3	1	47	3.76109	11.8253	2.6382		2Clow-1	6	11	8.20104	0.642633	1.40223
111low-2	2	47	0.308866	-0.808142	2.60642		112low-2	3	12	19.3913	4.78945	1.69796		113low-3	1	48	4.59905	11.5696	2.64092		2Clow-1	7	1	27.7775	3.30657	2.67203
111low-2	2	48	0.334076	-0.778143	2.38804		112low-2	3	13	12.2677	-0.013313	1.46362		113low-3	1	49	4.82099	13.5428	2.04962		2Clow-1	7	2	4.69241	1.63526	2.62124
111low-2	2	49	1.01387	-0.104663	2.14005		112low-2	3	14	7.59632	1.32292	1.70333		113low-3	1	50	4.34558	15.0327	2.10125		2Clow-1	7	3	9.52273	6.54263	1.72215
111low-2	2	50	0.19195	-0.742483	2.38486		112low-2	3	15	7.37079	-0.269471	2.1718		113low-3	1	51	6.4991	13.8958	2.41633		2Clow-1	7	4	5.93703	0.506881	1.99109
111low-2	2	51	0.465654	-0.549977	1.9603		112low-2	3	16	4.35084	-1.43789	1.79941		113low-3	1	52	13.779	16.3006	1.97734		2Clow-1	7	5	19.412	2.48937	2.47973
111low-2	2	52	0.112766	-0.861279	2.86391		112low-2	4	1	27.2177	5.79549	1.95528		113low-3	1	53	1.18245	14.1246	3.0879		2Clow-1	7	6	5.80552	8.50063	2.55919
111low-2	2	53	-0.0432347	-0.818695	2.35786		112low-2	4	2	27.7596	7.90603	2.22216		113low-3	1	54	3.20046	6.86291	2.85418		2Clow-1	7	7	1.9609	-0.342651	2.71905
111low-2	2	54	0.229691	-0.765909	2.53959		112low-2	4	3	11.1851	6.64662	2.06217		113low-3	1	55	5.50581	10.9392	2.57867		2Clow-1	7	8	10.3225	1.06209	2.24091
111low-2	2	55	0.107045	-0.730017	2.63256		112low-2	4	4	7.85275	4.53533	1.76559		113low-3	1	56	3.55307	7.29417	3.05337		2Clow-1	7	9	5.68789	0.225474	2.2736
111low-2	2	56	-0.129487	-0.567147	1.7529		112low-2	4	5	14.4418	4.53684	1.99135		113low-3	1	57	6.22072	14.7368	2.31216		2Clow-1	7	10	6.93438	0.145968	1.89639
111low-2	2	57	-0.0864837	-0.607511	2.80166		112low-2	4	6	26.195	4.40116	2.95364		113low-3	1	58	6.46966	8.85853	2.32001		2Clow-1	7	11	6.55224	-0.955179	1.9394
111low-2	2	58	0.28785	-0.63879	2.22144		112low-2	4	7	6.75464	3.27425	2.23906		113low-3	1	59	4.2574	5.11906	2.46272		2Clow-1	7	12	2.46524	1.59728	2.38972
111low-2	2	59	-0.0462374	-0.82648	1.99203		112low-2	4	8	21.5801	5.66083	2.24966		113low-3	1	60	9.43711	17.0347	2.93815		2Clow-1	7	13	13.8942	1.84163	3.17795
111low-2	2	60	0.519547	-0.456586	2.34774		112low-2	4	9	6.45303	2.83419	3.04253		113low-3	1	61	5.50549	3.0051	1.5456		2Clow-1	7	14	17.0987	1.63186	2.12578
111low-2	2	61	0.224946	-0.0188534	2.83529		112low-2	4	10	21.6521	12.9804	2.10529		113low-3	1	62	7.24313	8.03792	1.33673		2Clow-1	8	1	0.664542	1.37502	3.27724
111low-2	2	62	1.14972	-0.219261	2.70767		112low-2	4	11	8.96864	6.1587	1.3398		113low-3	1	63	2.93524	4.05185	2.61862		2Clow-1	8	2	7.92872	1.68408	2.30535
111low-2	2	63	0.142745	-0.248893	1.86829		112low-2	4	12	23.1427	8.0694	1.74424		113low-3	1	64	5.88126	15.2611	3.04512		2Clow-1	8	3	4.30705	-0.184805	2.12232
111low-2	2	64	0.320118	-0.265747	2.27704		112low-2	4	13	6.59772	7.07682	1.73562		113low-3	1	65	4.52652	16.5719	1.69896		2Clow-1	8	4	10.8322	0.597986	2.33177
111low-2	2	65	0.474078	-0.371234	1.57435		112low-2	4	14	11.833	13.7944	2.03179		113low-3	1	66	11.6789	9.11232	2.50023		2Clow-1	8	5	7.74366	0.340234	3.16753
111low-2	2	66	0.184643	-0.803241	2.03166		112low-2	4	15	8.65086	6.5109	1.69268		113low-3	1	67	3.36106	7.15781	1.89402		2Clow-1	8	6	7.03896	0.00352492	2.16001
111low-2	2	67	1.02882	-0.239495	2.76224		112low-2	4	16	15.0292	7.38992	2.10631		113low-3	1	68	1.02646	10.1237	2.00794		2Clow-1	8	7	1.04673	0.600371	1.71914
111low-2	2	68	0.0458859	-0.441201	1.80691		112low-2	4	17	22.4663	4.55267	1.5304		113low-3	1	69	2.77615	10.7937	2.04796		2Clow-1	8	8	7.71507	-0.622794	2.4615
111low-2	2	69	0.576885	-0.63757	2.22226		112low-2	4	18	14.5918	9.25993	1.82598		113low-3	1	70	3.33192	13.7999	1.50359		2Clow-1	8	9	4.83	-0.791667	2.00187
111low-2	2	70	0.303865	-0.738893	2.32206		112low-2	4	19	9.76657	3.61254	2.04262		113low-3	1	71	7.24817	14.2078	1.89207		2Clow-1	8	10	6.48239	-0.656088	2.74142
111low-2	2	71	0.0738987	-0.720505	1.60533		112low-2	4	20	31.9967	8.25165	2.10496		113low-3	1	72	4.20609	7.71688	1.17014		2Clow-1	8	11	5.9224	0.915518	1.95468
111low-2	2	72	0.29445	-0.681673	1.87551		112low-2	4	21	17.6989	6.92626	2.49245		113low-3	1	73	5.19938	9.941	2.25269		2Clow-1	8	12	5.38228	0.0154004	2.29052
111low-2	2	73	0.0569425	-0.712758	2.55998		112low-2	4	22	19.9819	10.7751	1.45709		113low-3	1	74	2.28571	7.14711	1.46395		2Clow-1	8	13	8.72371	0.621849	2.31562
111low-2	2	74	1.07532	-0.464647	1.53287		112low-2	4	23	12.2993	9.23882	1.82694		113low-3	1	75	5.48703	11.0883	1.95634		2Clow-1	8	14	5.98142	0.369189	1.82836
111low-2	2	75	0.406993	-0.391549	2.04664		112low-2	4	24	80.4889	18.9202	2.17718		113low-3	1	76	4.05597	8.22984	1.72856		2Clow-1	8	15	5.91519	0.372697	1.99653
111low-2	2	76	0.145932	-0.156912	2.25084		112low-2	4	25	14.39	6.3739	1.95287		113low-3	1	77	3.83216	9.62894	1.38186		2Clow-1	9	1	9.67033	15.2056	2.65269
111low-2	2	77	0.591156	-0.839319	1.46584		112low-2	5	1	11.5635	7.28313	3.29094		113low-3	1	78	1.21632	5.64584	1.68307		2Clow-1	9	2	0.900004	1.47819	2.84837
111low-2	3	1	-0.163308	-0.178231	2.04552		112low-2	5	2	6.46407	3.63281	2.36589		113low-3	1	79	8.43446	11.5719	1.876		2Clow-1	9	3	4.2142	-0.258346	1.63795
111low-2	3	2	0.0500329	-0.484048	2.1201		112low-2	5	3	15.4252	4.72219	3.27333		113low-4	1	1	5.56763	10.5605	2.23965		2Clow-1	9	4	1.99613	0.0129116	3.15337
111low-2	3	3	-0.133325	-0.515901	1.72098		112low-2	5	4	17.1147	2.60253	2.42672		113low-4	1	2	4.2847	8.67361	2.28972		2Clow-1	9	5	0.986112	-0.502942	2.54356
111low-2	3	4	0.427581	-0.272767	2.09541		112low-2	5	5	2.03982	4.04282	1.64244		113low-4	1	3	2.64717	4.89264	2.477		2Clow-1	9	6	6.28761	-0.171042	2.54617
111low-2	3	5	0.170179	0.0509601	2.91014		112low-2	5	6	14.7133	9.44173	1.67967		113low-4	1	4	5.58512	7.91433	2.19135		2Clow-1	9	7	1.55734	-1.98906	2.14413
111low-2	3	6	-0.116903	-0.605503	2.12023		112low-2	5	7	25.6438	11.2108	1.95718		113low-4	1	5	2.90376	4.73604	1.86018		2Clow-1	9	8	4.40338	-0.562708	2.00426
111low-2	3	7	0.0134666	-0.493171	2.12622		112low-2	5	8	14.7492	7.80251	1.77851		113low-4	1	6	2.50572	3.74115	2.33004		2Clow-1	9	9	1.48129	-0.662708	2.52603
111low-2	3	8	0.367362	-0.420722	2.56333		112low-2	5	9	24.4789	9.55399	2.72897		113low-4	1	7	4.3222	6.9369	1.99164		2Clow-1	9	10	6.64146	-0.120145	2.95003
111low-2	3	9	0.215607	-0.609604	1.79588		112low-2	5	10	14.5998	5.80473	2.39106		113low-4	1	8	7.06417	9.78847	2.3472		2Clow-1	9	11	7.32056	-0.142566	2.2996
111low-2	3	10	-0.174066	-0.894451	1.96929		112low-2	5	11	20.1524	12.2286	1.71483		113low-4	1	9	6.25423	6.42811	1.81336		2Clow-1	9	12	6.92878	-0.377292	2.26514
111low-2	3	11	-0.0393002	-0.752544	1.946		112low-2	5	12	29.0702	9.2333	1.49954		113low-4	1	10	3.42845	5.73081	1.5296		2Clow-1	9	13	7.80817	-0.0691463	3.80903
111low-2	3	12	-0.0211658	-0.660163	2.17806		112low-2	5	13	15.5605	7.13991	2.14381		113low-4	1	11	3.39006	6.60585	2.13619		2Clow-1	10	1	-0.0191935	3.54566	2.22052
111low-2	3	13	0.0331696	-0.317171	2.45561		112low-2	5	14	26.0621	10.7931	1.93774		113low-4	1	12	6.26455	6.15612	2.30461		2Clow-1	10	2	3.9044	0.685629	2.13393
111low-2	3	14	0.198604	-0.685254	1.7401		112low-2	5	15	33.5956	7.11901	2.60195		113low-4	1	13	3.27415	3.20722	2.13499		2Clow-1	10	3	2.91348	1.41588	3.21373
111low-2	3	15	0.0182837	-0.410045	1.8838		112low-2	5	16	7.64717	8.23017	1.77653		113low-4	1	14	0.42872	4.80247	2.04496		2Clow-1	10	4	8.32846	0.86439	2.29616
111low-2	3	16	0.245593	-0.420972	1.65036		112low-2	5	17	25.5821	3.88029	1.56146		113low-4	1	15	1.94653	5.48357	2.32966		2Clow-1	10	5	7.82907	0.937646	1.88009
111low-2	3	17	1.11639	-0.476046	2.18749		112low-2	5	18	10.0901	6.67002	1.60881		113low-4	1	16	1.10094	3.91303	2.13114		2Clow-1	10	6	9.67514	1.06535	2.83952
111low-2	3	18	1.31231	0.023132	1.93679		112low-2	5	19	24.4868	13.093	3.05151		113low-4	1	17	0.682566	8.69019	2.98788		2Clow-1	10	7	6.81862	1.71395	3.57153
111low-2	3	19	-0.100966	-0.727386	1.88855		112low-2	5	20	7.24271	6.82341	1.61201		113low-4	1	18	4.5982	19.5465	2.65244		2Clow-1	10	8	2.84104	1.69748	2.16214
111low-2	3	20	0.618308	-0.310067	1.52585		112low-2	5	21	10.0056	6.98421	2.97322		113low-4	1	19	2.01432	3.8077	1.63611		2Clow-1	10	9	0.5763	1.74012	2.56349
111low-2	3	21	0.316491	-0.49157	1.61111		112low-2	5	22	12.4377	4.99118	1.80364		113low-4	1	20	2.13541	5.11673	2.39116		2Clow-1	10	10	1.66001	2.61688	2.8328
111low-2	3	22	0.169509	-0.574745	1.97173		112low-2	6	1	13.573	6.75453	2.63072		113low-4	1	21	6.04768	21.203	3.03793		2Clow-1	11	1	-0.128091	11.9093	2.34065
111low-2	3	23	0.1394	-0.531709	1.9544		112low-2	6	2	7.0035	3.98204	2.94187		113low-4	1	22	1.36778	5.97982	2.58681		2Clow-1	11	2	1.10647	-0.663501	2.1714
111low-2	3	24	0.499686	-0.42899	2.20945		112low-2	6	3	6.45475	4.7352	2.62242		113low-4	1	23	3.61661	5.37877	2.3174		2Clow-1	11	3	0.718672	0.561783	1.81782
111low-2	3	25	-0.109908	-0.773355	2.99267		112low-2	6	4	12.0896	17.0222	2.46756		113low-4	1	24	1.85387	3.93062	2.44722		2Clow-1	11	4	4.30303	0.844709	2.03572
111low-2	3	26	-0.114275	-0.944856	2.38801		112low-2	6	5	8.88011	5.72807	1.8808		113low-4	1	25	2.11534	3.16175	1.85698		2Clow-1	11	5	14.4357	0.301544	1.96522
111low-2	3	27	-0.0446477	-0.626104	2.4052		112low-2	6	6	24.0035	6.23661	2.23269		113low-4	1	26	2.20637	5.77375	2.1458		2Clow-1	11	6	2.34947	-0.13235	3.13187
111low-2	3	28	0.511225	-0.708761	1.91291		112low-2	6	7	14.4646	6.51163	1.40309		113low-4	1	27	0.2626	2.65016	2.27413		2Clow-1	11	7	1.90996	1.58198	1.98831
111low-2	3	29	-0.155553	-0.775573	1.83541		112low-2	6	8	12.4459	5.28647	1.63069		113low-4	1	28	1.09194	3.51775	1.98467		2Clow-1	11	8	6.06891	0.806656	2.14048
111low-2	3	30	0.594281	-0.356276	1.57315		112low-2	6	9	12.2433	9.10434	1.69598		113low-4	1	29	1.47668	2.87735	2.80875		2Clow-1	11	9	2.7576	7.50368	2.71263
111low-2	3	31	0.995241	-0.0753382	1.60717		112low-2	6	10	11.6018	7.00075	1.84176		113low-4	1	30	-0.0551371	3.54215	1.47109		2Clow-1	11	10	8.01066	0.905563	2.64868
111low-2	3	32	0.231869	-0.550967	2.43223		112low-2	6	11	19.8316	5.55502	1.82012		113low-4	1	31	-0.0824597	4.77117	2.17747		2Clow-1	11	11	6.42735	-0.100004	2.67668
111low-2	3	33	-0.0113451	-0.790638	1.86451		112low-2	6	12	8.11002	5.29555	2.17629		113low-4	1	32	2.64086	5.93903	2.04327		2Clow-1	11	12	1.4049	-0.137841	3.23284
111low-2	3	34	0.441688	-0.740952	2.31549		112low-2	6	13	31.9437	7.07079	2.58607		113low-4	1	33	1.53275	2.34815	2.2257		2Clow-1	11	13	2.86658	1.10012	2.30771
111low-2	3	35	-0.137358	-0.427867	1.52904		112low-2	6	14	12.81	4.44422	1.77866		113low-4	1	34	4.3584	10.2763	2.84874		2Clow-1	11	14	8.64307	0.892571	2.84907
111low-2	3	36	0.421729	-0.523835	1.82532		112low-2	6	15	14.2397	9.63523	2.29701		113low-4	1	35	0.408688	1.92023	2.37793		2Clow-1	11	15	12.7333	0.363703	2.2775
111low-2	3	37	0.302974	-0.724354	2.01158		112low-2	6	16	12.7963	6.58529	2.72193		113low-4	1	36	1.35532	2.17802	1.98014		2Clow-1	11	16	6.97076	-0.38667	2.20806
111low-2	3	38	1.11775	-0.586409	2.11553		112low-2	6	17	12.1202	5.1441	1.75871		113low-4	1	37	2.59751	4.73904	2.14562		2Clow-1	11	17	3.48549	-0.0952913	3.13441
111low-2	3	39	0.107602	-0.664425	2.16772		112low-2	7	1	18.9427	4.89313	2.35816		113low-4	1	38	1.31205	3.54888	2.3587		2Clow-1	11	18	13.2984	0.251504	2.73817
111low-2	3	40	-0.108739	-0.382153	1.69914		112low-2	7	2	24.476	5.34669	2.97959		113low-4	1	39	0.576053	5.63139	2.08824		2Clow-1	11	19	2.39357	-1.14168	3.40146
111low-2	3	41	0.192765	-0.768293	2.08279		112low-2	7	3	14.74	3.72531	1.99407		113low-4	1	40	1.74724	2.86004	2.10362		2Clow-1	11	20	5.1007	0.479686	1.93692
111low-2	3	42	0.277196	-0.608366	2.53699		112low-2	7	4	19.4148	4.70151	2.24344		113low-4	1	41	1.79977	4.91673	2.36303		2Clow-1	11	21	6.37067	0.666158	3.72655
111low-2	3	43	0.204155	-0.482192	1.64349		112low-2	7	5	10.8388	5.02721	1.80615		113low-4	1	42	1.18178	1.43602	1.79365		2Clow-1	11	22	4.36883	0.124009	2.35338
111low-2	3	44	0.73317	-0.316089	2.09629		112low-2	7	6	24.0654	4.83319	2.09257		113low-4	1	43	-0.0225992	3.7331	2.26446		2Clow-1	11	23	9.44263	0.359432	1.96829
111low-2	3	45	5.91126	4.44714	2.8052		112low-2	7	7	9.26449	3.3917	1.83209		113low-4	1	44	0.900351	3.52941	2.62796		2Clow-1	11	24	10.2392	1.31658	2.44675
111low-2	3	46	-0.0928112	-0.666944	2.80596		112low-2	7	8	6.13008	8.01221	2.54634		113low-4	1	45	-0.14304	3.22754	2.1624		2Clow-1	11	25	19.3398	-0.138971	2.56234
111low-2	3	47	0.0155235	-0.879671	1.96754		112low-2	7	9	5.08857	3.69193	2.60111		113low-4	1	46	2.17009	5.90745	2.31568		2Clow-1	12	1	1.96527	0.107071	2.74529
111low-2	3	48	0.110364	-0.652158	1.80957		112low-2	7	10	10.6776	6.61646	2.13564		113low-4	1	47	1.32646	2.49769	2.2711		2Clow-1	12	2	4.3863	2.22454	3.03633
111low-2	3	49	0.611291	-0.663875	2.0269		112low-2	7	11	4.87192	2.58502	3.00701		113low-4	1	48	1.13753	3.48721	2.27676		2Clow-1	12	3	2.27468	1.51499	2.67792
111low-2	3	50	0.728999	-0.427779	2.3539		112low-2	7	12	4.05123	3.388	1.80002		113low-4	1	49	0.615286	5.46346	1.8266		2Clow-1	12	4	5.3167	0.0764712	2.35877
111low-2	3	51	0.22803	-0.593413	2.31667		112low-2	7	13	8.69273	3.41097	3.20444		113low-4	1	50	0.570271	4.44769	2.00483		2Clow-1	12	5	4.36969	0.218804	2.35463
111low-2	3	52	0.391823	-0.568257	2.16086		112low-2	7	14	13.592	3.82046	1.63625		113low-4	1	51	1.00685	1.22486	2.17413		2Clow-1	12	6	3.73964	0.907527	2.09508
111low-2	3	53	0.493576	-0.530691	1.84216		112low-2	7	15	11.8683	10.0137	1.68502		113low-4	1	52	1.67711	3.08506	2.34983		2Clow-1	12	7	8.97864	1.65807	2.91434
111low-2	3	54	0.407861	-0.862836	1.75904		112low-2	7	16	19.5209	8.06806	2.47325		113low-4	1	53	10.9743	1.75355	2.24138		2Clow-1	12	8	2.58109	0.639948	3.05665
111low-2	3	55	0.243484	-0.566327	2.37587		112low-2	7	17	33.4549	5.11938	2.57737		113low-4	1	54	3.45808	1.61514	1.97763		2Clow-1	12	9	8.0732	1.05809	2.6537
111low-2	3	56	2.98521	1.21553	2.33206		112low-2	7	18	14.1196	6.05339	2.16563		113low-4	1	55	-0.0572468	0.351838	2.19892		2Clow-1	12	10	2.43021	0.879013	1.74152
111low-2	3	57	0.365659	-0.440475	2.64065		112low-2	7	19	22.4292	5.56492	2.30877		113low-4	1	56	2.22839	4.3987	2.71952		2Clow-1	12	11	-0.160235	1.31754	1.83866
111low-2	3	58	-0.165144	-0.7173	1.86707		112low-2	7	20	9.03464	5.0964	2.30765		113low-4	1	57	0.886731	4.15612	2.57673		2Clow-1	12	12	1.03622	0.0271247	3.28487
111low-2	3	59	0.447372	-0.599348	1.85342		112low-2	7	21	12.905	3.17653	2.57916		113low-4	1	58	-1.12025	0.747043	2.32181		2Clow-1	12	13	1.4815	-1.47545	2.39588
111low-2	3	60	-0.0665185	-0.774006	2.66172		112low-2	7	22	11.7886	3.77474	2.85906		113low-4	1	59	1.52678	3.44695	2.80042		2Clow-1	12	14	4.57295	-1.48503	2.30234
111low-2	3	61	0.381782	-0.548694	1.65167		112low-2	7	23	16.6189	6.7507	1.91874		113low-4	1	60	0.128015	3.92754	3.16383		2Clow-1	12	15	3.81701	-0.797302	2.43309
111low-2	3	62	-0.0384025	-0.537619	3.33419		112low-2	7	24	14.4817	7.65992	1.83049		113low-4	1	61	0.690057	3.17297	2.33421		2Clow-1	12	16	10.586	2.19401	2.08139
111low-2	3	63	0.160732	-0.602859	3.43237		112low-2	7	25	12.4232	10.1015	1.53698		113low-4	1	62	-0.12984	2.56088	2.16187		2Clow-1	12	17	4.25595	15.5086	3.04835
111low-2	3	64	0.114956	-0.348106	1.98729		112low-2	7	26	13.0879	7.57322	2.7572		113low-4	1	63	0.529894	4.89065	2.11927		2Clow-1	12	18	-0.0701623	1.81766	2.54538
111low-2	3	65	0.579308	-0.423094	1.66426		112low-2	7	27	8.7938	8.51933	1.86812		113low-4	1	64	3.44408	2.17054	1.63166		2Clow-1	12	19	6.87572	0.997091	3.67468
111low-2	3	66	0.565569	-0.450967	1.49663		112low-2	7	28	3.54923	7.75257	2.29972		113low-4	1	65	3.98862	1.81635	2.01919		2Clow-1	12	20	12.9357	1.59196	2.45279
111low-2	3	67	0.455303	-0.518419	1.94935		112low-2	7	29	6.735	5.4254	1.30487		113low-4	1	66	-0.311592	2.89889	2.27155		2Clow-1	12	21	5.64528	1.32628	2.40134
111low-2	3	68	0.318038	-0.478574	2.38233		112low-2	7	30	10.6772	6.20081	2.09778		113low-4	1	67	-0.146059	3.18188	2.49165		2Clow-1	12	22	6.15048	0.798169	1.78978
111low-2	3	69	-0.0736615	-0.499018	2.06101		112low-2	7	31	17.258	14.5542	2.29632		113low-4	1	68	0.862273	7.72499	2.11865		2Clow-1	12	23	1.47088	0.773132	1.84818
111low-2	3	70	0.213477	-0.746307	2.35916		112low-2	7	32	18.06	5.60804	3.58888		113low-4	1	69	1.14711	6.84711	1.94359		2Clow-2	1	1	14.783	1.51259	1.91249
111low-2	3	71	0.129785	-0.0361297	1.88537		112low-2	7	33	12.0568	4.20932	1.63552		113low-4	1	70	0.254286	3.82529	2.12504		2Clow-2	1	2	8.17829	0.987669	3.07255
111low-2	3	72	-0.0417363	-0.629822	1.65067		112low-2	8	1	21.0156	10.4092	2.47274		113low-4	1	71	1.36255	4.975	2.13565		2Clow-2	1	3	1.18181	1.35058	2.37155
111low-2	3	73	0.401135	-0.381912	1.46876		112low-2	8	2	22.9004	11.6293	2.38088		113low-4	1	72	-0.234393	3.19883	3.11712		2Clow-2	1	4	9.04567	0.181545	2.08809
111low-2	3	74	-0.158969	-0.334832	1.52253		112low-2	8	3	23.4467	13.1573	2.1615		113low-4	1	73	0.129637	4.61341	2.29519		2Clow-2	1	5	1.40995	1.39434	2.25232
111low-2	3	75	0.347525	-0.326421	1.83529		112low-2	8	4	10.588	5.63989	2.09466		113low-4	1	74	2.50567	9.18345	2.92377		2Clow-2	1	6	15.5661	0.446286	2.41198
111low-2	3	76	0.343216	-0.463096	1.81493		112low-2	8	5	7.58794	6.4093	2.66733		113low-4	1	75	4.13332	7.11291	1.7494		2Clow-2	1	7	25.536	0.415698	2.03399
111low-2	3	77	0.639018	-0.181973	1.95576		112low-2	8	6	27.2792	6.11342	2.73362		113low-4	1	76	0.304862	0.668893	1.94247		2Clow-2	1	8	5.84745	0.617327	2.21373
111low-2	3	78	0.0602854	-0.632757	1.95251		112low-2	8	7	28.3569	13.4761	1.7302		113low-4	1	77	0.81369	5.52996	1.95508		2Clow-2	1	9	16.6557	0.98689	2.76753
111low-2	3	79	0.299724	-0.488892	1.75927		112low-2	8	8	33.7472	8.57878	2.1995		113low-4	1	78	1.46832	4.31161	1.90972		2Clow-2	1	10	8.19001	0.599585	3.07725
111low-2	4	1	0.510468	-0.191452	2.17006		112low-2	8	9	13.522	6.07397	2.29016		113low-4	1	79	0.95887	3.72754	2.03683		2Clow-2	1	11	13.6857	-0.382965	2.00364
111low-2	4	2	0.375812	-0.546089	2.42339		112low-2	8	10	28.8637	15.1095	2.74379		113low-4	1	80	0.327115	6.24342	2.22422		2Clow-2	1	12	14.6645	-0.575133	1.94405
111low-2	4	3	0.492716	-0.165673	2.20156		112low-2	8	11	12.4459	8.80989	2.76764		113low-4	1	81	2.86563	6.47476	2.15557		2Clow-2	2	1	9.75889	1.92737	2.79123
111low-2	4	4	0.152343	-0.467989	2.15121		112low-2	8	12	26.2651	8.64643	2.18601		113low-4	1	82	0.35475	3.81889	2.37093		2Clow-2	2	2	20.2823	1.46741	1.92559
111low-2	4	5	-0.161946	-0.756957	2.7028		112low-2	8	13	14.1323	5.86829	2.33029		113low-4	1	83	1.02685	2.81629	2.75055		2Clow-2	2	3	4.80641	0.927996	3.07488
111low-2	4	6	-0.175422	-0.884825	1.74002		112low-2	8	14	4.07021	4.09264	2.91773		113low-4	1	84	-0.0103801	0.84431	1.88598		2Clow-2	2	4	7.40249	0.0813381	2.33245
111low-2	4	7	-0.114917	-0.732863	2.65557		112low-2	8	15	15.822	5.59161	2.78522		113low-4	1	85	0.728755	1.00503	2.29808		2Clow-2	2	5	5.58824	0.129128	1.93288
111low-2	4	8	-0.17601	-0.586297	1.7463		112low-2	8	16	16.3782	5.20857	2.22911		113low-4	1	86	0.552701	2.99421	1.85484		2Clow-2	2	6	0.763664	0.145907	1.81348
111low-2	4	9	1.04589	-0.0302367	2.31381		112low-2	8	17	17.3964	8.98843	1.88892		113low-4	1	87	1.8874	8.93731	2.26529		2Clow-2	2	7	13.2415	0.687113	2.29087
111low-2	4	10	0.323395	-0.313491	1.91949		112low-2	8	18	25.0957	5.87885	2.87852		113low-4	1	88	1.34179	6.14927	2.45498		2Clow-2	2	8	27.5404	0.981271	1.86069
111low-2	4	11	0.484327	-0.471897	2.31854		112low-2	8	19	15.0908	9.87727	1.74019		113low-4	1	89	-0.183628	5.12893	2.00805		2Clow-2	2	9	12.8578	0.0889713	2.58819
111low-2	4	12	0.0022311	-0.390857	1.62356		112low-2	8	20	4.72745	2.18438	1.92926		113low-4	1	90	0.4647	2.25475	2.12037		2Clow-2	2	10	9.90671	0.585659	2.36524
111low-2	4	13	0.115969	-0.493997	2.20363		112low-2	8	21	6.90688	7.12029	3.11217		113low-4	1	91	0.206086	3.53866	1.93852		2Clow-2	2	11	11.0879	-0.0649396	2.01189
111low-2	4	14	0.424925	-0.415651	2.12857		112low-2	8	22	11.132	7.79667	1.93421		113low-4	1	92	0.0332343	1.52818	2.21144		2Clow-2	2	12	0.0214781	-0.0868121	1.57895
111low-2	4	15	0.554271	-0.0692411	2.81692		112low-2	8	23	15.4759	10.0914	2.00722		113low-4	1	93	0.978739	4.45778	1.65339		2Clow-2	2	13	12.3158	-0.697966	2.18473
111low-2	4	16	0.0955852	-0.64917	2.08165		112low-2	8	24	11.0626	5.76042	2.30541		113low-4	1	94	5.28993	2.32072	2.3161		2Clow-2	2	14	8.09204	-0.97476	2.49617
111low-2	4	17	0.642486	-0.392393	1.79972		112low-2	8	25	15.6355	4.82894	2.03644		113low-4	1	95	1.79271	2.99793	1.83294		2Clow-2	2	15	2.30219	-0.0853738	2.05686
111low-2	4	18	2.93098	1.1592	2.1526		112low-2	8	26	11.6642	4.65577	2.00328		113low-4	1	96	5.03356	1.61184	2.88354		2Clow-2	2	16	5.09637	-0.94922	2.77774
111low-2	4	19	0.101683	-0.477416	2.47479		112low-2	8	27	37.2465	15.8831	2.72084		113low-4	1	97	1.37648	2.69927	2.55458		2Clow-2	3	1	16.708	1.47391	3.09001
111low-2	4	20	-0.1429	-0.249268	2.44958		112low-2	8	28	13.0055	5.0313	1.80006		113low-4	1	98	1.95768	4.20688	3.56923		2Clow-2	3	2	4.03587	2.14442	2.69404
111low-2	4	21	-0.13416	-0.666943	2.31344		112low-2	8	29	3.38596	6.84162	2.59057		113low-4	1	99	2.84635	6.14777	3.57838		2Clow-2	3	3	6.19914	-0.173598	2.91961
111low-2	4	22	0.391687	-0.44699	1.88072		112low-2	8	30	14.6413	7.18085	1.89821		113low-4	1	100	0.373923	3.32423	3.59348		2Clow-2	3	4	6.11952	-0.121066	2.85219
111low-2	4	23	0.586023	-0.244262	2.22471		112low-2	8	31	6.8744	4.19642	1.94042		113low-4	1	101	9.06191	14.4008	2.6588		2Clow-2	3	5	6.24101	0.0186371	2.90689
111low-2	4	24	0.0106904	-0.792776	1.90663		112low-2	8	32	13.2411	5.74145	2.05587		113low-4	1	102	3.15299	4.78181	2.84197		2Clow-2	3	6	12.5757	-0.443222	3.31214
111low-2	4	25	0.414672	-0.527956	2.27754		112low-2	8	33	14.3806	7.30359	2.02098		113low-4	1	103	5.46719	7.21543	2.28534		2Clow-2	3	7	-1.30775	-1.70365	2.10472
111low-2	4	26	-0.117771	-0.241325	1.7087		112low-2	8	34	55.7277	12.1694	1.99104		113low-4	1	104	0.727388	7.71385	2.93829		2Clow-2	3	8	6.25775	-0.73032	2.41473
111low-2	4	27	1.79192	0.253681	1.9826		112low-2	8	35	13.0754	4.71943	1.55366		113low-4	1	105	-0.960012	0.429672	2.26669		2Clow-2	3	9	13.1834	-0.450283	2.91936
111low-2	4	28	0.949021	-0.0878695	2.0734		112low-2	8	36	21.9067	8.78168	2.03642		113low-4	1	106	1.5859	3.93025	3.13325		2Clow-2	3	10	3.79533	-0.867972	2.0843
111low-2	4	29	-0.175093	-0.661951	1.94128		112low-2	8	37	28.9798	11.2724	2.0567		113low-4	1	107	1.43106	3.68954	2.96913		2Clow-2	3	11	25.0766	0.360621	3.88236
111low-2	4	30	0.307456	-0.616297	2.3539		112low-2	8	38	32.8033	13.1358	2.09391		113low-4	1	108	1.91772	13.557	2.87347		2Clow-2	3	12	12.3853	-0.515275	3.51945
111low-2	4	31	0.151225	-0.696418	2.51207		112low-2	8	39	24.7626	7.25189	2.08063		113low-4	1	109	2.50833	7.9631	3.11797		2Clow-2	3	13	3.114	0.291243	1.66002
111low-2	4	32	-0.149705	-0.502478	1.63168		112low-2	8	40	15.6876	6.7756	1.70814		113low-4	1	110	0.013398	1.73607	3.20977		2Clow-2	3	14	7.16651	-0.0305193	3.44171
111low-2	4	33	0.41021	-0.276098	2.24655		112low-2	8	41	40.2886	8.47071	2.75337		113low-4	1	111	0.83717	2.07728	2.77834		2Clow-2	4	1	9.89864	2.06854	2.45916
111low-2	4	34	0.825499	-0.368846	2.06509		112low-2	8	42	23.3522	6.02179	2.49558		113low-4	1	112	1.95348	2.49599	2.48398		2Clow-2	4	2	14.9332	0.669583	2.31641
111low-2	4	35	0.0500851	-0.639912	1.75052		112low-2	8	43	55.8193	6.40557	1.89944		113low-4	1	113	0.2134	2.74656	2.04888		2Clow-2	4	3	10.6674	0.67781	1.89033
111low-2	4	36	0.108116	-0.629093	2.21746		112low-2	8	44	35.8667	8.84499	1.59333		113low-4	1	114	1.33567	3.26413	1.94946		2Clow-2	4	4	7.16733	0.82218	2.35124
111low-2	4	37	0.3088	-0.328129	1.74594		112low-2	8	45	17.2274	4.89333	1.91765		113low-4	1	115	3.06517	4.92433	2.07012		2Clow-2	4	5	22.7986	0.468306	2.04768
111low-2	4	38	0.151143	-0.781245	1.79595		112low-2	8	46	38.0394	18.0734	2.6423		113low-4	1	116	1.02736	2.84504	2.76619		2Clow-2	4	6	33.5941	1.85116	2.62115
111low-2	4	39	-0.163016	-0.469532	3.81571		112low-2	8	47	34.1919	12.091	1.33965		113low-4	1	117	2.40079	2.42292	3.24058		2Clow-2	4	7	23.5279	0.274199	2.66351
111low-2	4	40	0.437706	-0.58919	1.74021		112low-2	8	48	33.1779	7.7148	2.33192		113low-4	1	118	1.85718	10.4605	2.28046		2Clow-2	4	8	10.0245	0.229817	2.28768
111low-2	4	41	0.120028	-0.706704	2.43779		112low-2	8	49	18.7514	6.5756	1.6425		113low-4	1	119	0.995413	6.39122	1.82229		2Clow-2	4	9	10.9097	-0.493775	2.79894
111low-2	4	42	0.191609	0.127087	1.52143		112low-2	8	50	35.6164	10.8151	1.31309		113low-4	1	120	-0.955612	-1.6883	2.64551		2Clow-2	4	10	24.4042	-0.0976588	2.65728
111low-2	4	43	0.479151	-0.10759	2.42056		112low-2	8	51	25.6891	4.13782	1.21438		113low-4	1	121	2.43509	4.08942	2.86766		2Clow-2	4	11	9.22443	-1.40738	2.40873
111low-2	4	44	0.0872104	-0.464819	1.72762		112low-2	8	52	15.9985	6.51846	2.43413		113low-4	1	122	-0.772508	-2.20375	2.17844		2Clow-2	4	12	5.41162	0.143721	2.47301
111low-2	4	45	0.496443	-0.481406	1.45462		112low-2	8	53	22.5771	8.49257	1.46701		113low-4	1	123	0.918979	6.0174	3.12497		2Clow-2	4	13	9.17909	1.63738	3.51695
111low-2	4	46	0.451471	-0.452132	1.69872		112low-2	8	54	11.7234	11.0731	1.58343		113low-4	1	124	-1.57625	-2.38566	2.69308		2Clow-2	4	14	6.39841	-0.349648	3.71825
111low-2	4	47	1.17549	-0.11737	1.47783		112low-2	8	55	14.6935	10.6926	1.91265		113low-4	1	125	6.18136	3.3163	2.32068		2Clow-2	4	15	3.56256	-0.116374	3.58547
111low-2	5	1	-0.210594	-0.336604	1.52387		112low-2	8	56	26.2166	14.1354	1.39221		113low-4	1	126	1.38681	3.701	2.36831		2Clow-2	5	1	-0.747466	-0.452361	2.44391
111low-2	5	2	-0.165105	-0.611386	2.16199		112low-2	8	57	28.7071	10.6564	1.52285		113low-4	1	127	0.389146	3.46147	3.30656		2Clow-2	5	2	-1.22774	-2.54573	2.34268
111low-2	5	3	-0.200459	-0.603314	2.32322		112low-2	8	58	17.7274	10.4153	1.44527		113low-4	1	128	1.67093	6.25349	3.15177		2Clow-2	5	3	-1.18753	-1.68976	1.90609
111low-2	5	4	-0.113859	-0.385637	2.25203		112low-2	8	59	14.5772	7.13063	1.40201		113low-4	1	129	0.999418	2.92261	3.08882		2Clow-2	5	4	-0.969766	-2.55403	2.34933
111low-2	5	5	0.101163	-0.44792	2.23774		112low-2	9	1	8.68447	7.89442	2.53122		113low-4	1	130	1.70119	8.23136	2.37156		2Clow-2	5	5	-2.17295	-2.60578	2.03958
111low-2	5	6	-0.0629438	-0.50258	1.67425		112low-2	9	2	4.79662	5.67915	1.7094		113low-4	1	131	1.80155	7.50038	2.86857		2Clow-2	5	6	-1.04387	-1.65695	2.63927
111low-2	5	7	-0.191092	-0.378679	1.90197		112low-2	9	3	13.1527	8.20182	1.69488		113low-4	1	132	1.81895	2.55783	2.87358		2Clow-2	5	7	-1.50493	-2.10833	2.65838
111low-2	5	8	0.135117	-0.642241	2.28491		112low-2	9	4	9.73869	7.4542	2.80455		113low-4	1	133	1.6319	2.24556	1.82497		2Clow-2	5	8	-1.77843	-2.71525	2.29039
111low-2	5	9	-0.201766	-0.568922	2.21385		112low-2	9	5	19.5693	8.64308	1.95781		113low-4	1	134	1.79767	8.65912	2.51045		2Clow-2	5	9	-1.64244	-2.66781	2.82292
111low-2	5	10	-0.18453	-0.556717	2.47311		112low-2	9	6	46.6163	8.43581	2.00192		113low-4	1	135	3.41073	5.09851	1.56649		2Clow-2	5	10	-2.79287	-2.5528	2.41875
111low-2	5	11	0.243162	-0.535377	1.73995		112low-2	9	7	12.5121	7.07659	1.90451		113low-4	1	136	1.65326	3.90009	3.50445		2Clow-2	5	11	-1.69521	-2.12395	2.47257
111low-2	5	12	-0.00467791	-0.69471	1.74132		112low-2	9	8	11.8033	4.31377	1.67511		113low-4	1	137	0.190457	3.03805	3.43281		2Clow-2	5	12	-1.5518	-1.25123	3.50757
111low-2	5	13	-0.183902	-0.881124	2.63115		112low-2	9	9	13.4346	8.71629	1.84682		113low-4	1	138	2.22929	5.16946	3.29424		2Clow-2	5	13	-1.41629	-2.28014	3.73198
111low-2	5	14	-0.185639	-0.689836	3.00316		112low-2	9	10	12.6968	6.8016	1.79557		113low-4	1	139	2.61315	8.50419	1.6352		2Clow-2	5	14	-2.11766	-2.30105	3.58295
111low-2	5	15	0.020546	-0.476952	2.26124		112low-2	9	11	6.77875	8.75518	2.11548		113low-4	1	140	-1.78793	-2.04543	4.26347		2Clow-2	5	15	-1.76848	-1.58286	2.27024
111low-2	5	16	0.194532	-0.570785	1.97433		112low-2	9	12	19.8588	4.09887	1.71592		113low-4	1	141	0.384011	4.546	2.52271		2Clow-2	6	1	0.667458	3.67578	2.02178
111low-2	5	17	-0.177786	-0.717112	2.19747		112low-2	9	13	12.9049	3.75738	2.70798		113low-4	1	142	1.0056	4.77481	2.96022		2Clow-2	6	2	21.381	-0.628271	2.48013
111low-2	5	18	0.291906	-0.119425	2.06674		112low-2	9	14	20.6912	6.85088	2.68157		113low-4	1	143	2.54411	3.54611	1.87378		2Clow-2	6	3	2.88316	-0.329121	2.40782
111low-2	5	19	-0.134105	-0.681556	1.97647		112low-2	9	15	17.9776	5.59071	2.51948		113low-4	1	144	1.50789	2.17265	2.1089		2Clow-2	6	4	2.95935	-0.859322	2.21496
111low-2	5	20	-0.129673	-0.863094	1.85574		112low-2	9	16	19.6506	6.63054	1.96138		113low-4	1	145	1.34493	5.81669	1.82715		2Clow-2	6	5	-0.775482	-0.917616	2.86869
111low-2	5	21	0.282218	-0.552304	1.83515		112low-2	9	17	12.0198	5.01522	1.94651		113low-4	1	146	1.95853	5.30298	2.39172		2Clow-2	6	6	7.37076	-1.38626	2.6
111low-2	5	22	-0.159836	-0.575838	1.97991		112low-2	9	18	18.9112	6.72454	2.05987		113low-4	1	147	0.950369	4.69911	1.73247		2Clow-2	6	7	11.8891	-1.89635	2.36657
111low-2	5	23	-0.131866	-0.768105	1.98601		112low-2	9	19	22.6869	9.47034	2.04947		113low-4	1	148	4.28008	6.09273	2.10581		2Clow-2	6	8	9.34418	-2.29269	2.64991
111low-2	5	24	0.12924	-0.550237	2.97281		112low-2	9	20	26.5126	5.02195	1.65961		113low-4	1	149	1.86519	6.8795	2.16461		2Clow-2	6	9	-1.08339	-1.967	2.85375
111low-2	5	25	-0.161978	-0.89102	1.996		112low-2	9	21	33.03	9.73909	2.29322		113low-4	1	150	3.93693	5.71673	1.36156		2Clow-2	6	10	2.42842	-1.71901	2.08291
111low-2	5	26	-0.147172	-0.834264	1.67245		112low-2	9	22	6.58902	11.4379	3.07656		113low-4	1	151	-0.0739419	9.7551	1.94397		2Clow-2	6	11	8.56633	-1.72116	2.32459
111low-2	5	27	-0.0550688	-0.785637	2.17199		112low-2	9	23	50.3071	11.0156	1.59425		113low-4	1	152	0.80579	5.14108	2.44284		2Clow-2	6	12	-3.16315	-1.24123	2.54047
111low-2	5	28	-0.186676	-0.890838	1.87159		112low-2	9	24	8.80204	4.52844	1.98629		113low-4	1	153	0.44511	3.11702	1.45232		2Clow-2	6	13	15.4655	0.358012	4.12225
111low-2	5	29	-0.0732996	-0.699763	3.1023		112low-2	9	25	16.583	8.14415	1.77392		113low-4	1	154	0.470303	11.6659	3.72259		2Clow-2	6	14	17.1738	-1.08493	2.70757
111low-2	5	30	0.00501513	-0.665124	1.58359		112low-2	9	26	32.8073	6.56457	2.66308		113low-4	1	155	1.46367	4.02501	2.63193		2Clow-2	7	1	14.8992	-0.222685	2.61225
111low-2	5	31	0.138599	-0.683791	2.12073		112low-2	9	27	8.12027	5.71571	3.00188		113low-4	1	156	2.31244	6.32982	1.9338		2Clow-2	7	2	15.9677	-0.726008	2.73589
111low-2	5	32	0.0414296	-0.852757	2.35854		112low-2	9	28	8.14032	8.30451	2.29956		113low-4	1	157	8.62675	7.8093	1.54676		2Clow-2	7	3	5.33337	-0.477851	1.79054
111low-2	5	33	0.392375	-0.574215	1.9918		112low-2	9	29	12.1571	5.80997	2.2392		113low-4	1	158	-0.616286	4.63421	1.66639		2Clow-2	7	4	5.82771	-0.613407	2.36259
111low-2	5	34	0.228892	-0.379128	2.68989		112low-2	9	30	5.06943	4.33595	2.34822		113low-4	1	159	1.88589	17.9384	1.65804		2Clow-2	7	5	3.28822	-1.06259	2.48149
111low-2	5	35	0.273687	-0.700585	2.2948		112low-2	9	31	40.1419	5.81175	2.4756		113low-4	1	160	0.855027	6.78136	1.71664		2Clow-2	7	6	6.45261	-0.44115	2.54667
111low-2	5	36	-0.0726312	-0.933295	2.10573		112low-2	9	32	19.4278	6.08126	1.97267		113low-4	1	161	2.85152	9.63552	1.50844		2Clow-2	7	7	16.6723	-0.475734	2.58215
111low-2	5	37	-0.187107	-1.15866	2.28794		112low-2	9	33	17.4516	5.55775	2.01466		113low-4	1	162	2.02904	6.02691	2.48889		2Clow-2	7	8	10.2168	-1.47431	1.83329
111low-2	5	38	0.00821055	-0.450654	2.0279		112low-2	9	34	12.6904	4.67806	1.93368		113low-4	1	163	1.12846	5.61835	1.8774		2Clow-2	7	9	8.13309	-1.26957	2.51083
111low-2	5	39	-0.0650712	-0.860776	2.18857		112low-2	9	35	10.1967	5.65085	2.03827		113low-4	1	164	1.16359	5.49677	2.2227		2Clow-2	7	10	4.86699	-0.555284	2.82831
111low-2	5	40	0.0267277	-0.881731	1.76946		112low-2	9	36	19.4819	6.94171	2.31369		113low-4	1	165	4.66556	2.23119	1.0825		2Clow-2	7	11	12.7868	-1.37547	2.29381
111low-2	5	41	-0.19269	-0.455303	2.09188		112low-2	9	37	13.7649	7.37923	2.16189		113low-4	1	166	1.05754	6.43421	1.73317		2Clow-2	7	12	10.513	-0.750841	2.14251
111low-2	5	42	-0.172706	-0.702795	1.782		112low-2	9	38	7.18375	6.4702	2.64195		113low-4	1	167	5.4256	10.7884	2.04706		2Clow-2	7	13	4.60062	-0.927477	2.07937
111low-2	5	43	0.117277	-0.827219	2.07097		112low-2	9	39	7.90662	6.70665	1.93123		113low-4	1	168	2.04737	8.60775	1.64086		2Clow-2	7	14	14.6213	-1.04455	2.89172
111low-2	5	44	0.326852	-0.516436	1.77078		112low-2	9	40	30.3893	10.1948	2.19801		113low-4	1	169	1.75591	2.53835	1.7598		2Clow-2	7	15	18.0167	0.610238	3.72368
111low-2	5	45	0.300287	-0.657291	2.13789		112low-2	9	41	30.3015	6.79023	2.49998		113low-4	1	170	1.9431	6.80313	1.4121		2Clow-2	7	16	3.77749	0.542369	3.82894
111low-2	5	46	-0.106358	-0.835667	1.93627		112low-2	9	42	13.7385	7.49213	3.20521		113low-4	1	171	2.04055	3.97754	1.87128		2Clow-2	7	17	12.9245	0.178262	3.50228
111low-2	5	47	0.238586	-0.653519	2.86223		112low-2	9	43	19.4991	10.0273	2.94029		113low-4	1	172	4.18891	4.75302	1.31538		2Clow-2	7	18	12.3377	-0.469656	3.89122
111low-2	5	48	-0.0214308	-0.707565	2.14882		112low-2	9	44	10.7433	6.02563	3.61727		113low-4	1	173	1.23942	5.6378	1.42013		2Clow-2	7	19	7.69255	-1.19698	3.36538
111low-2	5	49	0.613736	-0.449186	2.11732		112low-2	9	45	17.9977	8.56001	3.6297		113low-4	1	174	0.895255	6.40708	1.68541		2Clow-2	7	20	7.58388	-0.559609	2.01412
111low-2	5	50	-0.189312	-0.814657	1.68199		112low-2	9	46	28.5342	12.6721	1.72263		113low-4	1	175	2.11757	6.91885	1.00186		2Clow-2	7	21	5.52597	-0.276614	1.78039
111low-2	5	51	-0.151589	-0.874763	2.20141		112low-2	9	47	11.3482	10.6167	1.84836		113low-4	1	176	2.92876	3.31845	1.6108		2Clow-2	7	22	9.341	-0.909646	2.01915
111low-2	5	52	0.39808	-0.752081	2.70113		112low-2	9	48	16.2055	8.12039	1.65902		113low-4	1	177	4.04936	6.34169	2.32545		2Clow-2	7	23	5.32627	-0.297543	2.21775
111low-2	5	53	-0.151604	-0.991829	1.76065		112low-2	9	49	21.6791	7.18008	1.95485		113low-4	1	178	1.37776	4.46131	1.38592		2Clow-2	7	24	5.01915	-0.111096	2.38367
111low-2	5	54	-0.190755	-0.858673	2.37969		112low-2	9	50	16.1455	4.77351	1.92477		113low-4	1	179	3.35756	9.12575	2.33811		2Clow-2	8	1	2.00043	2.56687	3.22547
111low-2	5	55	-0.185688	-0.99201	2.67799		112low-2	9	51	23.0267	5.97034	2.15942		113low-4	1	180	3.73381	6.44506	1.45977		2Clow-2	8	2	11.1247	1.41862	2.19547
111low-2	5	56	-0.135814	0.527701	2.04116		112low-2	9	52	8.2883	6.4523	3.08414		113low-4	1	181	3.43824	5.8602	1.50149		2Clow-2	8	3	5.02004	0.0231508	2.71071
111low-2	5	57	0.464412	-0.4733	1.74969		112low-2	9	53	15.8145	7.87659	2.05335		113low-4	1	182	2.05325	2.27875	2.07149		2Clow-2	8	4	3.73301	2.52796	3.17826
111low-2	5	58	-0.160363	-0.705848	1.93711		112low-2	9	54	20.7374	5.54007	2.06624		113low-4	1	183	5.5488	4.91586	1.78739		2Clow-2	8	5	1.34795	1.24755	2.43296
111low-2	5	59	-0.185389	-1.03647	3.22487		112low-2	9	55	14.8618	9.33509	2.30099		113low-4	2	1	5.69776	7.61821	2.08922		2Clow-2	8	6	13.4328	0.256962	2.71176
111low-2	5	60	-0.169656	-0.646374	2.28723		112low-2	9	56	13.2421	7.69184	1.73935		113low-4	2	2	5.5785	12.03	2.24723		2Clow-2	8	7	11.938	0.448417	2.28789
111low-2	5	61	0.0754465	-0.69144	3.04507		112low-2	9	57	27.1403	10.9127	2.01302		113low-4	2	3	16.4098	6.77502	1.7092		2Clow-2	8	8	3.67097	-0.618372	2.20785
111low-2	5	62	-0.132915	-0.84568	1.92653		112low-2	9	58	43.2316	8.73447	2.43878		113low-4	2	4	4.73629	5.81857	2.30722		2Clow-2	8	9	19.7239	0.440257	2.7129
111low-2	5	63	-0.0121555	-0.805809	2.7873		112low-2	9	59	3.18009	3.58506	1.50488		113low-4	2	5	2.91284	7.11385	2.44886		2Clow-2	8	10	19.2299	-0.100546	2.16697
111low-2	5	64	1.33176	0.300978	1.81696		112low-2	9	60	28.9125	9.30182	1.84676		113low-4	2	6	4.45312	4.70749	1.79943		2Clow-2	8	11	16.2273	-0.956707	2.55342
111low-2	5	65	-0.187154	-0.953436	2.11046		112low-2	9	61	18.9444	8.79706	2.5973		113low-4	2	7	6.33559	7.60451	2.10083		2Clow-2	8	12	17.5422	-0.357395	1.8142
111low-2	5	66	-0.151773	-0.982267	1.75901		112low-2	9	62	17.0873	8.06793	1.35014		113low-4	2	8	4.3059	8.98132	2.62115		2Clow-2	8	13	10.5001	-0.386523	2.15431
111low-2	5	67	-0.0645958	-0.813462	2.19178		112low-2	9	63	30.9505	10.4769	1.73429		113low-4	2	9	5.3104	12.4189	2.29742		2Clow-2	8	14	8.80624	-1.62047	2.61179
111low-2	5	68	-0.181595	-0.662354	1.94208		112low-2	9	64	18.9132	11.3826	1.30149		113low-4	2	10	3.39113	5.87928	2.80197		2Clow-2	8	15	9.78035	-0.766352	2.47605
111low-2	5	69	-0.0342798	-0.547477	3.18566		112low-2	9	65	40.173	12.1064	1.7305		113low-4	2	11	2.5136	5.6641	1.9651		2Clow-2	8	16	17.4613	-0.555998	3.01291
111low-2	5	70	-0.0867812	-0.711744	1.93925		112low-2	9	66	19.8894	9.05777	1.73398		113low-4	2	12	1.99284	5.19725	3.05741		2Clow-2	8	17	-1.16654	-2.45878	1.61025
111low-2	5	71	-0.186487	-1.10698	1.90655		112low-2	9	67	22.6425	10.8523	1.87481		113low-4	2	13	1.58768	4.77469	1.90193		2Clow-2	8	18	11.8302	-0.522586	2.23749
111low-2	5	72	-0.0995004	-0.768674	1.73176		112low-2	9	68	59.2537	12.424	1.39867		113low-4	2	14	5.01112	5.44464	2.04795		2Clow-2	8	19	2.9561	-1.31674	2.79501
111low-2	5	73	-0.143113	-0.88	1.98117		112low-2	9	69	13.0378	9.25477	2.84923		113low-4	2	15	3.58218	5.25045	1.99515		2Clow-2	8	20	12.6576	0.539356	3.6536
111low-2	5	74	-0.195339	-0.87335	2.01213		112low-2	9	70	23.4208	12.6412	1.36314		113low-4	2	16	3.48166	7.65739	1.64718		2Clow-2	8	21	12.3631	0.315138	4.18068
111low-2	5	75	-0.190182	-0.873741	2.07437		112low-2	9	71	13.2953	11.0588	1.69465		113low-4	2	17	2.40701	5.90596	2.93885		2Clow-2	8	22	17.9271	0.958299	3.35122
111low-2	5	76	-0.163533	-0.911623	1.75889		112low-2	9	72	19.0283	10.5284	2.41919		113low-4	2	18	1.59613	5.47928	2.36492		2Clow-2	8	23	8.22912	-0.335673	1.89533
111low-2	5	77	-0.188674	-0.811039	2.93083		112low-2	9	73	9.7653	6.86022	1.92359		113low-4	2	19	2.71852	9.87514	2.40186		2Clow-2	8	24	7.79625	0.275531	3.26741
111low-2	5	78	-0.157485	-0.907268	2.57042		112low-2	9	74	11.7296	9.21534	3.05736		113low-4	2	20	2.82689	2.14447	1.70801		2Clow-2	9	1	11.4496	0.683249	2.23377
111low-2	5	79	-0.189885	-0.881574	2.438		112low-2	9	75	16.5	7.00796	1.83477		113low-4	2	21	2.21769	5.29823	3.28594		2Clow-2	9	2	20.4799	0.777464	2.08242
111low-2	5	80	-0.166609	-1.02936	2.09922		112low-2	9	76	19.4169	7.23246	1.13091		113low-4	2	22	1.94492	4.20322	2.10485		2Clow-2	9	3	6.47129	1.41569	2.98287
111low-2	5	81	-0.182482	-0.992047	2.96026		112low-2	9	77	23.3005	7.5206	1.87295		113low-4	2	23	1.60571	6.94005	1.98382		2Clow-2	9	4	11.9003	0.717144	1.80896
111low-2	5	82	-0.150593	-0.803622	2.41038		112low-2	9	78	22.3631	4.2847	1.95314		113low-4	2	24	3.03877	14.4072	2.11363		2Clow-2	9	5	6.63408	0.300271	3.04503
111low-2	5	83	-0.190526	-0.86469	2.01946		112low-2	9	79	21.3813	5.65706	3.20626		113low-4	2	25	2.81912	8.43798	2.44446		2Clow-2	9	6	5.43921	-0.183713	2.76638
111low-2	5	84	-0.177143	-1.00119	1.91625		112low-2	9	80	37.5585	7.17028	2.30417		113low-4	2	26	3.42164	5.50403	1.63871		2Clow-2	9	7	27.7362	0.358048	2.47353
111low-2	5	85	-0.145621	-0.919532	1.96751		112low-2	9	81	34.9198	9.59269	1.54679		113low-4	2	27	2.77358	4.51479	2.41123		2Clow-2	9	8	0.58794	-0.293013	2.93734
111low-2	5	86	-0.185073	-1.07782	1.84889		112low-2	9	82	19.8436	10.1519	1.17689		113low-4	2	28	1.89584	3.68736	2.22751		2Clow-2	9	9	13.3177	-0.861844	2.43281
111low-2	5	87	0.301629	-0.757927	3.00733		112low-2	9	83	10.0258	6.63191	1.49226		113low-4	2	29	1.34835	3.92759	1.98205		2Clow-2	9	10	27.3892	0.313546	2.23976
111low-2	5	88	0.375428	-0.671639	1.69469		112low-2	9	84	18.3815	8.28979	1.91852		113low-4	2	30	2.52912	5.60878	2.11525		2Clow-2	9	11	9.7515	0.0184027	2.84949
111low-2	5	89	0.0517419	-0.911055	2.83956		112low-2	9	85	4.0855	4.43276	1.91976		113low-4	2	31	2.36373	2.97404	2.09698		2Clow-2	9	12	7.03402	0.129135	2.52734
111low-2	5	90	-0.166475	-1.06903	1.72895		112low-2	9	86	23.4818	8.26629	1.52133		113low-4	2	32	3.0746	5.74462	1.88725		2Clow-2	9	13	3.97132	-0.652505	2.44717
111low-2	5	91	-0.126354	-0.884636	1.45757		112low-2	9	87	15.2359	7.78714	1.38873		113low-4	2	33	1.23301	3.20064	3.02091		2Clow-2	9	14	7.05867	0.251883	2.75151
111low-2	5	92	0.0498806	-0.832588	2.59149		112low-2	9	88	21.5635	9.61707	1.817		113low-4	2	34	3.79997	6.92235	2.30997		2Clow-2	9	15	39.3135	0.725802	2.8127
111low-2	5	93	-0.170929	-1.22959	1.89425		112low-2	9	89	5.59804	3.68093	2.46605		113low-4	2	35	3.19282	7.32884	1.80869		2Clow-2	9	16	17.1743	-0.756891	2.71362
111low-2	5	94	-0.184758	-0.939318	2.98388		112low-2	9	90	11.7347	10.9624	1.80797		113low-4	2	36	5.11258	13.2661	1.88943		2Clow-2	9	17	19.4455	-0.231395	2.18771
111low-2	5	95	-0.169973	-1.07307	2.68262		112low-3	1	1	0.520303	6.23139	1.87535		113low-4	2	37	2.42781	7.61822	2.3773		2Clow-2	9	18	4.56299	-0.26586	2.94397
111low-2	5	96	-0.182934	-1.11661	2.44903		112low-3	1	2	1.42129	13.7613	2.09674		113low-4	2	38	2.79257	6.91717	1.98469		2Clow-2	9	19	12.5728	-0.507034	2.47997
111low-2	5	97	-0.185357	-1.05933	2.2658		112low-3	1	3	2.58733	6.49638	3.31521		113low-4	2	39	1.98192	9.56246	1.9305		2Clow-2	9	20	7.80606	-1.01012	2.25765
111low-2	5	98	-0.187494	-1.0054	2.19075		112low-3	1	4	1.11427	3.38136	2.26266		113low-4	2	40	2.48338	11.7274	2.07865		2Clow-2	9	21	4.07039	-0.487942	2.52252
111low-2	5	99	0.350567	-0.876113	2.3614		112low-3	1	5	1.73492	3.611	1.93612		113low-4	2	41	1.87913	4.84432	3.34364		2Clow-2	9	22	11.9373	-0.410752	2.41836
111low-2	5	100	-0.181876	-1.09233	2.19815		112low-3	1	6	1.56967	8.14041	2.36044		113low-4	2	42	4.0131	7.50093	2.49541		2Clow-2	9	23	6.05289	-0.742698	3.51887
111low-2	5	101	-0.176193	-1.09568	1.74113		112low-3	1	7	1.11174	4.45478	2.5376		113low-4	2	43	2.34205	4.06406	1.92053		2Clow-2	9	24	26.8967	0.133686	3.61623
111low-2	5	102	-0.17786	-1.26128	2.34982		112low-3	1	8	0.448646	3.05805	2.28856		113low-4	2	44	3.05395	3.88283	2.00488		2Clow-2	9	25	23.7274	1.2665	3.68608
111low-2	5	103	0.348093	-0.76229	2.34552		112low-3	1	9	0.291215	4.34183	2.13574		113low-4	2	45	2.29157	5.35893	1.88328		2Clow-2	9	26	6.30241	0.76944	2.71739
111low-2	5	104	-0.150185	-0.994291	2.34563		112low-3	1	10	2.89351	12.0591	2.401		113low-4	2	46	3.82607	8.7646	3.14368		2Clow-2	10	1	7.01897	1.81229	2.36772
111low-2	5	105	-0.145729	-0.579121	2.93292		112low-3	1	11	0.913334	4.64739	3.20945		113low-4	2	47	1.91447	15.2435	2.65641		2Clow-2	10	2	16.8437	0.656	2.72644
111low-2	5	106	0.167996	-0.861327	2.4444		112low-3	1	12	-0.194807	0.0410927	2.27438		113low-4	2	48	1.82062	4.72944	1.971		2Clow-2	10	3	13.6669	1.19575	2.94449
111low-2	5	107	0.131309	-0.581424	2.15017		112low-3	1	13	0.136472	1.92544	2.12725		113low-4	2	49	2.05259	5.47289	1.66499		2Clow-2	10	4	5.46981	-0.0715995	2.69306
111low-2	5	108	-0.112074	-0.880693	2.33274		112low-3	1	14	-0.22882	4.90761	1.64892		113low-4	2	50	1.72552	3.34715	2.22873		2Clow-2	10	5	17.0197	0.617155	2.59423
111low-2	5	109	-0.140136	-0.911853	2.78816		112low-3	1	15	0.336777	3.46446	3.01379		113low-4	2	51	1.67379	3.74043	2.38602		2Clow-2	10	6	20.6874	0.81291	2.27403
111low-2	5	110	0.0315568	-0.659377	2.41534		112low-3	1	16	0.68901	6.9205	1.67031		113low-4	2	52	1.93574	4.07948	2.12038		2Clow-2	10	7	19.1241	0.0521996	3.25321
111low-2	5	111	0.457484	-0.225378	2.77003		112low-3	1	17	0.0360629	2.64636	2.3291		113low-4	2	53	2.49948	4.98518	2.02317		2Clow-2	10	8	5.68433	0.431548	2.8146
111low-2	5	112	-0.185958	-0.827811	3.4903		112low-3	1	18	0.608335	3.93468	2.39955		113low-4	2	54	3.48296	6.17914	1.77069		2Clow-2	10	9	12.4679	0.506217	2.59056
111low-2	5	113	-0.192086	-0.823645	3.39306		112low-3	1	19	0.635948	7.66744	3.21452		113low-4	2	55	3.39659	8.60007	2.09851		2Clow-2	10	10	6.84094	0.608215	2.51351
111low-2	5	114	-0.171887	-0.954464	2.09043		112low-3	1	20	1.22042	8.43527	2.24782		113low-4	2	56	4.37606	2.65443	1.64448		2Clow-2	10	11	23.458	-0.0590387	1.93273
111low-2	5	115	-0.174934	-1.0239	2.60479		112low-3	1	21	1.18402	5.15837	2.76388		113low-4	2	57	2.42747	9.12832	2.6505		2Clow-2	10	12	13.0088	-0.595213	2.32855
111low-2	5	116	0.650688	0.121938	2.08231		112low-3	1	22	-0.206655	0.114796	1.93218		113low-4	2	58	2.39093	5.16694	2.37904		2Clow-2	10	13	19.4537	0.431833	2.95791
111low-2	5	117	0.128483	-0.399131	1.85324		112low-3	1	23	1.33573	4.19764	2.07591		113low-4	2	59	3.5805	4.42953	1.93673		2Clow-2	10	14	4.9046	-0.125271	2.47542
111low-2	5	118	-0.168052	-0.698046	1.57553		112low-3	1	24	1.58819	7.1106	2.76946		113low-4	2	60	0.602698	-0.46706	2.52956		2Clow-2	10	15	5.62422	-0.197392	2.99011
111low-2	5	119	0.162344	-0.437995	2.23203		112low-3	1	25	0.43885	3.32673	1.91589		113low-4	2	61	1.28774	3.03674	2.2106		2Clow-2	10	16	5.2695	0.101343	3.05359
111low-2	5	120	-0.106886	-0.745729	2.44919		112low-3	1	26	0.424998	2.93095	1.59196		113low-4	2	62	1.15331	2.77877	2.0506		2Clow-2	10	17	7.33624	-0.345173	2.68198
111low-2	5	121	-0.184068	-0.942317	1.50679		112low-3	1	27	2.35892	5.40132	3.00849		113low-4	2	63	0.91765	3.77895	2.05543		2Clow-2	10	18	15.2698	-0.0358767	2.32241
111low-2	5	122	-0.13287	-0.630904	2.42075		112low-3	1	28	1.00347	6.27098	1.68864		113low-4	2	64	2.11169	4.36852	1.77977		2Clow-2	10	19	3.15675	0.0189087	2.97011
111low-2	5	123	0.0505213	-0.675762	2.02622		112low-3	1	29	2.559	3.71638	2.68432		113low-4	2	65	1.16726	4.062	2.14105		2Clow-2	10	20	18.19	1.02277	1.96141
111low-2	5	124	-0.180243	-0.718922	1.95438		112low-3	1	30	0.480771	6.08376	2.32387		113low-4	2	66	1.08274	4.49686	2.24826		2Clow-2	10	21	8.13069	-0.126652	1.99602
111low-2	5	125	0.52283	-0.345575	1.89112		112low-3	1	31	2.73009	5.71753	1.68964		113low-4	2	67	1.5842	6.04657	1.78075		2Clow-2	10	22	6.78725	-0.239134	2.5766
111low-2	5	126	0.58244	-0.247267	1.77112		112low-3	1	32	0.561753	4.04837	1.77344		113low-4	2	68	1.11148	3.65813	2.448		2Clow-2	10	23	8.75683	-0.233194	2.56208
111low-2	5	127	-0.172713	-0.866308	2.11385		112low-3	1	33	0.456098	4.08915	2.83045		113low-4	2	69	1.91401	4.71721	2.51943		2Clow-2	10	24	9.57972	0.167439	1.82148
111low-2	5	128	-0.173764	-0.885869	2.63176		112low-3	1	34	0.0775292	3.85683	2.03631		113low-4	2	70	1.9128	3.23011	2.28643		2Clow-2	10	25	22.2016	0.529402	3.49767
111low-2	5	129	-0.0832332	-0.954085	2.1422		112low-3	1	35	1.97699	4.48566	2.09457		113low-4	2	71	2.57882	5.98835	2.34256		2Clow-2	10	26	11.4285	0.261464	4.76577
111low-2	5	130	-0.174358	-0.933747	2.50025		112low-3	1	36	0.46056	3.11128	2.31846		113low-4	2	72	2.75927	4.32737	2.53536		2Clow-2	10	27	0.970968	1.42174	3.71391
111low-2	5	131	-0.163408	-0.831791	1.55293		112low-3	1	37	0.597285	3.54273	1.61465		113low-4	2	73	3.7792	5.75871	3.61563		2Clow-2	10	28	3.62645	-0.399783	3.4705
111low-2	5	132	-0.177614	-0.989375	2.17849		112low-3	1	38	1.28661	3.96496	2.02269		113low-4	2	74	2.64219	2.37358	3.43761		2Clow-2	10	29	12.6052	1.55453	2.96384
111low-2	5	133	-0.156689	-0.969602	2.11351		112low-3	1	39	0.473515	4.86101	1.72498		113low-4	2	75	1.7346	8.03241	3.68082		2Clow-2	10	30	18.7202	-0.16419	3.30799
111low-2	5	134	-0.162004	-0.919092	1.97485		112low-3	1	40	-0.174675	1.98565	2.46283		113low-4	2	76	3.56341	8.41814	4.01935		2Clow-2	10	31	9.61177	0.711604	1.94315
111low-2	5	135	-0.175127	-1.19602	2.44718		112low-3	1	41	0.667528	2.60224	2.58364		113low-4	2	77	8.17333	11.4403	2.42208		2Clow-2	10	32	18.4929	0.161062	2.9198
111low-2	5	136	-0.182103	-0.28077	1.74766		112low-3	1	42	1.07205	7.02847	2.11608		113low-4	2	78	3.99248	9.59847	1.87778		2Clow-2	11	1	15.0458	2.8541	2.43275
111low-2	5	137	-0.196753	-0.700838	2.12445		112low-3	1	43	0.465693	3.61196	2.07145		113low-4	2	79	2.39003	4.58272	2.69155		2Clow-2	11	2	23.0737	2.84979	2.69549
111low-2	5	138	0.345177	-0.512397	1.66511		112low-3	1	44	0.155306	3.43132	2.63256		113low-4	2	80	6.18066	6.91117	1.9581		2Clow-2	11	3	19.2933	2.71014	2.60847
111low-2	5	139	-0.181255	-0.927193	1.57148		112low-3	1	45	0.41865	3.84217	2.63389		113low-4	2	81	4.2701	9.60136	2.78291		2Clow-2	11	4	11.2851	1.76967	1.93722
111low-2	5	140	-0.198825	-0.572166	2.18878		112low-3	1	46	0.829119	4.17204	1.71992		113low-4	2	82	3.10983	12.3954	2.352		2Clow-2	11	5	9.68132	3.31328	2.58027
111low-2	5	141	-0.187815	-0.728282	2.15961		112low-3	1	47	1.23538	6.75668	2.44947		113low-4	2	83	2.7307	5.41402	3.27747		2Clow-2	11	6	18.202	1.83483	2.70141
111low-2	5	142	0.107743	-0.390364	1.95073		112low-3	1	48	0.777865	4.91971	1.60663		113low-4	2	84	4.65578	4.93607	1.89446		2Clow-2	11	7	10.2598	1.87401	2.69221
111low-2	5	143	0.508896	0.115941	1.721		112low-3	1	49	1.74785	4.813	2.90512		113low-4	2	85	2.90336	4.1266	3.19872		2Clow-2	11	8	4.47683	0.292764	2.99338
111low-2	5	144	-0.158232	-0.726389	2.63142		112low-3	1	50	0.375602	6.22744	3.21177		113low-4	2	86	3.47341	9.43694	2.00195		2Clow-2	11	9	16.0136	0.653269	3.14712
111low-2	5	145	-0.173879	-0.713632	3.60542		112low-3	1	51	0.455983	3.05388	2.45721		113low-4	2	87	2.00563	6.49067	2.7347		2Clow-2	11	10	2.94506	0.5358	3.25739
111low-2	5	146	-0.158531	-0.78222	2.94143		112low-3	1	52	3.5044	11.1698	2.42803		113low-4	2	88	5.8627	12.4726	2.84674		2Clow-2	11	11	3.62551	0.618858	3.77857
111low-2	5	147	0.270593	-0.908367	1.64467		112low-3	1	53	0.462705	3.60798	2.0565		113low-4	2	89	6.37026	5.73378	1.94007		2Clow-2	11	12	37.3776	5.25134	2.24642
111low-2	5	148	0.51772	-0.734892	2.78931		112low-3	1	54	0.969752	6.17995	1.90443		113low-4	2	90	2.06073	6.64963	3.21819		2Clow-2	11	13	19.3255	4.56638	2.73867
111low-2	5	149	0.326942	-0.157479	2.01817		112low-3	1	55	2.56614	8.80776	3.43853		113low-4	2	91	3.34455	5.42709	2.02727		2Clow-2	11	14	18.6751	1.67882	2.6282
111low-2	5	150	-0.178339	-1.08497	1.63477		112low-3	1	56	0.728897	4.5313	3.72705		113low-4	2	92	5.55303	14.8815	2.29803		2Clow-2	11	15	48.9692	1.44443	3.93293
111low-2	5	151	-0.185908	-0.986225	2.28116		112low-3	1	57	1.29829	11.2565	3.63939		113low-4	2	93	2.87318	4.86603	2.20342		2Clow-2	11	16	1.5622	1.61696	2.28495
111low-2	5	152	-0.176087	-0.937498	1.46411		112low-3	1	58	0.77079	3.28023	3.74227		113low-4	2	94	2.27199	6.74898	2.4848		2Clow-2	11	17	21.1441	0.54112	2.00133
111low-2	5	153	-0.194797	-0.802529	3.14597		112low-3	1	59	1.20145	8.30329	2.56242		113low-4	2	95	4.44075	6.23228	2.38365		2Clow-2	11	18	7.33896	0.707507	2.33651
111low-2	5	154	0.049841	-1.00665	2.25188		112low-3	1	60	0.708731	5.55941	2.08693		113low-4	2	96	4.02754	12.8985	2.24475		2Clow-2	11	19	11.163	0.535304	2.69121
111low-2	5	155	-0.0168455	-0.837538	2.1347		112low-3	1	61	1.69282	9.3939	2.12071		113low-4	2	97	2.54846	8.51117	3.01772		2Clow-2	11	20	23.4484	2.27372	1.95555
111low-2	5	156	0.0812235	-0.766976	1.94011		112low-3	1	62	1.54539	5.03214	2.30103		113low-4	2	98	4.36192	9.96719	2.09289		2Clow-2	12	1	21.7904	2.0863	2.64485
111low-2	5	157	-0.185238	-0.956263	2.78655		112low-3	1	63	1.437	5.93244	2.26075		113low-4	2	99	2.58899	5.83329	1.84579		2Clow-2	12	2	10.9191	-0.59229	2.77336
111low-2	5	158	-0.180452	-1.05353	1.9395		112low-3	1	64	0.379381	4.02463	2.16983		113low-4	2	100	2.68871	4.43474	2.51897		2Clow-2	12	3	13.4365	0.159062	2.49288
111low-2	5	159	-0.177938	-0.414299	1.80088		112low-3	1	65	2.14763	3.07165	2.03623		113low-4	2	101	3.54958	5.53856	2.12846		2Clow-2	12	4	12.4285	-0.429151	2.54682
111low-2	5	160	0.312394	-0.0340897	2.01619		112low-3	1	66	0.330357	5.46197	1.82752		113low-4	2	102	2.72775	3.71064	2.49226		2Clow-2	12	5	9.81195	-1.08823	3.17462
111low-2	5	161	-0.191662	-0.199607	1.99016		112low-3	1	67	0.783288	11.7463	1.52081		113low-4	2	103	1.64537	3.40257	2.4733		2Clow-2	12	6	28.0945	-0.142062	2.20446
111low-2	5	162	-0.228726	0.829062	2.05047		112low-3	1	68	0.387153	7.27619	2.10037		113low-4	2	104	1.54978	6.00791	3.23903		2Clow-2	12	7	14.6161	-0.127517	2.736
111low-2	5	163	-0.181312	-0.4806	2.28881		112low-3	1	69	1.19756	9.53985	1.71157		113low-4	2	105	3.17726	5.04189	3.014		2Clow-2	12	8	4.29576	-1.60281	2.36715
111low-2	5	164	-0.187361	-0.848489	2.73324		112low-3	1	70	0.602113	6.33969	3.45148		113low-4	2	106	2.8051	6.21441	2.35759		2Clow-2	12	9	8.29786	-1.34464	2.49975
111low-2	5	165	-0.127536	-0.47017	2.15258		112low-3	1	71	1.13102	4.07256	2.81709		113low-4	2	107	2.50599	4.93938	2.17353		2Clow-2	12	10	10.9427	-1.22828	2.4352
111low-2	5	166	0.0463719	-0.760015	1.04625		112low-3	1	72	0.615066	4.35586	2.56626		113low-4	2	108	6.59526	5.94348	2.46388		2Clow-2	12	11	1.57217	-0.023547	2.46992
111low-2	5	167	-0.196826	-0.801311	1.51719		112low-3	1	73	0.833906	5.74613	1.85089		113low-4	2	109	2.77444	5.33118	2.70042		2Clow-2	12	12	9.82054	-0.684272	3.07541
111low-2	5	168	0.86693	0.894198	1.55406		112low-3	1	74	3.33719	9.78676	2.28517		113low-4	2	110	3.39821	5.76319	2.16531		2Clow-2	12	13	45.0792	0.916956	1.87337
111low-2	5	169	2.59312	1.90477	1.99281		112low-3	1	75	0.557454	3.77559	1.93802		113low-4	2	111	1.48978	6.19706	2.28191		2Clow-2	12	14	17.4003	-0.913108	2.10497
111low-2	5	170	-0.175328	-0.568065	2.11521		112low-3	1	76	1.26145	17.7353	4.0912		113low-4	2	112	5.77144	7.45898	2.35561		2Clow-2	12	15	5.9589	0.0107174	1.61194
111low-2	5	171	-0.173679	-1.05419	1.93775		112low-3	1	77	0.400567	5.40491	1.86289		113low-4	2	113	3.76291	8.51821	2.46353		2Clow-2	12	16	3.58451	0.285455	2.97067
111low-2	5	172	-0.169912	-0.797756	2.43747		112low-3	1	78	1.40277	5.43392	1.50849		113low-4	2	114	2.74458	3.46706	3.27891		2Clow-2	12	17	9.95399	-1.52505	2.34158
111low-2	5	173	-0.161861	-1.06386	2.75121		112low-3	1	79	1.61692	2.81666	2.39379		113low-4	2	115	3.38964	9.42594	2.01788		2Clow-2	12	18	8.56163	-0.251142	2.63276
111low-2	5	174	-0.0808906	-0.706088	2.48872		112low-3	1	80	0.683562	4.94788	1.58772		113low-4	2	116	6.21808	7.72412	1.40138
111low-2	5	175	-0.184034	-0.848022	1.90937		112low-3	1	81	0.778803	1.96009	1.82373		113low-4	2	117	3.33074	6.51504	1.67098				mean	8.49195	0.809291	2.48352
111low-2	5	176	-0.188162	-0.926904	1.57992		112low-3	1	82	0.329655	5.75941	2.39808		113low-4	2	118	2.99809	4.53493	2.3867				st.dev	7.70002	2.39535	0.55802
111low-2	5	177	-0.153567	-0.862655	1.39207		112low-3	1	83	0.789715	4.70347	1.57992		113low-4	2	119	4.4603	5.89388	2.16566				count	402	402	402
111low-2	5	178	-0.173371	-0.968755	1.81306		112low-3	1	84	1.07462	8.17813	1.98885		113low-4	2	120	0.904177	3.74371	2.93987				st.error	0.384042	0.119469	0.0278315
111low-2	5	179	-0.00794152	-0.530444	2.03504		112low-3	1	85	1.46574	6.4752	1.26221		113low-4	2	121	1.54871	5.49629	2.6807
111low-2	5	180	0.286259	-0.472178	3.12663		112low-3	1	86	0.645471	7.24634	2.58527		113low-4	2	122	2.3315	3.28895	2.14927
111low-2	5	181	0.0577247	-0.868132	1.67331		112low-3	1	87	1.402	9.4415	1.32436		113low-4	2	123	1.62996	4.96401	3.13855
111low-2	5	182	0.0764137	-0.999888	1.36217		112low-3	1	88	1.0346	7.89571	1.77223		113low-4	2	124	2.34141	4.14503	1.86996
111low-2	5	183	0.244928	-0.665124	1.31371		112low-3	1	89	0.782784	3.44282	1.52228		113low-4	2	125	2.37547	5.60114	1.99736
111low-2	5	184	0.141206	-0.598798	1.54021		112low-3	1	90	0.51447	6.34661	2.00393		113low-4	2	126	1.36666	5.01349	2.32881
111low-2	5	185	0.507655	-0.458551	1.5053		112low-3	1	91	-0.105555	0.513337	1.95291		113low-4	2	127	2.45433	4.48371	2.88
111low-2	5	186	-0.193114	-0.796598	1.5746		112low-3	1	92	0.922506	5.60787	2.0864		113low-4	2	128	2.70819	5.70739	2.82454
111low-2	5	187	0.174417	-0.468458	1.89991		112low-3	1	93	0.464947	6.25888	2.66687		113low-4	2	129	0.773972	1.09036	2.36484
111low-2	5	188	0.0789568	-0.354013	1.46058		112low-3	1	94	0.0538583	5.45818	2.64213		113low-4	2	130	5.46548	8.76932	3.63546
111low-2	5	189	0.459814	-0.0363363	1.06883		112low-3	1	95	0.98862	3.1704	1.92706		113low-4	2	131	8.06702	28.2284	4.65283
111low-2	5	190	-0.157524	-0.372021	2.05145		112low-3	1	96	1.44534	9.22124	2.09065		113low-4	2	132	5.00558	6.88077	1.95967
111low-2	5	191	0.404683	-0.647883	1.70173		112low-3	1	97	0.79834	11.6135	1.05105		113low-4	2	133	3.99864	5.13164	3.26188
111low-2	5	192	-0.0175876	-0.722449	2.40186		112low-3	1	98	0.944183	7.29684	1.80208		113low-4	2	134	3.91662	9.84063	4.27793
111low-2	5	193	-0.0811314	-0.624176	2.61645		112low-3	1	99	1.47494	7.78862	2.22736		113low-4	2	135	5.69542	7.29034	1.61803
111low-2	5	194	0.532492	0.191601	2.28888		112low-3	1	100	0.132651	4.66427	1.88326		113low-4	2	136	16.7988	10.6471	1.89339
111low-2	5	195	0.501215	-0.613176	2.52216		112low-3	1	101	0.64826	7.45212	1.68231		113low-4	2	137	2.73447	5.50457	2.31018
111low-2	5	196	0.14493	-0.745124	1.75208		112low-3	1	102	2.4912	6.69051	1.32582		113low-4	2	138	2.27131	6.47048	1.99619
111low-2	5	197	0.021033	-0.963825	1.28651		112low-3	1	103	1.00036	5.161	2.51321		113low-4	2	139	3.03659	4.1219	2.07325
111low-2	5	198	-0.187391	-0.861203	1.71418		112low-3	1	104	1.95769	8.63229	2.09461		113low-4	2	140	2.06305	3.92272	2.16198
111low-2	5	199	0.472155	-0.63081	1.97655		112low-3	1	105	1.86927	5.78277	2.13966		113low-4	2	141	6.94604	8.63495	2.95039
111low-2	5	200	-0.179743	-0.757889	3.06397		112low-3	1	106	3.64595	5.55445	1.7025		113low-4	2	142	3.51164	12.1829	1.71054
111low-2	5	201	-0.142796	-0.641456	2.43095		112low-3	1	107	1.68579	5.94258	1.33866		113low-4	2	143	5.29768	8.36195	2.83106
111low-2	5	202	-0.2128	-0.410124	1.42922		112low-3	1	108	0.589311	9.03058	2.60165		113low-4	2	144	5.81879	8.89215	2.09889
111low-2	5	203	-0.115732	-0.71466	1.72672		112low-3	1	109	0.186302	6.03985	2.20115		113low-4	2	145	4.7377	9.83434	2.20497
111low-2	5	204	-0.132641	-0.940205	1.4456		112low-3	1	110	3.68609	12.5957	2.51376		113low-4	2	146	2.69709	5.52559	1.52419
111low-2	5	205	-0.140014	-0.932247	1.42327		112low-3	1	111	1.43453	8.14701	2.55868		113low-4	2	147	4.66564	7.72978	1.80698
111low-2	5	206	-0.192464	-0.727419	2.19713		112low-3	1	112	0.391365	7.3717	1.59581		113low-4	2	148	4.52813	9.40105	2.35551
111low-2	5	207	-0.183331	-0.581292	2.32868		112low-3	1	113	0.784833	6.5297	1.74517		113low-4	2	149	3.74246	5.79335	1.65136
111low-2	6	1	0.570935	-0.185308	2.26602		112low-3	1	114	0.291291	3.86256	1.48458		113low-4	2	150	1.33315	5.21653	1.59466
111low-2	6	2	0.740037	-0.376762	2.92561		112low-3	1	115	1.48256	6.65306	2.01027		113low-4	2	151	4.42523	6.85116	1.7423
111low-2	6	3	-0.202658	-0.346975	2.61855		112low-3	1	116	0.0134908	2.06968	1.41669		113low-4	2	152	2.30044	4.90141	1.77303
111low-2	6	4	-0.18703	-0.650624	3.23025		112low-3	1	117	2.09833	8.93524	1.71657		113low-4	2	153	0.966151	3.02955	2.06686
111low-2	6	5	0.210924	-0.470133	2.39139		112low-3	1	118	1.34529	8.71493	2.6774		113low-4	2	154	4.04094	7.45718	1.7527
111low-2	6	6	0.0879149	-0.552702	2.60648		112low-3	1	119	1.42735	8.75288	2.05516		113low-4	2	155	3.57644	8.11867	1.4742
111low-2	6	7	1.75076	0.79709	2.08566		112low-3	1	120	1.14676	8.7531	1.65414		113low-4	2	156	2.86687	6.13243	1.9233
111low-2	6	8	1.31109	0.11615	1.59992		112low-3	1	121	0.568137	3.37129	1.66495		113low-4	2	157	3.45103	5.22351	1.44266
111low-2	6	9	0.413466	-0.590881	2.11726		112low-3	1	122	1.10688	4.56715	1.71786		113low-4	2	158	4.01744	5.44867	1.51383
111low-2	6	10	0.592507	-0.269269	1.91499		112low-3	2	1	0.903192	5.305	1.68333		113low-4	2	159	3.16985	5.71803	1.77699
111low-2	6	11	0.622257	-0.477202	2.45842		112low-3	2	2	1.92301	4.95628	1.9131		113low-4	2	160	3.5137	8.00612	1.76765
111low-2	6	12	-0.0925463	-0.337704	3.11222		112low-3	2	3	1.56934	10.2186	2.84646		113low-4	2	161	4.37544	9.3046	1.82904
111low-2	6	13	-0.0250073	-0.554814	2.8325		112low-3	2	4	0.710823	5.65497	2.9096		113low-4	2	162	2.70964	7.50075	2.20936
111low-2	6	14	0.625546	-0.156493	2.16337		112low-3	2	5	1.25569	10.7883	1.92819		113low-4	2	163	3.87488	7.44473	2.23242
111low-2	6	15	-0.150124	-0.692181	2.34192		112low-3	2	6	1.10359	5.43082	2.58242		113low-4	2	164	3.11663	10.3782	1.89901
111low-2	6	16	-0.187754	-0.753952	1.42544		112low-3	2	7	0.96221	9.60588	1.77546		113low-4	2	165	3.63352	5.71851	1.92544
111low-2	6	17	-0.11678	-0.65566	2.57551		112low-3	2	8	2.01398	14.1756	2.1364		113low-4	2	166	3.88764	12.4825	1.64873
111low-2	6	18	0.909447	-0.286517	2.35585		112low-3	2	9	0.739814	5.11418	2.80625		113low-4	2	167	3.82039	7.43432	1.61839
111low-2	6	19	0.908988	-0.596665	2.56463		112low-3	2	10	1.73284	6.06466	1.97074		113low-4	2	168	3.90994	6.64336	1.64936
111low-2	6	20	-0.0464154	-0.699491	2.17354		112low-3	2	11	1.05179	7.30596	2.66539		113low-4	2	169	1.53855	5.54777	1.58306
111low-2	6	21	0.46072	-0.503436	2.35845		112low-3	2	12	1.83271	6.20459	2.12737		113low-4	2	170	6.28235	11.604	1.79819
111low-2	6	22	0.676174	-0.36524	2.34968		112low-3	2	13	0.778183	3.55277	2.27032		113low-4	2	171	2.07116	10.0794	2.16926
111low-2	6	23	0.844316	-0.21538	3.01027		112low-3	2	14	0.361136	4.97718	2.86167		113low-4	2	172	1.53382	12.3525	1.72706
111low-2	6	24	0.914684	-0.239817	1.90094		112low-3	2	15	1.96765	10.3482	3.29473		113low-4	2	173	0.537184	5.42367	1.89195
111low-2	6	25	0.271992	-0.551443	2.39825		112low-3	2	16	0.942818	3.87842	1.87867		113low-4	2	174	14.863	11.0901	1.25118
111low-2	6	26	0.124073	-0.813058	1.82504		112low-3	2	17	1.03022	6.74589	2.26914		113low-4	2	175	4.29974	8.3201	2.02132
111low-2	6	27	1.50043	0.327447	1.86146		112low-3	2	18	0.714865	7.50126	2.1478		113low-4	2	176	3.54763	7.00423	1.78376
111low-2	6	28	-0.144205	-0.758738	2.53422		112low-3	2	19	1.16114	4.66691	2.3325		113low-4	2	177	3.40915	5.58725	1.87923
111low-2	6	29	0.734049	-0.328303	2.4052		112low-3	2	20	1.54001	9.48756	2.74362		113low-4	2	178	3.27172	8.19692	1.31375
111low-2	6	30	-0.156812	-0.89014	2.01091		112low-3	2	21	1.55579	5.02748	2.70395		113low-4	2	179	1.93285	5.81624	1.77853
111low-2	6	31	-0.191454	-0.718424	2.56799		112low-3	2	22	1.26191	5.84718	2.5781		113low-4	3	1	1.85099	2.14625	2.38731
111low-2	6	32	-0.195106	-0.625971	1.81381		112low-3	2	23	-0.237992	-0.829541	3.03277		113low-4	3	2	2.91465	2.89542	1.81553
111low-2	6	33	-0.195491	-0.760032	1.82467		112low-3	2	24	0.690652	12.0563	2.06422		113low-4	3	3	3.08943	3.90387	1.86279
111low-2	6	34	0.0182419	-0.764242	3.03481		112low-3	2	25	1.46921	6.08103	2.83875		113low-4	3	4	4.08115	7.51673	2.14397
111low-2	6	35	0.130501	-0.355685	2.42601		112low-3	2	26	0.23102	6.87512	2.92142		113low-4	3	5	1.35226	2.33287	1.9951
111low-2	6	36	0.331499	-0.554005	1.90393		112low-3	2	27	0.387168	5.17524	2.61533		113low-4	3	6	2.05386	3.39381	2.72605
111low-2	6	37	0.0473788	-0.811009	1.95549		112low-3	2	28	0.919102	7.77638	2.77032		113low-4	3	7	0.40654	1.83085	1.84549
111low-2	6	38	0.0322382	-0.0997024	2.02602		112low-3	2	29	0.744126	4.96156	2.03863		113low-4	3	8	2.02278	2.034	2.46108
111low-2	6	39	-0.188541	-0.796722	2.48393		112low-3	2	30	-0.0949205	6.28839	1.62737		113low-4	3	9	1.62461	1.10166	2.34957
111low-2	6	40	-0.162927	-0.716444	2.46869		112low-3	2	31	0.897119	4.24716	2.12127		113low-4	3	10	1.40865	0.579748	2.04149
111low-2	6	41	0.199108	-0.268315	2.56218		112low-3	2	32	0.330007	5.87084	3.01843		113low-4	3	11	3.4484	6.96664	2.23813
111low-2	6	42	-0.000927532	-0.667817	2.8107		112low-3	2	33	0.401548	6.26897	2.59974		113low-4	3	12	1.76959	1.4637	2.18563
111low-2	6	43	-0.173327	-0.530281	2.71358		112low-3	2	34	1.37257	4.26125	1.99231		113low-4	3	13	5.53928	6.4334	3.50874
111low-2	6	44	-0.167031	-0.851074	2.12398		112low-3	2	35	2.17317	5.2569	1.88565		113low-4	3	14	0.897348	0.264904	2.18671
111low-2	6	45	0.25041	-0.35225	2.80878		112low-3	2	36	3.12574	8.47154	2.67196		113low-4	3	15	1.60804	1.09554	2.23106
111low-2	6	46	0.539212	-0.286746	2.43795		112low-3	2	37	-0.255775	0.66093	2.36651		113low-4	3	16	2.89239	5.91173	2.45546
111low-2	6	47	0.397226	-0.461518	2.21558		112low-3	2	38	-0.175185	1.41636	2.73365		113low-4	3	17	0.349187	-0.0988516	3.2672
111low-2	6	48	0.0968682	-0.813628	1.97151		112low-3	2	39	1.13984	9.24359	2.5528		113low-4	3	18	3.64006	8.04946	2.76766
111low-2	6	49	-0.159038	-0.894959	2.25864		112low-3	2	40	1.41787	3.04381	1.85759		113low-4	3	19	1.05202	-0.539611	1.94296
111low-2	6	50	0.49802	-0.361732	2.80922		112low-3	2	41	0.587837	3.86049	2.47981		113low-4	3	20	0.596263	1.75828	2.04237
111low-2	6	51	-0.193498	-0.812477	1.66132		112low-3	2	42	1.43456	9.96457	1.9518		113low-4	3	21	0.302131	0.562681	2.23648
111low-2	6	52	0.525933	-0.504918	1.73816		112low-3	2	43	0.815162	7.72967	2.7467		113low-4	3	22	1.52162	7.36715	1.94547
111low-2	6	53	0.532195	-0.687704	2.28056		112low-3	2	44	0.889051	2.88139	2.14426		113low-4	3	23	0.550124	-0.132568	3.19742
111low-2	6	54	-0.169787	-0.965464	2.45012		112low-3	2	45	1.00207	6.68445	2.15877		113low-4	3	24	1.44495	1.52915	2.276
111low-2	6	55	-0.116394	-0.612988	2.92319		112low-3	2	46	0.811387	10.07	1.90283		113low-4	3	25	0.426913	-0.119974	2.07534
111low-2	6	56	-0.127764	-0.681088	2.38937		112low-3	2	47	1.35089	7.52695	3.8358		113low-4	3	26	0.720963	-0.0486382	1.89841
111low-2	6	57	0.158908	0.341613	2.55996		112low-3	2	48	1.63252	6.82618	3.3623		113low-4	3	27	0.630904	0.84076	2.54778
111low-2	6	58	1.09046	0.590775	1.74573		112low-3	2	49	0.419359	5.7889	4.27135		113low-4	3	28	4.60849	12.3444	2.3613
111low-2	6	59	0.0241681	-0.934413	2.03506		112low-3	2	50	1.33652	11.8325	1.35104		113low-4	3	29	0.500176	-0.415267	2.73246
111low-2	6	60	0.017859	-0.814055	2.35284		112low-3	2	51	0.270038	6.37903	1.99735		113low-4	3	30	0.487716	0.509949	2.45254
111low-2	6	61	-0.181561	-0.693638	2.98151		112low-3	2	52	0.778217	8.4491	3.01752		113low-4	3	31	0.0304735	-0.849077	1.61379
111low-2	6	62	-0.0431978	-0.687424	3.08655		112low-3	2	53	1.00356	3.84691	2.12592		113low-4	3	32	0.137175	0.331665	3.02573
111low-2	6	63	-0.0344471	-0.733057	2.81426		112low-3	2	54	-0.113275	-0.695459	1.95169		113low-4	3	33	2.74285	9.70895	2.09978
111low-2	6	64	-0.188007	-0.852542	2.13425		112low-3	2	55	0.502139	9.18047	2.3128		113low-4	3	34	0.49439	-0.55741	2.06643
111low-2	6	65	1.16154	-0.179969	2.33587		112low-3	2	56	0.87753	10.6458	2.79174		113low-4	3	35	1.45832	2.02926	3.0632
111low-2	6	66	0.228693	-0.700818	2.13899		112low-3	2	57	1.56297	11.1673	2.2495		113low-4	3	36	2.49746	5.54731	1.73058
111low-2	6	67	-0.178825	-0.756847	1.95437		112low-3	2	58	2.50745	5.36061	1.76751		113low-4	3	37	4.65912	8.84428	1.79369
111low-2	6	68	-0.101035	-0.458387	1.49028		112low-3	2	59	2.26433	10.1198	3.11209		113low-4	3	38	2.10813	4.53426	1.77089
111low-2	6	69	-0.128129	-0.890909	2.69969		112low-3	2	60	1.39675	13.5785	2.65988		113low-4	3	39	3.26925	9.70682	2.17995
111low-2	6	70	-0.0285235	-0.7138	1.73359		112low-3	2	61	1.83569	14.5481	1.55689		113low-4	3	40	0.573329	0.251958	3.00477
111low-2	6	71	-0.177333	-0.959601	3.16808		112low-3	2	62	1.03028	12.8616	1.91719		113low-4	3	41	0.65273	-0.292009	2.3737
111low-2	6	72	-0.0673443	-0.278931	3.39449		112low-3	2	63	0.690757	7.86643	2.63665		113low-4	3	42	0.302591	1.32301	1.91863
111low-2	6	73	0.00738974	0.148815	5.03066		112low-3	2	64	0.855925	5.39762	2.18536		113low-4	3	43	0.90808	-0.336612	2.75426
111low-2	6	74	-0.215436	-0.0998591	1.80618		112low-3	2	65	2.50859	14.9695	3.43084		113low-4	3	44	2.06347	7.26299	2.31098
111low-2	6	75	-0.178888	-0.574937	3.42121		112low-3	2	66	3.29578	15.1917	3.79908		113low-4	3	45	0.354032	-0.645724	2.04014
111low-2	6	76	0.114085	-0.406134	1.69019		112low-3	2	67	0.776609	5.53257	3.4239		113low-4	3	46	-0.475748	-0.475212	2.31277
111low-2	6	77	0.0507601	-0.540292	1.70855		112low-3	2	68	0.784786	4.9273	3.23534		113low-4	3	47	0.646931	-0.262217	2.02906
111low-2	6	78	-0.182586	-0.675187	1.44203		112low-3	2	69	0.913251	11.2394	2.56721		113low-4	3	48	0.804153	-0.892776	3.00928
111low-2	6	79	0.800892	-0.364956	1.87426		112low-3	2	70	1.08424	7.04888	1.93332		113low-4	3	49	0.231867	-0.596541	2.24086
111low-2	6	80	-0.176429	-0.601709	1.62622		112low-3	2	71	1.90735	6.42312	1.9346		113low-4	3	50	1.88439	2.77999	2.04165
111low-2	6	81	0.268246	-0.571301	3.32096		112low-3	2	72	0.311385	4.06316	1.6406		113low-4	3	51	-0.963655	-0.0628746	1.9741
111low-2	6	82	0.272039	-0.489359	1.60017		112low-3	2	73	0.323329	9.06199	3.8446		113low-4	3	52	0.112975	-0.0430162	2.62948
111low-2	6	83	0.00163248	-0.559657	2.71584		112low-3	2	74	2.16668	8.49983	2.06756		113low-4	3	53	1.28821	1.19259	2.74153
111low-2	6	84	-0.120698	-0.723881	2.64494		112low-3	2	75	0.634421	6.71131	2.73201		113low-4	3	54	-0.552105	-0.426038	1.85939
111low-2	6	85	-0.112593	-0.51242	2.03582		112low-3	2	76	1.06015	6.37733	1.89732		113low-4	3	55	11.6664	15.5072	1.8337
111low-2	6	86	-0.0706474	-0.618035	3.50716		112low-3	2	77	0.658493	5.30267	3.50694		113low-4	3	56	0.888105	-0.59012	2.25344
111low-2	6	87	0.236841	-0.471426	1.59619		112low-3	2	78	0.212824	6.91822	2.96685		113low-4	3	57	0.0627115	0.632423	1.69671
111low-2	6	88	-0.150951	-0.710029	1.6243		112low-3	2	79	-0.272259	3.54042	2.60758		113low-4	3	58	0.755359	0.66365	1.89906
111low-2	6	89	-0.0817344	-0.538915	1.70186		112low-3	2	80	0.91395	6.63245	2.55865		113low-4	3	59	0.0506906	-0.888938	1.97332
111low-2	6	90	0.408265	-0.408014	3.10436		112low-3	2	81	1.04881	5.70981	1.87219		113low-4	3	60	2.24479	2.55735	2.04488
111low-2	6	91	0.251946	-0.588705	2.00561		112low-3	2	82	0.868929	7.98875	1.73524		113low-4	3	61	2.16376	4.9892	2.41513
111low-2	6	92	-0.0601368	-0.417565	1.74895		112low-3	2	83	0.476777	9.53265	2.1202		113low-4	3	62	0.171202	-1.40356	1.99715
111low-2	6	93	-0.0742603	-0.308395	1.81006		112low-3	2	84	0.332467	7.04563	1.88307		113low-4	3	63	4.22671	6.44647	2.15566
111low-2	6	94	1.04695	-0.254488	2.04924		112low-3	2	85	0.479012	9.87286	2.47322		113low-4	3	64	1.73145	-0.579028	1.78419
111low-2	6	95	-0.0209597	-0.700023	2.04985		112low-3	2	86	0.737544	5.62733	2.48132		113low-4	3	65	0.548996	0.477181	2.57069
111low-2	6	96	-0.124081	-0.470369	2.85685		112low-3	2	87	2.05121	11.0429	1.75317		113low-4	3	66	0.238209	-0.279278	1.93689
111low-2	7	1	0.576868	-0.319309	2.92228		112low-3	2	88	0.91812	8.67772	2.30011		113low-4	3	67	0.777282	1.5614	2.25131
111low-2	7	2	0.620531	-0.661039	1.9596		112low-3	2	89	0.841008	5.81078	1.78348		113low-4	3	68	-0.458553	-0.98122	2.10304
111low-2	7	3	0.507371	-0.805504	1.63428		112low-3	2	90	1.13721	6.69174	1.90115		113low-4	3	69	0.289272	-1.49232	2.6139
111low-2	7	4	1.06223	-0.613731	1.7707		112low-3	2	91	0.776373	7.79933	2.13591		113low-4	3	70	-0.0427179	-0.439082	2.67032
111low-2	7	5	0.122054	-1.05982	2.13061		112low-3	2	92	1.33517	10.0768	2.44278		113low-4	3	71	0.65277	-0.193124	2.7268
111low-2	7	6	0.930352	-0.5007	2.73916		112low-3	2	93	0.312243	6.34147	2.15494		113low-4	3	72	0.181529	-0.480029	2.02241
111low-2	7	7	0.644122	-1.00728	2.78153		112low-3	2	94	1.34308	10.3648	1.63525		113low-4	3	73	-0.184377	-0.478743	1.87345
111low-2	7	8	0.525186	-0.767098	1.53984		112low-3	2	95	3.4254	17.7699	3.70072		113low-4	3	74	5.78929	1.83073	2.13463
111low-2	7	9	-0.168737	-0.970715	2.07804		112low-3	2	96	0.599225	8.08962	1.90339		113low-4	3	75	1.57779	0.248601	1.79877
111low-2	7	10	0.471874	-0.886797	2.70148		112low-3	2	97	2.84444	9.87485	2.25426		113low-4	3	76	1.92328	0.582841	2.24974
111low-2	7	11	0.68723	-0.859213	2.72429		112low-3	2	98	1.11238	9.02794	1.965		113low-4	3	77	1.1994	1.13187	2.45577
111low-2	7	12	0.205814	-1.0122	2.43348		112low-3	2	99	0.798265	8.376	2.77385		113low-4	3	78	0.956853	-0.109777	2.13856
111low-2	7	13	1.12888	-0.638305	1.92661		112low-3	2	100	1.2945	2.7607	1.52029		113low-4	3	79	-0.346414	-0.233809	2.14751
111low-2	7	14	0.028603	-0.980648	2.02783		112low-3	2	101	-0.12463	4.48915	1.44379		113low-4	3	80	1.93796	2.15718	3.7078
111low-2	7	15	-0.114972	-0.812437	2.86337		112low-3	2	102	1.70202	4.05442	1.89078		113low-4	3	81	0.625106	-0.645875	2.24983
111low-2	7	16	0.223561	-0.985506	1.65736		112low-3	2	103	2.26945	14.3921	2.98513		113low-4	3	82	2.4244	2.34672	2.55095
111low-2	7	17	0.329914	-0.882194	2.62979		112low-3	2	104	1.22357	7.62031	2.06065		113low-4	3	83	4.06011	2.50905	2.79654
111low-2	7	18	0.67293	-1.0522	1.95471		112low-3	2	105	0.861306	7.12307	3.14371		113low-4	3	84	3.22233	3.23939	2.5862
111low-2	7	19	4.10222	1.41019	1.95258		112low-3	2	106	0.384752	5.71036	1.91702		113low-4	3	85	1.48303	1.50536	2.48638
111low-2	7	20	0.190906	-1.09108	1.84096		112low-3	2	107	0.578929	6.8159	1.70895		113low-4	3	86	0.730126	1.94148	2.3997
111low-2	7	21	1.00287	-0.24065	2.43008		112low-3	3	1	0.741172	8.64092	2.50932		113low-4	3	87	3.31222	10.7332	3.06977
111low-2	7	22	0.224655	-1.25303	2.02207		112low-3	3	2	0.423877	7.2625	2.09078		113low-4	3	88	0.767774	1.1664	2.9905
111low-2	7	23	0.245096	-0.989068	1.86091		112low-3	3	3	0.50543	8.32151	2.35849		113low-4	3	89	1.32625	1.54347	2.99504
111low-2	7	24	0.267549	-0.954327	2.5454		112low-3	3	4	0.988591	9.09359	2.56097		113low-4	3	90	4.51343	8.39203	2.04013
111low-2	7	25	0.224558	-1.25935	2.60071		112low-3	3	5	0.190235	4.85663	2.09682		113low-4	3	91	3.30502	4.77375	2.95406
111low-2	7	26	0.722561	-1.00221	1.9072		112low-3	3	6	0.856942	6.27303	2.36557		113low-4	3	92	4.14658	9.33709	2.60182
111low-2	7	27	0.242541	-0.816392	1.83776		112low-3	3	7	0.476544	6.36805	2.08446		113low-4	3	93	0.114896	0.630215	2.73158
111low-2	7	28	0.0904456	-1.15572	2.6459		112low-3	3	8	0.467082	8.283	2.63548		113low-4	3	94	1.04264	0.493872	2.84131
111low-2	7	29	0.327326	-0.954641	1.66177		112low-3	3	9	0.765453	8.45595	1.92957		113low-4	3	95	2.73204	6.22182	2.86367
111low-2	7	30	0.0364319	-1.06768	1.99431		112low-3	3	10	1.01003	5.47253	2.33788		113low-4	3	96	0.954076	0.361861	3.01138
111low-2	7	31	-0.138877	-1.1528	2.09249		112low-3	3	11	0.516425	5.73221	2.68257		113low-4	3	97	0.474878	-0.882023	2.50723
111low-2	7	32	-0.0596757	-1.00857	2.90652		112low-3	3	12	0.386157	4.43909	2.55288		113low-4	3	98	1.39684	6.32544	3.03202
111low-2	7	33	-0.190899	-1.09622	2.25026		112low-3	3	13	0.80844	4.80352	2.0818		113low-4	3	99	1.70234	4.27809	3.24381
111low-2	7	34	-0.0025393	-1.07582	1.96358		112low-3	3	14	0.404391	4.45497	2.08738		113low-4	3	100	4.02145	7.90555	2.43231
111low-2	7	35	0.552721	-0.948777	1.97896		112low-3	3	15	0.616071	4.59905	1.86459		113low-4	3	101	2.06169	7.28586	3.07788
111low-2	7	36	0.753417	-0.455401	1.99337		112low-3	3	16	0.391549	4.08237	2.64946		113low-4	3	102	0.443936	1.37849	2.40374
111low-2	7	37	-0.0189542	-1.17434	2.32034		112low-3	3	17	0.950407	6.28984	2.64405		113low-4	3	103	-0.0380325	-0.730307	2.56039
111low-2	7	38	0.337152	-0.860722	2.27075		112low-3	3	18	0.674788	7.4559	2.16789		113low-4	3	104	0.552039	-1.00586	2.40388
111low-2	7	39	-0.175563	-1.01576	1.73696		112low-3	3	19	0.633248	4.52127	2.32676		113low-4	3	105	0.329417	-0.00167593	2.57329
111low-2	7	40	-0.190261	-1.14236	1.80579		112low-3	3	20	1.04381	2.90718	2.53862		113low-4	3	106	2.36086	4.28762	2.73661
111low-2	7	41	0.0159523	-1.23517	2.42937		112low-3	3	21	0.894455	6.25457	3.30717		113low-4	3	107	0.560923	2.30613	2.28579
111low-2	7	42	0.00361453	-1.16569	2.40742		112low-3	3	22	1.04178	6.3929	2.01805		113low-4	3	108	2.41398	3.999	2.60462
111low-2	7	43	0.685305	-0.892527	3.17953		112low-3	3	23	0.682053	7.66076	2.86265		113low-4	3	109	1.34423	3.90836	2.28184
111low-2	7	44	0.312202	-0.944934	1.87456		112low-3	3	24	1.18501	4.4932	2.38948		113low-4	3	110	3.52506	7.18225	2.11778
111low-2	7	45	-0.103008	-1.11575	2.44915		112low-3	3	25	1.05275	7.11745	2.43666		113low-4	3	111	1.87202	0.973418	2.72002
111low-2	7	46	0.377155	-1.02726	2.3971		112low-3	3	26	-0.0324204	4.11612	1.7508		113low-4	3	112	3.4788	6.96377	2.20755
111low-2	7	47	-0.184936	-0.987141	2.01142		112low-3	3	27	0.129608	7.9073	1.7757		113low-4	3	113	-0.0469627	-0.879754	2.81441
111low-2	7	48	-0.15997	-1.20773	1.69218		112low-3	3	28	0.0973767	4.18466	1.96868		113low-4	3	114	-0.467259	0.684812	1.95797
111low-2	7	49	0.325769	-0.81449	1.91072		112low-3	3	29	1.13681	17.5311	3.07603		113low-4	3	115	2.99855	5.14354	2.51903
111low-2	7	50	0.565041	-0.611898	2.74446		112low-3	3	30	2.57042	7.58967	2.45337		113low-4	3	116	2.49831	4.02058	2.13966
111low-2	7	51	1.64927	-0.0193551	2.27488		112low-3	3	31	0.0705773	2.70359	2.97543		113low-4	3	117	1.88359	4.69939	2.08414
111low-2	7	52	0.427041	-1.11083	1.63757		112low-3	3	32	1.56285	4.07815	2.23561		113low-4	3	118	2.97226	2.36229	2.0174
111low-2	7	53	0.218658	-0.989769	1.86272		112low-3	3	33	-0.163147	3.38772	1.61183		113low-4	3	119	2.26404	5.283	2.68555
111low-2	7	54	0.392669	-0.97676	2.0571		112low-3	3	34	0.564293	4.9291	2.00359		113low-4	3	120	3.04416	3.34521	1.77111
111low-2	7	55	0.03728	-1.15355	2.00433		112low-3	3	35	0.720055	2.64876	1.906		113low-4	3	121	1.35671	-1.14396	2.87898
111low-2	7	56	0.188465	-0.949571	2.40278		112low-3	3	36	0.811576	5.47335	2.0057		113low-4	3	122	3.03793	9.87345	1.89624
111low-2	7	57	0.445143	-0.868222	2.369		112low-3	3	37	1.25816	4.26374	2.17126		113low-4	3	123	1.42325	2.34881	2.89929
111low-2	7	58	0.327037	-1.06186	2.04316		112low-3	3	38	0.987385	2.19163	1.8257		113low-4	3	124	2.20949	4.05392	2.12256
111low-2	7	59	0.108469	-0.993222	1.77		112low-3	3	39	0.537251	2.70389	1.87389		113low-4	3	125	-1.10329	-1.11721	2.55027
111low-2	7	60	0.490475	-1.1033	1.81751		112low-3	3	40	0.597138	7.14839	1.8742		113low-4	3	126	2.87179	4.92136	2.78587
111low-2	7	61	0.735755	-0.500911	2.76812		112low-3	3	41	0.633889	5.80679	1.81182		113low-4	3	127	2.67985	1.98979	2.35163
111low-2	7	62	-0.0450531	-1.05021	2.43331		112low-3	3	42	0.478438	5.35164	2.50289		113low-4	3	128	1.90778	3.23142	2.57693
111low-2	7	63	0.550164	-0.906601	2.37287		112low-3	3	43	2.87706	15.6469	3.28519		113low-4	3	129	4.15913	10.7507	3.34304
111low-2	7	64	0.126645	0.768721	2.4507		112low-3	3	44	1.83723	9.24761	1.66744		113low-4	3	130	4.31194	3.0277	1.61313
111low-2	7	65	0.298198	-0.698355	2.94342		112low-3	3	45	0.894319	4.28045	3.13792		113low-4	3	131	15.1755	9.08566	3.64563
111low-2	7	66	-0.173171	-1.05004	1.55006		112low-3	3	46	0.198085	3.82635	2.19193		113low-4	3	132	3.97258	5.0636	3.14998
111low-2	7	67	0.247724	-1.07631	2.71351		112low-3	3	47	0.307359	6.93407	2.84446		113low-4	3	133	2.54673	7.53957	2.37205
111low-2	7	68	-0.179579	-1.25548	2.96286		112low-3	3	48	0.116253	3.7097	2.95485		113low-4	3	134	5.2712	7.2747	1.90964
111low-2	7	69	-0.00139012	-0.790788	2.54395		112low-3	3	49	1.44524	10.4115	2.11391		113low-4	3	135	2.86163	7.77257	2.79747
111low-2	7	70	0.0842247	-0.72167	1.89205		112low-3	3	50	0.811925	1.43755	2.09913		113low-4	3	136	3.75305	9.87992	3.53601
111low-2	7	71	-0.102023	-1.09841	1.48742		112low-3	3	51	0.0736864	3.33648	1.9629		113low-4	3	137	3.8196	7.37907	3.99511
111low-2	7	72	-0.121353	-0.874382	2.45776		112low-3	3	52	1.09415	5.31618	2.26655		113low-4	3	138	1.47901	5.57317	1.82576
111low-2	7	73	-0.103531	-1.0805	2.52906		112low-3	3	53	1.40294	5.78763	1.77828		113low-4	3	139	2.9686	6.98303	2.99629
111low-2	7	74	0.00862747	-1.1174	1.57416		112low-3	3	54	0.36124	3.44685	2.24559		113low-4	3	140	3.32292	5.40012	3.37076
111low-2	7	75	0.348936	-1.04469	1.70539		112low-3	3	55	0.79134	6.03478	2.46471		113low-4	3	141	1.31684	3.80776	1.89696
111low-2	7	76	-0.185729	-0.971192	2.74888		112low-3	3	56	1.71785	4.8043	1.96502		113low-4	3	142	3.15891	9.02294	1.96806
111low-2	7	77	0.0763942	-1.04495	2.39748		112low-3	3	57	3.39116	3.8773	2.88292		113low-4	3	143	1.70331	2.53088	3.33653
111low-2	7	78	0.44	-0.9207	1.94972		112low-3	3	58	0.866724	2.3185	2.49549		113low-4	3	144	0.947428	3.80774	3.60604
111low-2	7	79	0.349732	-0.977359	2.40622		112low-3	3	59	0.307936	4.46023	2.382		113low-4	3	145	1.83	4.89889	2.68614
111low-2	7	80	0.0485777	-0.655147	2.70697		112low-3	3	60	0.204775	3.55421	2.842		113low-4	3	146	0.267832	-0.807794	2.96375
111low-2	7	81	-0.113195	-0.991848	2.05429		112low-3	3	61	1.17266	4.02398	2.46017		113low-4	3	147	2.67793	4.43324	3.51617
111low-2	7	82	1.8656	-0.248295	2.66523		112low-3	3	62	1.18972	12.2143	2.39151		113low-4	3	148	1.48305	1.90144	1.94041
111low-2	7	83	0.194677	-0.988022	3.57102		112low-3	3	63	1.96119	6.55887	2.19794		113low-4	3	149	5.81509	6.38678	3.03317
111low-2	7	84	-0.0217128	-1.25001	3.60476		112low-3	3	64	0.0727579	3.42507	2.32181		113low-4	3	150	4.28849	3.64	3.5227
111low-2	7	85	-0.107104	-1.21187	1.80614		112low-3	3	65	0.0981758	5.76195	3.16214		113low-4	3	151	2.90918	2.93402	1.93325
111low-2	7	86	0.43753	-0.860529	3.43595		112low-3	3	66	2.62819	8.46853	2.61868		113low-4	3	152	5.28276	8.69982	2.02765
111low-2	7	87	0.443212	-0.936598	1.92379		112low-3	3	67	0.622708	5.35624	2.88134		113low-4	3	153	4.26358	6.96779	3.09105
111low-2	7	88	-0.172348	-1.18851	3.45341		112low-3	3	68	0.774451	4.66225	2.24268		113low-4	3	154	0.205746	-0.591516	1.9981
111low-2	7	89	0.838968	-0.342423	2.59313		112low-3	3	69	0.284255	6.34263	2.77434		113low-4	3	155	2.2255	4.51864	2.84355
111low-2	7	90	0.287118	-1.1393	2.92967		112low-3	3	70	1.78264	13.6266	2.10386		113low-4	3	156	1.35843	-0.771178	1.85075
111low-2	7	91	-0.193761	-0.881423	1.66453		112low-3	3	71	0.333345	9.28147	2.51118		113low-4	3	157	4.23607	5.72277	1.38633
111low-2	7	92	0.883844	-0.811618	1.7962		112low-3	3	72	0.446757	6.79651	2.10532		113low-4	4	1	6.57387	5.98711	1.81672
111low-2	7	93	0.436507	-0.93005	2.32592		112low-3	3	73	-0.300605	3.05925	3.3513		113low-4	4	2	7.24625	7.38388	2.22359
111low-2	7	94	-0.195138	-0.840347	2.20156		112low-3	3	74	0.497567	6.81324	3.46389		113low-4	4	3	5.72744	8.42212	2.50764
111low-2	7	95	0.169892	-1.11822	2.19376		112low-3	3	75	1.54546	4.23487	3.33698		113low-4	4	4	5.28943	10.4749	2.94635
111low-2	7	96	0.599099	-0.81278	3.01556		112low-3	3	76	1.09246	4.56046	1.94416		113low-4	4	5	15.6739	9.18918	1.98932
111low-2	7	97	0.0402679	-1.04086	1.79366		112low-3	3	77	1.65641	5.75428	1.86302		113low-4	4	6	5.45145	7.34144	2.25193
111low-2	7	98	0.782396	-1.22481	2.34577		112low-3	3	78	2.94865	3.90192	2.8132		113low-4	4	7	3.25419	8.24626	2.1436
111low-2	7	99	1.144	-0.829387	1.90559		112low-3	3	79	1.89926	3.38543	1.94459		113low-4	4	8	4.20544	6.94205	1.88664
111low-2	7	100	0.01406	-0.939216	3.11477		112low-3	3	80	0.0555424	8.76354	2.05497		113low-4	4	9	3.91388	7.8111	2.19823
111low-2	7	101	-0.122959	-1.1764	1.73674		112low-3	3	81	-0.264223	-1.07806	2.59108		113low-4	4	10	4.65966	6.50705	2.43289
111low-2	7	102	0.4878	-0.678901	3.21612		112low-3	3	82	1.02551	8.58529	2.96217		113low-4	4	11	3.45167	5.26664	2.22536
111low-2	7	103	0.710226	-0.842674	1.79261		112low-3	3	83	1.16061	6.25616	3.18907		113low-4	4	12	8.91847	5.60229	2.32943
111low-2	7	104	1.62523	0.271379	1.87729		112low-3	3	84	-0.344792	2.13519	2.92989		113low-4	4	13	2.91693	4.14621	1.75778
111low-2	7	105	0.264701	-0.868222	1.65903		112low-3	3	85	0.279015	2.78555	2.20427		113low-4	4	14	3.5712	6.23313	2.37049
111low-2	7	106	1.71309	-0.0145631	1.65526		112low-3	3	86	1.51965	8.05525	2.47167		113low-4	4	15	3.75508	9.85185	2.76345
111low-2	7	107	0.302583	-0.828618	1.53826		112low-3	3	87	0.375108	2.00444	2.18698		113low-4	4	16	2.48894	4.79262	2.19371
111low-2	7	108	0.0504607	-1.06215	1.97216		112low-3	3	88	0.0100283	2.97548	1.66555		113low-4	4	17	3.00407	6.51274	2.23518
111low-2	7	109	0.422045	-0.684677	1.83548		112low-3	3	89	0.141131	8.05953	1.87064		113low-4	4	18	3.4438	7.19915	2.08618
111low-2	7	110	1.61945	-0.700137	3.16725		112low-3	3	90	2.56863	10.2138	2.04296		113low-4	4	19	3.23944	5.72193	1.91218
111low-2	7	111	0.626697	1.94857	1.66877		112low-3	3	91	0.550629	4.77096	3.1615		113low-4	4	20	6.24399	4.43236	2.58879
111low-2	7	112	0.719503	-0.510557	1.74626		112low-3	3	92	0.843012	4.3085	2.13953		113low-4	4	21	12.3854	6.38911	1.92489
111low-2	7	113	-0.107142	-1.29237	2.03282		112low-3	3	93	0.381199	3.91262	2.3609		113low-4	4	22	3.31658	10.7627	2.68684
111low-2	7	114	1.09246	-0.605722	1.56434		112low-3	3	94	1.06454	10.8182	2.37194		113low-4	4	23	2.83376	4.47789	2.50874
111low-2	7	115	1.22442	-0.470871	1.75904		112low-3	3	95	0.928922	8.41764	1.92346		113low-4	4	24	3.67846	7.72619	1.8487
111low-2	7	116	12.2787	7.10261	1.58088		112low-3	3	96	0.978364	5.09462	1.96417		113low-4	4	25	12.6419	6.24434	2.48122
111low-2	7	117	-0.152349	-0.90048	1.77862		112low-3	3	97	0.693989	9.02389	2.6268		113low-4	4	26	3.94708	5.69998	2.11485
111low-2	7	118	0.103757	-0.960698	2.81655		112low-3	3	98	0.132708	6.03466	1.93014		113low-4	4	27	4.21664	7.06839	2.49735
111low-2	7	119	-0.14713	-1.16002	1.70508		112low-3	3	99	1.13931	6.1163	2.16563		113low-4	4	28	4.01014	4.7313	2.571
111low-2	7	120	0.33573	-0.806797	2.41706		112low-3	3	100	0.918557	10.7179	3.75434		113low-4	4	29	4.1905	5.53464	3.00298
111low-2	7	121	-0.135656	-0.852597	1.57237		112low-3	3	101	-0.213753	-0.885866	2.82251		113low-4	4	30	3.93801	5.8812	2.36486
111low-2	7	122	-0.187406	-0.939117	1.89531		112low-3	3	102	1.72546	3.30463	2.21718		113low-4	4	31	2.21142	6.13559	2.48832
111low-2	7	123	0.495963	-1.13088	2.02511		112low-3	3	103	-0.136959	8.34835	2.4957		113low-4	4	32	3.15073	5.52926	2.1498
111low-2	7	124	0.506529	-0.788724	2.42032		112low-3	3	104	-0.335511	10.7194	2.45265		113low-4	4	33	3.08662	3.85398	2.13049
111low-2	7	125	0.686125	-0.637039	1.4434		112low-3	3	105	1.75548	9.26012	2.27955		113low-4	4	34	4.72312	5.56709	2.21138
111low-2	7	126	-0.139264	-0.842448	2.00285		112low-3	3	106	1.02096	10.7323	1.97914		113low-4	4	35	7.3856	9.31656	2.08594
111low-2	7	127	-0.196563	-0.764261	1.23348		112low-3	3	107	0.177404	7.14431	1.86829		113low-4	4	36	3.82209	14.1668	2.01069
111low-2	7	128	0.111221	-1.03817	2.80184		112low-3	3	108	0.892864	7.99185	2.84209		113low-4	4	37	2.44913	8.44221	1.76272
111low-2	7	129	0.514365	-0.883686	2.26402		112low-3	3	109	1.26974	10.4092	2.61224		113low-4	4	38	6.83058	8.51998	2.18557
111low-2	7	130	0.13089	-0.969861	1.77731		112low-3	3	110	0.886518	10.2885	2.63248		113low-4	4	39	4.33905	13.6635	3.15594
111low-3	1	1	1.94002	0.641131	1.97224		112low-3	3	111	0.0883701	8.02821	1.94077		113low-4	4	40	3.32779	7.00226	1.54567
111low-3	1	2	3.26438	1.63193	1.91854		112low-3	3	112	0.678498	7.34552	1.7834		113low-4	4	41	3.53102	5.52663	2.34515
111low-3	1	3	5.83559	-0.133062	2.81725		112low-3	3	113	1.64281	13.7322	1.97798		113low-4	4	42	2.72754	4.53213	3.16325
111low-3	1	4	2.13985	-0.0847558	2.25875		112low-3	3	114	0.288084	10.6155	2.23792		113low-4	4	43	2.88937	4.14061	1.8772
111low-3	1	5	2.5732	0.204498	2.77103		112low-3	3	115	0.559492	12.7468	1.86285		113low-4	4	44	4.4326	5.62378	2.07819
111low-3	1	6	2.7716	-0.232411	3.32387		112low-3	3	116	1.2138	7.53279	1.82151		113low-4	4	45	2.90227	4.70757	2.4637
111low-3	1	7	2.7552	-0.00259734	2.09874		112low-3	3	117	0.800871	3.41978	1.62837		113low-4	4	46	4.32392	3.48734	2.92984
111low-3	1	8	2.71942	0.335937	2.53168		112low-3	3	118	0.422141	7.06952	2.28185		113low-4	4	47	5.11674	7.30347	2.61757
111low-3	1	9	7.66396	1.83319	2.54149		112low-3	3	119	2.43355	4.91037	1.92817		113low-4	4	48	3.9551	4.23632	2.14114
111low-3	1	10	3.17276	-0.41211	1.95217		112low-3	3	120	1.04443	5.21295	1.89702		113low-4	4	49	4.59842	4.18436	2.06144
111low-3	1	11	3.23205	7.14369	3.60658		112low-3	3	121	1.09765	7.48401	1.84084		113low-4	4	50	4.7298	7.91306	1.73058
111low-3	3	1	1.70897	1.86824	3.03973		112low-3	3	122	-0.306274	3.33469	1.64508		113low-4	4	51	4.44504	7.42984	1.56361
111low-3	3	2	0.0238821	2.30155	2.96696		112low-3	3	123	1.34159	10.808	1.78286		113low-4	4	52	2.478	5.01533	2.68415
111low-3	3	3	2.40773	0.647799	2.58789		112low-3	3	124	1.19565	6.61244	2.23631		113low-4	4	53	6.97731	7.1477	1.68195
111low-3	3	4	4.29994	0.766231	1.95793		112low-3	3	125	1.24246	3.42658	1.56186		113low-4	4	54	3.66076	6.35331	2.78693
111low-3	3	5	-0.0180332	0.81033	2.20979		112low-3	3	126	1.51002	6.94756	1.47229		113low-4	4	55	4.7416	7.50557	1.71748
111low-3	3	6	5.00823	2.60485	3.14179		112low-3	4	1	-0.261341	4.22551	1.92987		113low-4	4	56	2.31279	4.8663	2.41338
111low-3	3	7	8.38781	1.81316	2.36594		112low-3	4	2	3.51749	10.0506	1.61748		113low-4	4	57	5.2568	5.70612	2.09177
111low-3	3	8	4.28565	4.52067	2.47117		112low-3	4	3	2.88724	13.4894	2.65321		113low-4	4	58	3.43763	5.13361	2.35078
111low-3	3	9	9.65624	1.65469	2.13293		112low-3	4	4	1.15791	5.58867	2.38226		113low-4	4	59	7.17957	5.57839	1.77408
111low-3	3	10	3.73682	1.84378	2.28904		112low-3	4	5	0.298083	6.7707	2.37551		113low-4	4	60	4.62424	7.02615	1.57245
111low-3	3	11	3.80627	0.946115	2.14991		112low-3	4	6	0.490735	4.41654	2.13975		113low-4	4	61	9.70353	12.1116	3.03956
111low-3	3	12	1.46663	0.246863	2.62803		112low-3	4	7	0.883902	5.10304	2.62937		113low-4	4	62	3.8979	4.92088	1.81967
111low-3	3	13	1.53243	0.295971	3.0017		112low-3	4	8	0.00276121	10.7156	2.77961		113low-4	4	63	6.71189	12.8246	1.53753
111low-3	3	14	3.13871	-0.208056	2.30906		112low-3	4	9	0.52713	3.96842	3.12256		113low-4	4	64	9.41955	9.88205	1.56477
111low-3	3	15	2.94467	-0.0711831	2.41305		112low-3	4	10	0.564651	5.4355	1.94559		113low-4	4	65	8.31854	6.29115	1.77581
111low-3	3	16	4.69832	1.33326	2.51793		112low-3	4	11	1.6673	3.28569	2.12731		113low-4	4	66	5.12841	6.81217	1.3814
111low-3	3	17	8.01774	1.80736	3.28811		112low-3	4	12	0.922482	3.59924	2.65627		113low-4	4	67	3.36017	4.64809	1.90625
111low-3	3	18	11.4119	0.360486	2.77751		112low-3	4	13	0.455673	6.60909	2.71084		113low-4	4	68	4.42251	8.56727	2.30935
111low-3	3	19	6.41909	0.974824	3.5088		112low-3	4	14	0.547723	7.71174	2.46619		113low-4	4	69	5.57803	9.74179	3.42003
111low-3	3	20	2.40198	2.74737	1.81134		112low-3	4	15	0.134191	6.76649	2.27469		113low-4	4	70	3.20221	4.82432	2.65135
111low-3	3	21	2.64088	0.425957	3.17221		112low-3	4	16	-0.234155	0.89602	2.04285		113low-4	4	71	2.9901	5.94686	2.11958
111low-3	3	22	1.83355	0.964254	2.50116		112low-3	4	17	-0.265987	-0.111061	1.69213		113low-4	4	72	5.01859	7.4383	2.5986
111low-3	3	23	0.138635	1.60106	1.7308		112low-3	4	18	0.225561	3.16971	2.09083		113low-4	4	73	3.78483	7.72186	2.87595
111low-3	3	24	5.43764	2.60966	2.10956		112low-3	4	19	1.93824	3.40054	1.74874		113low-4	4	74	5.03946	5.05278	2.41126
111low-3	3	25	2.95864	11.4088	1.93465		112low-3	4	20	0.354297	5.20729	2.39231		113low-4	4	75	2.54376	1.21486	2.0952
111low-3	3	26	0.901908	3.83969	2.77157		112low-3	4	21	1.50772	6.57973	3.05113		113low-4	4	76	5.1862	8.13371	2.92149
111low-3	4	1	2.50108	2.37653	2.27863		112low-3	4	22	1.18022	8.05481	2.18786		113low-4	4	77	5.14841	6.31321	2.31118
111low-3	4	2	0.894142	0.431461	2.43143		112low-3	4	23	0.368628	10.2755	2.77598		113low-4	4	78	3.92394	11.3363	2.25159
111low-3	4	3	0.0259105	0.997695	1.85632		112low-3	4	24	0.48349	13.3903	2.16965		113low-4	4	79	4.48441	8.49704	2.16417
111low-3	4	4	-0.0970634	0.591113	1.95103		112low-3	4	25	0.77149	6.33932	2.32762		113low-4	4	80	4.00885	6.45124	2.4596
111low-3	4	5	3.0379	-0.365153	1.89777		112low-3	4	26	1.77009	15.5034	1.46921		113low-4	4	81	5.72668	8.72333	1.93951
111low-3	4	6	-0.0608609	0.87426	2.08364		112low-3	4	27	1.02117	5.29349	2.19486		113low-4	4	82	4.27819	5.80571	2.77714
111low-3	4	7	1.14452	0.520352	2.51738		112low-3	4	28	1.08955	1.44687	1.89588		113low-4	4	83	3.13292	7.84473	2.5305
111low-3	4	8	3.60128	1.6001	1.58329		112low-3	4	29	0.755509	3.29597	1.95136		113low-4	4	84	3.05855	7.01377	2.12236
111low-3	4	9	2.45931	1.03962	2.43834		112low-3	4	30	0.689551	3.71292	2.77013		113low-4	4	85	4.1368	6.2123	1.94824
111low-3	4	10	4.63872	1.43349	2.66406		112low-3	4	31	0.388377	4.11263	2.48954		113low-4	4	86	3.74076	6.26817	2.2349
111low-3	4	11	2.78512	0.274751	2.81603		112low-3	4	32	0.126156	6.54835	2.8629		113low-4	4	87	3.50317	5.46146	2.59333
111low-3	4	12	4.77008	-0.0593674	2.6661		112low-3	4	33	0.285831	5.38876	2.90367		113low-4	4	88	3.02001	6.50035	2.57895
111low-3	4	13	3.0299	0.892685	2.67467		112low-3	4	34	0.538993	5.25188	2.26373		113low-4	4	89	5.97232	7.05255	2.82158
111low-3	4	14	4.67931	1.51672	3.32838		112low-3	4	35	1.12736	5.26773	2.54962		113low-4	4	90	3.9906	9.31157	2.37735
111low-3	4	15	3.85321	0.980836	2.73815		112low-3	4	36	-0.0229888	6.10984	3.21533		113low-4	4	91	4.07992	6.84057	2.19307
111low-3	4	16	6.50198	1.18355	2.58446		112low-3	4	37	0.530783	6.22472	2.09449		113low-4	4	92	4.54188	4.25028	1.88548
111low-3	4	17	3.02965	0.906413	3.04297		112low-3	4	38	1.04664	10.6795	2.79441		113low-4	4	93	2.96226	6.96053	2.83658
111low-3	4	18	0.886169	-0.152884	3.63133		112low-3	4	39	0.79959	6.3036	2.59886		113low-4	4	94	3.54145	12.0341	2.71949
111low-3	4	19	2.05346	1.14878	2.03428		112low-3	4	40	0.489911	7.54049	2.35344		113low-4	4	95	4.64296	17.6397	2.90585
111low-3	4	20	6.50696	-0.157534	2.29513		112low-3	4	41	0.605957	5.12019	2.27706		113low-4	4	96	2.7126	7.17269	2.45406
111low-3	4	21	-0.193649	-0.658845	1.92815		112low-3	4	42	2.56392	16.511	2.06714		113low-4	4	97	2.48454	7.34085	2.13706
111low-3	4	22	1.92348	0.057155	2.4157		112low-3	4	43	3.95396	13.8216	3.41956		113low-4	4	98	2.54585	9.4487	2.47822
111low-3	4	23	6.83442	0.751672	2.26659		112low-3	4	44	0.345029	5.0086	4.17184		113low-4	4	99	3.96963	9.23278	2.69899
111low-3	4	24	5.75699	1.66875	2.21578		112low-3	4	45	1.89295	4.88684	2.0641		113low-4	4	100	4.11896	10.7454	2.5176
111low-3	4	25	0.76249	0.486047	1.56085		112low-3	4	46	0.776617	9.35733	3.01493		113low-4	4	101	3.88565	9.16132	3.28113
111low-3	4	26	0.725808	0.779476	1.35545		112low-3	4	47	0.959221	5.04668	1.78343		113low-4	4	102	3.28505	9.27583	2.65693
111low-3	4	27	1.44297	0.780332	1.61274		112low-3	4	48	0.824929	9.74442	3.24914		113low-4	4	103	4.34317	9.53696	2.46746
111low-3	4	28	0.402823	1.87178	1.97728		112low-3	4	49	0.794519	11.7866	1.8831		113low-4	4	104	3.86953	7.64308	2.21558
111low-3	4	29	3.64603	1.96872	1.35402		112low-3	4	50	0.384924	3.03605	2.03834		113low-4	4	105	3.92363	5.09706	1.70932
111low-3	5	1	3.03215	0.210259	2.08678		112low-3	4	51	0.299507	4.35365	2.11917		113low-4	4	106	5.92888	6.73531	2.92888
111low-3	5	2	2.99155	1.16387	2.44078		112low-3	4	52	-0.215768	0.0139023	3.08209		113low-4	4	107	3.0945	8.03159	2.27831
111low-3	5	3	2.50438	0.961388	3.16542		112low-3	4	53	1.2623	7.9396	2.52794		113low-4	4	108	4.39501	8.27751	2.45372
111low-3	5	4	3.16464	1.60872	2.21469		112low-3	4	54	1.50133	19.7857	2.82395		113low-4	4	109	7.93462	13.1516	2.50196
111low-3	5	5	1.54714	1.24271	2.11515		112low-3	4	55	0.0318249	5.39121	2.07506		113low-4	4	110	4.10316	7.1587	2.60786
111low-3	5	6	1.95407	0.618268	2.20802		112low-3	4	56	0.819766	4.08382	1.93969		113low-4	4	111	2.73781	8.47686	1.76442
111low-3	5	7	1.95182	1.13268	2.77944		112low-3	4	57	2.15946	8.95526	1.86381		113low-4	4	112	4.29882	9.71565	3.12886
111low-3	5	8	-0.160231	0.364159	2.96121		112low-3	4	58	0.246129	4.34157	2.29675		113low-4	4	113	4.98803	6.68172	2.795
111low-3	5	9	8.59189	0.632528	2.92316		112low-3	4	59	0.842371	7.62987	2.03851		113low-4	4	114	9.31366	13.9773	2.47674
111low-3	5	10	1.4474	1.3008	1.79498		112low-3	4	60	-0.51934	8.48456	7.80388		113low-4	4	115	14.1269	7.00434	2.34194
111low-3	5	11	2.08304	1.6234	2.57069		112low-3	4	61	0.44276	3.24932	1.99671		113low-4	4	116	4.22116	7.46353	2.50607
111low-3	5	12	3.92367	10.7233	3.1064		112low-3	4	62	0.266204	7.62907	2.23492		113low-4	4	117	4.13965	6.04893	2.33719
111low-3	5	13	2.06327	1.12662	3.39551		112low-3	4	63	0.377015	4.78555	1.92012		113low-4	4	118	3.36426	6.79807	1.96718
111low-3	5	14	0.366431	0.537522	1.55203		112low-3	4	64	0.322786	7.81367	3.33405		113low-4	4	119	4.93441	8.93781	2.28275
111low-3	5	15	-0.116265	1.07322	1.83843		112low-3	4	65	1.31849	9.70874	1.17315		113low-4	4	120	4.95126	6.09758	2.11453
111low-3	5	16	0.213315	2.19078	1.75638		112low-3	4	66	0.826906	9.89649	1.66159		113low-4	4	121	5.18632	7.64842	2.31833
111low-3	5	17	3.38586	0.514371	2.07781		112low-3	4	67	0.578881	4.80095	1.53208		113low-4	4	122	4.89723	5.36504	1.94751
111low-3	5	18	4.42361	0.818909	3.10427		112low-3	4	68	0.755186	7.83474	2.67722		113low-4	4	123	7.93599	15.542	3.2388
111low-3	5	19	2.62379	1.05363	2.61424		112low-3	5	1	0.813177	12.231	1.97763		113low-4	4	124	4.31618	11.7588	1.79231
111low-3	6	1	-0.0707748	1.81578	2.17333		112low-3	5	2	0.718026	7.29092	2.27537		113low-4	4	125	3.771	6.61187	2.31626
111low-3	6	2	0.700965	3.02437	2.17426		112low-3	5	3	1.029	7.4325	1.84298		113low-4	4	126	3.42985	4.83772	2.87522
111low-3	6	3	2.81056	0.37055	2.46227		112low-3	5	4	0.58975	11.9989	2.6247		113low-4	4	127	5.06462	6.45124	2.2597
111low-3	6	4	3.68391	0.85327	1.99412		112low-3	5	5	0.7825	10.4771	2.5897		113low-4	4	128	4.16851	7.93204	2.32149
111low-3	6	5	3.99444	1.39314	2.78558		112low-3	5	6	1.06459	8.62979	2.03007		113low-4	4	129	3.56562	6.41528	2.26274
111low-3	6	6	2.56105	10.6246	2.32739		112low-3	5	7	1.50155	4.96661	2.3018		113low-4	4	130	3.15938	3.52351	1.9827
111low-3	6	7	2.54682	-0.19902	2.27703		112low-3	5	8	3.18107	9.48315	1.83035		113low-4	4	131	3.32396	5.31879	2.15002
111low-3	6	8	0.24884	2.26399	3.29973		112low-3	5	9	1.11114	7.42247	3.17797		113low-4	4	132	5.28969	7.99878	2.16649
111low-3	6	9	2.34399	0.40568	2.31564		112low-3	5	10	1.07259	6.28095	2.422		113low-4	4	133	4.74052	4.70009	2.00355
111low-3	6	10	4.32924	1.19273	2.79603		112low-3	5	11	0.503709	8.17022	2.30527		113low-4	4	134	3.76978	5.27438	2.6655
111low-3	6	11	0.430682	2.25199	2.59439		112low-3	5	12	0.955809	10.8547	2.84803		113low-4	4	135	5.4622	8.90132	2.54146
111low-3	6	12	2.76341	2.60174	2.71523		112low-3	5	13	0.467476	7.80374	3.01364		113low-4	4	136	3.78382	6.55634	3.72654
111low-3	6	13	4.72374	2.40782	1.93738		112low-3	5	14	0.308934	6.51627	2.97253		113low-4	4	137	4.2691	6.44043	3.47305
111low-3	6	14	3.18215	1.87843	1.91322		112low-3	5	15	0.806524	3.63846	2.41229		113low-4	4	138	4.70749	8.40667	1.83707
111low-3	6	15	0.746575	1.08377	2.19609		112low-3	5	16	2.30456	7.06493	2.24202		113low-4	4	139	4.02404	7.94345	2.81328
111low-3	7	1	0.00757599	2.83751	2.0826		112low-3	5	17	0.523616	9.41034	2.33231		113low-4	4	140	4.97943	6.84177	1.50217
111low-3	7	2	2.24376	2.66459	2.12093		112low-3	5	18	1.03824	7.80315	3.15273		113low-4	4	141	12.3375	8.36215	2.02124
111low-3	7	3	0.542279	1.68663	2.95985		112low-3	5	19	0.146031	5.73746	2.03872		113low-4	4	142	4.59115	8.00776	2.4238
111low-3	7	4	0.98117	1.98281	2.03426		112low-3	5	20	1.04475	3.57764	2.17819		113low-4	4	143	7.78919	7.81123	1.52342
111low-3	7	5	1.18717	0.34579	2.54991		112low-3	5	21	0.425404	6.96038	2.19632		113low-4	4	144	3.8341	8.48061	3.03702
111low-3	7	6	3.26399	2.19118	1.4736		112low-3	5	22	1.28097	5.80733	2.27965		113low-4	4	145	4.42125	6.39862	2.64518
111low-3	7	7	2.72279	1.70641	2.85799		112low-3	5	23	1.30085	8.57624	1.96116		113low-4	4	146	3.76757	5.24041	2.51555
111low-3	7	8	-0.0516988	0.0497489	2.62068		112low-3	5	24	0.833581	10.1313	3.13112		113low-4	4	147	2.00857	1.46621	1.86833
111low-3	7	9	1.32395	0.891052	1.98425		112low-3	5	25	0.323734	6.9394	2.82615		113low-4	4	148	3.1546	5.5686	2.18585
111low-3	7	10	4.29945	0.145318	3.02099		112low-3	5	26	0.265066	3.96582	2.58137		113low-4	4	149	3.80583	3.90808	2.09193
111low-3	7	11	4.28845	0.940729	3.1042		112low-3	5	27	0.161963	5.1478	2.10565		113low-4	4	150	6.03962	4.35205	2.02895
111low-3	7	12	0.214068	0.995046	1.51485		112low-3	5	28	1.52322	4.41861	2.53508		113low-4	4	151	4.07778	4.86099	3.17935
111low-3	7	13	-0.187211	0.797466	1.64149		112low-3	5	29	0.562574	6.45117	2.2868		113low-4	4	152	7.47974	8.44754	2.17007
111low-3	7	14	-0.0425066	0.585208	1.66388		112low-3	5	30	1.31168	5.23868	2.59401		113low-4	4	153	3.72362	12.0148	2.01598
111low-3	7	15	2.65403	1.43164	2.55498		112low-3	5	31	0.564335	3.46663	2.35218		113low-4	4	154	4.28979	8.28476	2.17235
111low-3	7	16	2.55099	0.927182	3.32033		112low-3	5	32	0.97604	3.3525	2.08844		113low-4	4	155	5.42016	6.19686	3.40133
111low-3	7	17	0.484042	0.695361	1.47656		112low-3	5	33	0.333646	5.95736	2.23037		113low-4	4	156	4.2385	6.97973	3.53235
111low-3	7	18	0.235248	0.533489	3.18801		112low-3	5	34	1.0314	8.10536	2.77606		113low-4	4	157	4.78774	9.05056	3.57734
111low-3	7	19	1.53195	-0.147563	1.95922		112low-3	5	35	0.701431	6.53531	2.96737		113low-4	4	158	9.46202	8.68208	1.85443
111low-3	7	20	1.11203	0.14295	1.63647		112low-3	5	36	0.989062	5.54557	2.51653		113low-4	4	159	4.88505	8.14485	2.0704
111low-3	7	21	4.58141	1.23119	2.35679		112low-3	5	37	1.14808	4.28728	1.98699		113low-4	4	160	6.72791	23.0912	2.90766
111low-3	7	22	4.4424	1.56048	2.09618		112low-3	5	38	0.778425	6.98361	3.05206		113low-4	4	161	4.81818	7.68424	2.04493
111low-3	7	23	4.89514	1.07918	2.03842		112low-3	5	39	0.72163	6.36727	1.77635		113low-4	4	162	8.95398	16.5704	1.78201
111low-3	7	24	4.47256	7.01088	2.44603		112low-3	5	40	0.935614	5.3421	2.58188		113low-4	4	163	9.75432	5.6059	1.53055
111low-3	7	25	3.94396	0.592332	1.7214		112low-3	5	41	0.482513	4.13815	1.8774		113low-4	4	164	6.76902	5.63125	1.48171
111low-3	7	26	4.07346	1.40791	2.40761		112low-3	5	42	-0.236022	3.29176	1.62435		113low-4	4	165	3.31567	8.19946	2.73745
111low-3	7	27	5.05355	2.08632	1.42743		112low-3	5	43	1.01338	10.4664	2.73062		113low-4	4	166	2.76764	5.97383	1.48004
111low-3	7	28	4.75937	1.43567	1.6194		112low-3	5	44	1.12113	6.27159	1.9337		113low-4	4	167	19.7659	9.97358	1.93754
111low-3	7	29	2.19177	1.86789	2.8383		112low-3	5	45	2.05726	10.18	2.45992		113low-4	4	168	6.99134	6.89269	1.82805
111low-3	7	30	1.66928	-0.27808	2.79447		112low-3	5	46	2.75722	8.99594	1.96177		113low-4	4	169	2.55655	4.24686	2.1477
111low-3	7	31	4.46206	-0.131924	2.50336		112low-3	5	47	0.500103	5.14334	2.39843		113low-4	4	170	4.07523	7.12481	1.92787
111low-3	7	32	1.93233	0.238429	3.0492		112low-3	5	48	0.422944	6.82553	3.64643
111low-3	7	33	4.07868	1.91587	2.40629		112low-3	5	49	4.07919	12.9149	3.48291				mean	3.15769	5.90022	2.29786
111low-3	7	34	5.0982	1.73823	1.8381		112low-3	5	50	1.40334	8.28315	2.09343				st.dev	2.62178	3.82477	0.519896
111low-3	7	35	6.19092	2.76965	2.14395		112low-3	5	51	1.36138	9.38357	1.6796				count	793	793	793
111low-3	7	36	3.65977	2.31533	2.5689		112low-3	5	52	-0.0817158	2.63369	1.90208				st.error	0.0931021	0.135822	0.0184621
111low-3	7	37	3.52286	2.43701	2.26265		112low-3	5	53	-0.145176	0.295332	1.50684
111low-3	7	38	3.52615	1.15216	2.56417		112low-3	5	54	1.42555	5.43198	1.59803
111low-3	7	39	2.69056	0.924411	2.59686		112low-3	5	55	0.447383	7.26335	1.79953
111low-3	7	40	0.218594	0.742171	2.26214		112low-3	5	56	1.02367	5.98347	2.29546
111low-3	7	41	6.72246	2.17362	1.91199		112low-3	5	57	0.316902	10.5891	2.48125
111low-3	7	42	1.87476	1.18003	2.7374		112low-3	5	58	0.863739	7.50906	2.48268
111low-3	7	43	3.08211	0.0239318	2.43706		112low-3	5	59	0.887835	10.3861	4.77693
111low-3	7	44	3.10173	2.09731	2.28759		112low-3	5	60	0.931422	5.36139	1.70004
111low-3	7	45	3.35103	1.02698	2.26164		112low-3	6	1	0.250978	10.8817	3.15922
111low-3	7	46	7.2952	1.24288	1.416		112low-3	6	2	2.50451	10.535	2.76754
111low-3	7	47	2.39705	-0.214171	3.44088		112low-3	6	3	0.672721	9.70271	2.84448
111low-3	7	48	2.50004	1.37798	2.3131		112low-3	6	4	0.761886	8.98589	2.29613
111low-3	7	49	0.242906	1.7634	2.16431		112low-3	6	5	0.709788	4.72733	2.1558
111low-3	7	50	1.22673	1.59934	3.43571		112low-3	6	6	0.431722	4.5665	2.70085
111low-3	7	51	3.513	-0.149971	2.93839		112low-3	6	7	0.46129	6.7112	2.28226
111low-3	7	52	5.10485	0.286095	1.79949		112low-3	6	8	2.37216	6.83263	2.41565
111low-3	7	53	2.3164	2.25298	2.85591		112low-3	6	9	0.411274	8.97998	3.03057
111low-3	7	54	3.5543	1.97141	2.98479		112low-3	6	10	0.347172	6.62151	2.49385
111low-3	7	55	5.94439	0.252982	2.11933		112low-3	6	11	0.533691	5.20381	2.16773
111low-3	7	56	2.06441	1.01269	2.606		112low-3	6	12	1.65558	14.7155	1.94171
111low-3	7	57	0.145858	2.0929	2.89683		112low-3	6	13	0.260165	7.96828	1.88196
111low-3	7	58	1.45873	1.83363	2.36912		112low-3	6	14	2.01915	6.30089	2.59137
111low-3	7	59	0.0382215	0.404621	1.97189		112low-3	6	15	1.15757	11.1378	2.37561
111low-3	7	60	4.17395	0.915945	1.86623		112low-3	6	16	0.311095	6.07914	1.94979
111low-3	7	61	6.19548	1.52754	2.77168		112low-3	6	17	1.5095	3.99499	2.5373
111low-3	7	62	2.47891	1.47165	2.48591		112low-3	6	18	0.767584	5.29004	1.86414
111low-3	7	63	1.13505	2.32991	1.64086		112low-3	6	19	0.790419	6.12191	2.4443
111low-3	7	64	0.617465	1.38746	2.20208		112low-3	6	20	0.604833	5.37364	2.24622
111low-3	7	65	7.14726	2.46168	2.25765		112low-3	6	21	0.924701	7.66455	1.91026
111low-3	7	66	1.44447	2.3252	1.39307		112low-3	6	22	1.38165	10.0087	1.61881
111low-3	7	67	7.57932	2.56162	2.59329		112low-3	6	23	-0.0110857	7.58437	2.03792
111low-3	7	68	0.35196	0.812436	3.88754		112low-3	6	24	0.510851	11.5255	2.56673
111low-3	7	69	2.84051	2.87503	3.53856		112low-3	6	25	0.40467	9.05492	3.02246
111low-3	7	70	3.88017	-0.220362	3.4408		112low-3	6	26	0.764589	9.56526	2.62055
111low-3	7	71	1.96505	0.670117	3.99351		112low-3	6	27	0.607763	6.01335	1.91253
111low-3	7	72	4.32408	2.77555	2.4376		112low-3	6	28	4.30234	15.2745	2.57027
111low-3	7	73	0.398577	1.71716	1.965		112low-3	6	29	-0.204971	0.248503	2.69402
111low-3	7	74	0.812021	-0.210982	2.83483		112low-3	6	30	0.559962	6.86492	2.06115
111low-3	7	75	4.78061	2.05738	2.86034		112low-3	6	31	0.923657	5.48744	2.13987
111low-3	7	76	6.83022	1.36822	1.59442		112low-3	6	32	0.552967	9.24581	2.59469
111low-3	7	77	0.245705	2.02965	1.81814		112low-3	6	33	0.834653	6.95304	2.44877
111low-3	7	78	2.04912	1.36638	1.40725		112low-3	6	34	-0.296397	7.59533	2.90981
111low-3	7	79	0.969071	0.91614	2.81867		112low-3	6	35	0.221101	4.32066	2.3625
111low-3	7	80	3.57942	-0.328413	1.46385		112low-3	6	36	1.9783	19.9141	3.14439
111low-3	7	81	6.16901	0.333442	1.22769		112low-3	6	37	0.316723	5.9399	1.99838
111low-3	7	82	5.37411	1.45428	2.67611		112low-3	6	38	0.871186	12.4526	3.13107
111low-3	7	83	2.91282	0.636315	1.59618		112low-3	6	39	0.667978	7.75309	2.40967
111low-3	7	84	5.21249	0.552982	1.57248		112low-3	6	40	0.309173	4.81333	2.25214
111low-3	7	85	5.66836	1.3185	2.17233		112low-3	6	41	0.567471	6.69188	2.28041
111low-3	7	86	4.88752	1.01181	1.93309		112low-3	6	42	1.08211	5.40543	2.89431
111low-3	7	87	3.56291	1.8401	1.7085		112low-3	6	43	1.04889	4.55535	2.4349
111low-3	7	88	2.89564	1.57587	2.49189		112low-3	6	44	0.529321	6.14001	2.24808
111low-3	7	89	4.44652	1.54412	1.71122		112low-3	6	45	0.644471	4.81048	2.07693
111low-3	7	90	7.71384	1.19955	1.21655		112low-3	6	46	1.57817	6.8258	1.54791
111low-3	7	91	1.90778	0.866408	2.92272		112low-3	6	47	0.841019	6.45716	2.64653
111low-3	8	1	1.49147	1.96519	2.66223		112low-3	6	48	5.08611	10.3168	2.93094
111low-3	8	2	3.00635	2.71928	2.49078		112low-3	6	49	0.162231	3.82343	2.09736
111low-3	8	3	1.92484	0.728123	1.94306		112low-3	6	50	0.0478762	5.34783	2.4438
111low-3	8	4	2.6634	0.497984	2.25793		112low-3	6	51	0.168159	4.22048	2.06987
111low-3	8	5	1.21048	-0.0795239	2.88158		112low-3	6	52	0.466571	5.05206	1.93789
111low-3	8	6	3.21806	1.7148	1.88696		112low-3	6	53	0.961731	12.899	2.06282
111low-3	8	7	8.12759	1.32062	2.55579		112low-3	6	54	0.871443	3.76819	1.90384
111low-3	8	8	5.15766	1.10521	2.45866		112low-3	6	55	0.600951	5.70118	2.38721
111low-3	8	9	0.215715	-0.502036	2.58315		112low-3	6	56	0.763304	8.07179	1.89585
111low-3	8	10	7.80575	-0.232513	1.60745		112low-3	6	57	0.724587	7.38744	3.28649
111low-3	8	11	2.06231	1.30999	2.98472		112low-3	6	58	0.116178	8.46333	2.5679
111low-3	8	12	1.79337	0.357532	2.67072		112low-3	6	59	0.100497	3.16346	2.42471
111low-3	8	13	3.24769	0.288778	2.12485		112low-3	6	60	0.886219	5.12297	2.47265
111low-3	8	14	0.0105607	-0.60622	1.61697		112low-3	6	61	0.540533	9.50206	2.10265
111low-3	8	15	1.83033	-0.442217	2.48239		112low-3	6	62	1.76192	9.12072	2.07278
111low-3	8	16	2.75913	-0.141594	2.1254		112low-3	6	63	0.893796	11.9892	3.62534
111low-3	8	17	1.20044	0.834921	1.84864		112low-3	6	64	-0.028148	8.02354	3.59586
111low-3	8	18	1.19301	-0.70411	2.59159		112low-3	6	65	0.207882	5.99277	3.68408
111low-3	8	19	2.94077	-0.245614	3.24604		112low-3	6	66	1.43045	11.221	3.42049
111low-3	8	20	3.90043	0.0447897	1.69642		112low-3	6	67	3.15784	18.9205	3.26559
111low-3	8	21	2.20473	1.18538	2.39437		112low-3	6	68	1.21048	9.08411	2.15194
111low-3	8	22	3.242	1.48076	3.51916		112low-3	6	69	1.16896	9.82926	1.80727
111low-3	8	23	6.02036	2.7303	2.28125		112low-3	6	70	0.539672	8.69057	1.63518
111low-3	8	24	2.43183	0.411587	2.2579		112low-3	6	71	0.457392	11.6048	2.4124
111low-3	8	25	2.77142	-0.383782	2.10452		112low-3	6	72	0.468632	5.59198	2.16977
111low-3	8	26	2.94226	1.06367	3.57008		112low-3	6	73	2.19436	14.1461	1.6434
111low-3	8	27	3.43029	-0.396628	2.16214		112low-3	6	74	0.399453	14.7332	1.87507
111low-3	8	28	1.9148	8.10361	1.60332		112low-3	6	75	0.854285	14.1657	2.2953
111low-3	8	29	2.50221	3.716	1.50584		112low-3	6	76	2.20822	14.4303	1.82086
111low-3	8	30	4.08582	1.38531	2.04442		112low-3	6	77	1.87264	22.7497	1.54549
111low-3	8	31	1.65887	5.24934	1.77405		112low-3	6	78	0.941343	7.88551	1.91766
111low-3	8	32	2.97982	1.51053	1.99767		112low-3	6	79	0.090046	5.51037	2.75788
111low-3	8	33	14.5201	2.36752	1.84713		112low-3	6	80	0.610204	9.93424	1.98434
111low-3	8	34	1.23349	0.365512	3.7718		112low-3	6	81	0.192686	7.94857	2.9728
111low-3	8	35	4.99274	0.737707	2.47447		112low-3	6	82	0.923258	4.57026	2.10139
							112low-3	6	83	2.08682	29.0994	1.83159
		mean	0.953485	-0.102357	2.22827		112low-3	6	84	1.05814	8.42048	2.60687
		st.dev	1.78035	1.27614	0.50761		112low-3	6	85	0.883101	10.5471	2.57853
		count	888	888	888		112low-3	6	86	1.57607	9.8511	2.37756
		st.error	0.0597446	0.0428244	0.0170343		112low-3	6	87	0.320112	4.96734	4.21546
							112low-3	6	88	-0.225651	10.3995	2.2464
							112low-3	6	89	-0.248376	7.80206	2.126
							112low-3	6	90	3.61766	22.1436	1.67856
							112low-3	6	91	2.40175	8.20014	1.90857
							112low-3	6	92	2.01435	8.92925	1.9864
							112low-3	6	93	1.63674	15.0386	1.91865
							112low-3	6	94	2.2876	7.8717	2.21153
							112low-3	6	95	1.70895	13.3849	3.22308
							112low-3	6	96	1.60432	15.5121	1.69695
							112low-3	6	97	1.38976	10.0776	1.71712
							112low-3	6	98	0.88306	14.1266	1.82896
							112low-3	6	99	1.91048	17.7342	3.02109
							112low-3	6	100	3.05817	20.9065	1.29966
							112low-3	6	101	1.42886	16.2147	2.25299
							112low-3	6	102	1.40492	13.47	2.09713
							112low-3	6	103	2.29627	13.7436	2.01074
							112low-3	6	104	-0.0519613	5.3337	1.52589
							112low-3	6	105	0.429963	6.51504	2.49578
							112low-3	6	106	1.38185	5.97211	2.62029
							112low-3	6	107	0.433098	9.68971	1.52382
							112low-3	6	108	0.635367	9.47405	2.42018
							112low-3	6	109	-0.0242338	0.680127	1.72967
							112low-3	6	110	1.39966	8.22311	2.23741
							112low-3	6	111	0.738698	7.19888	2.69485
							112low-3	6	112	-0.251682	4.2341	1.4703
							112low-3	6	113	1.00942	7.29138	3.15794
							112low-3	6	114	2.4851	10.36	1.77889
							112low-3	6	115	-0.147779	2.92707	2.27007
							112low-3	6	116	0.309506	4.25102	2.93412
							112low-3	6	117	1.81834	10.0932	2.11432
							112low-3	6	118	1.04969	11.0774	2.20247
							112low-3	6	119	1.926	14.9118	2.33475
							112low-3	6	120	1.21631	6.43604	2.71964
							112low-3	6	121	0.39078	7.55225	2.96489
							112low-3	6	122	1.18424	6.69743	2.16697
							112low-3	6	123	5.04155	16.9669	2.39077
							112low-3	6	124	0.950915	9.56521	2.73951
							112low-3	6	125	1.07658	13.3734	3.20839
							112low-3	6	126	1.64892	10.9151	2.13345
							112low-3	7	1	0.587293	2.90253	3.31806
							112low-3	7	2	2.42259	8.03661	2.37912
							112low-3	7	3	0.636038	4.93144	1.96761
							112low-3	7	4	0.55253	7.37063	2.41795
							112low-3	7	5	1.02083	15.5109	2.08524
							112low-3	7	6	1.14869	7.99519	2.54853
							112low-3	7	7	0.573595	8.01781	2.48951
							112low-3	7	8	0.827574	6.23871	2.95178
							112low-3	7	9	0.933657	5.77932	1.978
							112low-3	7	10	0.825529	8.68348	2.48696
							112low-3	7	11	-0.133167	6.9349	2.00992
							112low-3	7	12	1.06518	6.12621	2.14479
							112low-3	7	13	-0.230956	1.91958	2.43412
							112low-3	7	14	0.475669	9.49431	2.70296
							112low-3	7	15	1.90458	12.1929	2.61727
							112low-3	7	16	1.45522	3.77696	2.91839
							112low-3	7	17	0.658722	6.92121	2.49311
							112low-3	7	18	1.23168	16.3613	2.17261
							112low-3	7	19	0.395874	6.83852	3.00482
							112low-3	7	20	0.825368	4.43401	2.43449
							112low-3	7	21	-0.26888	2.72121	1.75103
							112low-3	7	22	-0.192944	1.00112	3.20465
							112low-3	7	23	0.945289	6.62908	2.51974
							112low-3	7	24	1.24037	15.5343	3.031
							112low-3	7	25	1.01206	4.82904	2.11014
							112low-3	7	26	2.70621	13.2933	1.72904
							112low-3	7	27	1.05919	7.49855	1.7453
							112low-3	7	28	1.04166	6.56675	2.23329
							112low-3	7	29	0.465364	5.23625	1.81913
							112low-3	7	30	1.21442	2.78221	1.76386
							112low-3	7	31	0.611668	2.17058	1.84792
							112low-3	7	32	0.187613	2.03178	1.8183
							112low-3	7	33	0.895782	6.05944	2.17815
							112low-3	7	34	0.465186	11.0667	2.193
							112low-3	7	35	1.25751	7.94159	2.53113
							112low-3	7	36	0.973872	8.94679	2.12224
							112low-3	7	37	1.47841	10.7029	1.80834
							112low-3	7	38	0.1969	6.17847	2.0151
							112low-3	7	39	1.34482	5.95172	2.14009
							112low-3	7	40	1.06101	10.9975	2.0763
							112low-3	7	41	1.00702	5.19548	2.16086
							112low-3	7	42	0.822759	10.5235	2.40161
							112low-3	7	43	-0.198843	1.60828	1.98833
							112low-3	7	44	1.30039	5.33121	2.03271
							112low-3	7	45	0.536224	6.34997	2.5156
							112low-3	7	46	1.15943	7.92124	2.20746
							112low-3	7	47	0.861937	7.84854	2.99304
							112low-3	7	48	0.46546	7.26001	2.39175
							112low-3	7	49	2.75516	18.9072	3.00709
							112low-3	7	50	3.02633	5.26876	2.20113
							112low-3	7	51	1.10073	17.2633	2.85344
							112low-3	7	52	-0.0252336	3.10782	1.79018
							112low-3	7	53	1.67842	3.12827	2.48996
							112low-3	7	54	2.76442	6.38426	2.72604
							112low-3	7	55	0.453827	4.53547	2.35715
							112low-3	7	56	0.307831	5.63576	2.32773
							112low-3	7	57	-0.123638	11.2589	2.33405
							112low-3	7	58	0.803576	6.42276	1.94682
							112low-3	7	59	0.933854	10.6157	3.48363
							112low-3	7	60	1.11851	8.19413	1.80024
							112low-3	7	61	0.748466	8.60871	2.36835
							112low-3	7	62	0.942564	10.0933	2.56337
							112low-3	7	63	2.02964	10.0488	2.31897
							112low-3	7	64	1.51944	4.4373	3.42255
							112low-3	7	65	1.47658	9.03904	2.36146
							112low-3	7	66	0.745136	11.5644	2.90224
							112low-3	7	67	0.306331	9.22434	3.39569
							112low-3	7	68	0.858166	8.20387	1.80575
							112low-3	7	69	0.809856	6.34157	1.85127
							112low-3	7	70	-0.169114	1.4627	3.0149
							112low-3	7	71	2.01751	9.68378	1.80991
							112low-3	7	72	0.913388	8.59092	1.7421
							112low-3	7	73	0.13993	6.97871	2.19408
							112low-3	7	74	-0.00674008	5.9992	1.27927
							112low-3	7	75	2.48724	8.90065	1.5599
							112low-3	7	76	0.813574	10.6034	2.35607
							112low-3	8	1	0.860581	9.61242	2.6718
							112low-3	8	2	1.97959	8.62737	2.92195
							112low-3	8	3	0.998945	9.40575	2.88497
							112low-3	8	4	0.862166	9.00105	2.43484
							112low-3	8	5	3.08514	6.23681	2.74175
							112low-3	8	6	0.744981	10.1815	2.25131
							112low-3	8	7	0.509489	4.89568	1.93422
							112low-3	8	8	1.01258	6.01569	2.17409
							112low-3	8	9	0.724984	4.55034	2.31149
							112low-3	8	10	0.268087	8.02949	2.62888
							112low-3	8	11	0.611543	7.19181	2.71256
							112low-3	8	12	0.0665544	10.9436	2.23676
							112low-3	8	13	1.18793	4.63431	2.20002
							112low-3	8	14	0.812966	10.8358	1.84305
							112low-3	8	15	1.4357	12.0263	2.71104
							112low-3	8	16	1.51609	9.24078	2.57196
							112low-3	8	17	1.57478	14.9425	2.68859
							112low-3	8	18	0.559571	4.44361	1.94813
							112low-3	8	19	1.4091	6.25295	1.81189
							112low-3	8	20	0.998252	7.79092	2.11695
							112low-3	8	21	1.93907	11.3461	2.34236
							112low-3	8	22	1.44252	11.5623	2.80336
							112low-3	8	23	2.18021	5.09071	2.7737
							112low-3	8	24	0.614587	4.92994	3.07222
							112low-3	8	25	1.61872	11.3329	2.71653
							112low-3	8	26	0.298117	7.68651	1.7658
							112low-3	8	27	2.25727	12.8648	2.27543
							112low-3	8	28	0.686771	10.3348	2.19644
							112low-3	8	29	1.10829	9.86077	2.16394
							112low-3	8	30	1.60985	3.47283	1.81323
							112low-3	8	31	0.565019	8.46056	2.6279
							112low-3	8	32	0.517171	4.93931	2.05869
							112low-3	8	33	0.889859	5.61837	1.97416
							112low-3	8	34	2.28794	9.98277	2.28429
							112low-3	8	35	3.06287	9.09197	2.36301
							112low-3	8	36	2.90218	15.9916	2.33364
							112low-3	8	37	1.58757	11.4603	2.95759
							112low-3	8	38	1.21275	11.4494	2.5949
							112low-3	8	39	0.784714	7.68188	2.43242
							112low-3	8	40	-0.0166176	8.68818	2.57325
							112low-3	8	41	3.28363	11.7661	2.14207
							112low-3	8	42	1.71874	8.60742	2.45188
							112low-3	8	43	0.597568	6.23459	2.43153
							112low-3	8	44	1.01204	7.3266	2.18137
							112low-3	8	45	0.775534	14.534	1.62201
							112low-3	8	46	0.0683546	6.26034	2.17674
							112low-3	8	47	0.380029	9.63657	2.37673
							112low-3	8	48	1.00576	7.08511	2.37526
							112low-3	8	49	0.411118	6.80228	1.97876
							112low-3	8	50	1.51782	5.7496	2.49407
							112low-3	8	51	0.582503	6.37544	2.49878
							112low-3	8	52	1.2962	9.90038	2.94547
							112low-3	8	53	3.17651	11.8484	2.53798
							112low-3	8	54	0.581998	7.24475	2.66233
							112low-3	8	55	0.57257	7.50777	3.33704
							112low-3	8	56	0.869308	9.81774	3.80944
							112low-3	8	57	1.02051	10.2265	3.39093
							112low-3	8	58	1.75023	9.30048	3.42331
							112low-3	8	59	0.903606	8.01145	3.35887
							112low-3	8	60	2.41978	6.40971	3.3397
							112low-3	8	61	1.49909	7.59603	4.36475
							112low-3	8	62	1.39213	10.0149	3.05081
							112low-3	8	63	1.59029	12.9601	2.38739
							112low-3	8	64	1.21752	12.1027	2.43659
							112low-3	8	65	0.617593	11.2472	3.44212
							112low-3	8	66	0.579217	10.3493	1.96542
							112low-3	8	67	1.47058	11.9639	1.7396
							112low-3	8	68	3.16932	5.40775	2.67101
							112low-3	8	69	1.73031	15.1494	2.69956
							112low-3	8	70	0.919611	9.64171	2.51123
							112low-3	8	71	0.306125	7.48824	2.14197
							112low-3	8	72	1.34733	5.71022	1.73954
							112low-3	8	73	4.45725	16.0084	2.10387
							112low-3	8	74	0.747165	10.3586	1.83664
							112low-3	8	75	2.88372	7.74018	1.90158
							112low-3	8	76	0.651336	10.4826	1.78946
							112low-3	8	77	0.715812	13.0759	2.12288
							112low-3	8	78	2.20374	13.0916	1.82429
									mean	5.96202	7.15475	2.27568
									st.dev	9.58359	3.56953	0.561784
									count	1086	1086	1086
									st.error	0.290813	0.108317	0.0170472
