# Supplementary material for: Cell-to-cell variation and specialization in sugar metabolism in clonal bacterial populations
Source: PLoS Genet. 2017 Dec 18;13(12):e1007122. doi: 10.1371/journal.pgen.1007122 (PMC5773225; doi:10.1371/journal.pgen.1007122)
Supplement: S1 Dataset — (ZIP) [file pgen.1007122.s018.zip › Nikolic_SI_SourceData/SourceDataSI/SourceDataForFigS2.xlsx]

## Sheet: Fig S2
		colonies			dilution				CFU / ml			CFU / ml			CFU / ml
MG1655 replicate	Technical sample	day 0	day 1		day 0	day 1		amount plated / ml	day 0	day 1		day 0	day 1		increase
Tube 5	#1	8	14		0.1	0.001		0.005	16000	2800000	Tube 5	17500	2200000		2182500
	#2	8	8		0.1	0.001		0.005	16000	1.6e+06	Tube 6	7000	2000000		1993000
	#3	10	11		0.1	0.001		0.005	20000	2200000	Tube 7	8500	1200000		1191500
	#4	9	11		0.1	0.001		0.005	18000	2200000	Tube 8	8000	950000		942000
Tube 6	#1	4	9		0.1	0.001		0.005	8000	1.8e+06				average	1577250
	#2	3	7		0.1	0.001		0.005	6000	1400000
	#3	2	10		0.1	0.001		0.005	4000	2e+06
	#4	5	14		0.1	0.001		0.005	10000	2800000
Tube 7	#1	4	6		0.1	0.001		0.005	8000	1200000
	#2	4	6		0.1	0.001		0.005	8000	1200000
	#3	5	5		0.1	0.001		0.005	10000	1e+06
	#4	4	7		0.1	0.001		0.005	8000	1400000
Tube 8	#1	5	3		0.1	0.001		0.005	10000	600000
	#2	5	4		0.1	0.001		0.005	10000	800000
	#3	5	2		0.1	0.001		0.005	10000	400000
	#4	1	10		0.1	0.001		0.005	2000	2e+06
