# Supplementary material for: Cell-to-cell variation and specialization in sugar metabolism in clonal bacterial populations
Source: PLoS Genet. 2017 Dec 18;13(12):e1007122. doi: 10.1371/journal.pgen.1007122 (PMC5773225; doi:10.1371/journal.pgen.1007122)
Supplement: S1 Dataset — (ZIP) [file pgen.1007122.s018.zip › Nikolic_SI_SourceData/SourceDataSI/SourceDataForFigS4.xlsx]

## Sheet: EAEC
EAEC strain 55989 in carbon-limited chemostats, 2H and 13C labeled
			cell_ID Look@NanoSIMS			CE (2H)cell	CE (13C)cell	(only corrected for filter autofluorescence)	(only corrected for filter autofluorescence)
culture	position	position (Schnitzcells)	# i	2H/1H	13C/12C	2H/(1H+2H)	13C/(12C+13C)	GFP fluorescence (a.u.)	mCherry fluorescence (a.u.)
EAEC-3	EAEC-3_3	EAEClow-31	5	0.00329883	0.0190361	0.00328592	0.0182796	1.5657	4.1467
EAEC-3	EAEC-3_3	EAEClow-31	7	0.00320383	0.0429561	0.00319192	0.0403196	2.7566	5.0776
EAEC-3	EAEC-3_3	EAEClow-31	8	0.00315683	0.0465661	0.00314592	0.0435696	2.5165	5.8736
EAEC-3	EAEC-3_3	EAEClow-31	9	0.00258883	0.0616561	0.00258092	0.0568696	3.1149	6.5073
EAEC-3	EAEC-3_3	EAEClow-31	11	0.00423183	0.0545561	0.00421192	0.0506596	3.4034	5.8752
EAEC-3	EAEC-3_3	EAEClow-31	14	0.00325083	0.0741361	0.00323792	0.0675996	2.2384	4.1539
EAEC-3	EAEC-3_3	EAEClow-31	15	0.00114183	0.0130061	0.00113992	0.0125696	2.8282	5.3516
EAEC-3	EAEC-3_3	EAEClow-31	16	0.00522383	0.114666	0.00519392	0.10078	2.9451	5.264
EAEC-3	EAEC-3_3	EAEClow-31	20	0.00318383	0.0490061	0.00317292	0.0457396	2.7794	5.1478
EAEC-3	EAEC-3_3	EAEClow-31	21	0.00105583	0.0151861	0.00105492	0.0146396	3.2548	6.1732
EAEC-3	EAEC-3_3	EAEClow-31	22	0.00142983	0.0221561	0.00142692	0.0212096	3.0797	6.6146
EAEC-3	EAEC-3_3	EAEClow-31	23	0.00325383	0.0523561	0.00324192	0.0487096	2.3285	5.1329
EAEC-3	EAEC-3_3	EAEClow-31	26	0.00328883	0.0601961	0.00327592	0.0555996	3.0192	6.3923
EAEC-3	EAEC-3_3	EAEClow-31	27	0.00454683	0.0409561	0.00452392	0.0385196	3.0928	6.0343
EAEC-3	EAEC-3_3	EAEClow-31	28	0.00461683	0.119766	0.00459292	0.10478	2.8568	5.2798
EAEC-3	EAEC-3_3	EAEClow-31	29	0.0253708	0.163866	0.0247309	0.13798	1.9791	4.0312
EAEC-3	EAEC-3_3	EAEClow-31	30	0.00269383	0.0597661	0.00268492	0.0552296	3.1543	6.354
EAEC-3	EAEC-3_3	EAEClow-31	31	0.00208283	0.0604361	0.00207692	0.0558096	2.842	5.768
EAEC-3	EAEC-3_3	EAEClow-31	32	0.00419483	0.0632961	0.00417492	0.0582896	2.3357	4.8317
EAEC-3	EAEC-3_4	EAEClow-32	1	0.00224533	0.0225661	0.00223952	0.0215996	2.0808	3.5072
EAEC-3	EAEC-3_4	EAEClow-32	3	0.00237533	0.0203261	0.00236852	0.0194996	1.9774	2.0701
EAEC-3	EAEC-3_4	EAEClow-32	4	0.0230863	0.0646861	0.0225565	0.0595096	1.9228	2.9903
EAEC-3	EAEC-3_4	EAEClow-32	5	0.00582233	0.0753161	0.00578652	0.0686096	1.5937	1.3617
EAEC-3	EAEC-3_4	EAEClow-32	7	0.00547833	0.109186	0.00544652	0.0963996	2.0007	2.7468
EAEC-3	EAEC-3_4	EAEClow-32	8	0.00246433	0.0430361	0.00245752	0.0404096	2.4578	3.6296
EAEC-3	EAEC-3_4	EAEClow-32	11	0.00390733	0.0802861	0.00389052	0.0728096	1.553	2.5872
EAEC-3	EAEC-3_4	EAEClow-32	16	0.00728033	0.187186	0.00722552	0.1546	1.6271	2.5071
EAEC-3	EAEC-3_4	EAEClow-32	18	0.00352933	0.0624961	0.00351552	0.0576096	0.97832	2.6871
EAEC-3	EAEC-3_4	EAEClow-32	19	0.00221633	0.0313761	0.00221152	0.0297896	2.145	3.1012
EAEC-3	EAEC-3_4	EAEClow-32	20	0.00163933	0.0152961	0.00163652	0.0147496	1.8032	2.8824
EAEC-3	EAEC-3_5	EAEClow-33	1	0.00213293	0.0381461	0.00212812	0.0360096	4.7335	5.5441
EAEC-3	EAEC-3_5	EAEClow-33	2	0.00136393	0.00409608	0.00136212	0.00399962	3.1214	4.5627
EAEC-3	EAEC-3_5	EAEClow-33	6	0.00288893	0.0519361	0.00288012	0.0483896	3.8241	4.326
EAEC-3	EAEC-3_5	EAEClow-33	7	0.00384993	0.0755461	0.00383412	0.0688496	3.8387	5.4968
EAEC-3	EAEC-3_5	EAEClow-33	9	0.0108469	0.103156	0.0107271	0.0916696	3.874	4.7926
EAEC-3	EAEC-3_5	EAEClow-33	10	0.00294293	0.0550361	0.00293312	0.0511196	3.3227	4.9587
EAEC-3	EAEC-3_5	EAEClow-33	12	0.00183193	0.00468608	0.00182812	0.00457962	3.3424	4.7265
EAEC-3	EAEC-3_5	EAEClow-33	15	0.00484093	0.0736961	0.00481612	0.0672796	3.5082	5.5268
EAEC-3	EAEC-3_5	EAEClow-33	16	0.00261293	0.0307861	0.00260612	0.0292696	3.5717	5.2487
EAEC-3	EAEC-3_5	EAEClow-33	17	0.00148793	0.0146661	0.00148512	0.0141696	3.4433	5.5824
EAEC-3	EAEC-3_5	EAEClow-33	18	0.00343393	0.0583761	0.00342112	0.0540496	3.6142	5.3988
EAEC-3	EAEC-3_5	EAEClow-33	20	0.00128093	0.00344608	0.00127912	0.00336962	3.0094	4.7016
EAEC-3	EAEC-3_5	EAEClow-33	21	0.00171493	0.0167661	0.00171112	0.0161596	3.2142	4.6086
EAEC-3	EAEC-3_5	EAEClow-33	23	0.00157393	0.00629608	0.00157112	0.00612962	2.7374	4.5186
EAEC-3	EAEC-3_5	EAEClow-33	24	0.00287693	0.0462061	0.00286712	0.0432796	3.1445	4.0744
EAEC-3	EAEC-3_5	EAEClow-33	25	0.00155093	0.0208161	0.00154812	0.0199796	3.0236	4.1655
EAEC-3	EAEC-3_5	EAEClow-33	27	0.00365193	0.0437261	0.00363812	0.0410496	2.3668	2.9257
EAEC-3	EAEC-3_5	EAEClow-33	28	0.00469693	0.0737261	0.00467412	0.0673096	1.777	2.8546
EAEC-3	EAEC-3_5	EAEClow-33	30	0.00142993	0.00944608	0.00142712	0.00916962	2.5879	4.0407
