# Supplementary material for: Cell-to-cell variation and specialization in sugar metabolism in clonal bacterial populations
Source: PLoS Genet. 2017 Dec 18;13(12):e1007122. doi: 10.1371/journal.pgen.1007122 (PMC5773225; doi:10.1371/journal.pgen.1007122)
Supplement: S1 Dataset — (ZIP) [file pgen.1007122.s018.zip › Nikolic_SI_SourceData/SourceDataSI/SourceDataForFigS5.xlsx]

## Sheet: Fig S5A
		M9, 3 mM Glc, 3 mM Ara				M9, 3 mM Glc					M9, 3 mM Ara
Kinetic read		OD600 values				OD600 values					OD600 values
Time (hh:mm:ss)	EAEC	replicate A	replicate B	replicate C		replicate A	replicate B	replicate C	replicate D		replicate A	replicate B	replicate C	replicate D
00:00:12		0.009	0.008	0.007		0.01	0.006	0.008	0.001		0.017	0.01	0.017	0.003
00:15:12		0.009	0.016	0.002		0.011	0.005	0.009	0.001		0.009	0.009	0.011	0.01
00:30:12		0.007	0.024	0		0.01	0.005	0.015	0.003		0.01	0	0.011	0.002
00:45:12		0.008	0.023	0.008		0.013	0.004	0.018	0.006		0.007	0.015	0.014	0.014
01:00:12		0.012	0.022	0.006		0.004	0.003	0.025	0.006		0.007	0.01	0.012	0.021
01:15:12		0.013	0.005	0.004		0.006	0.007	0.021	0		0.011	0.002	0.012	0.017
01:30:12		0.013	0.006	0.004		0.005	0.011	0.023	0.001		0.006	0.009	0.015	0.012
01:45:12		0.028	0.007	0.004		0.01	0.014	0.032	0.006		0.006	0.008	0.011	0.005
02:00:12		0.015	0.009	0.006		0.01	0.002	0.038	0.007		0.016	0.04	0.028	0.013
02:15:12		0.015	0.019	0.009		0.021	0.003	0.023	0.018		0.008	0.027	0.021	0.005
02:30:12		0.015	0.02	0.011		0.021	0.004	0.033	0.012		0.01	0.006	0.02	0.008
02:45:12		0.025	0.019	0.014		0.036	0.009	0.034	0.005		0.007	0.023	0.03	0.024
03:00:12		0.037	0.023	0.018		0.013	0.011	0.018	0.01		0.017	0.002	0.024	0.024
03:15:12		0.031	0.027	0.02		0.019	0.018	0.019	0.016		0.009	0.006	0.021	0.014
03:30:12		0.037	0.03	0.026		0.022	0.019	0.025	0.016		0.009	0.014	0.018	0.021
03:45:12		0.047	0.035	0.032		0.036	0.025	0.023	0.025		0.009	0.014	0.024	0.029
04:00:12		0.077	0.036	0.036		0.048	0.027	0.024	0.029		0.019	0.015	0.032	0.014
04:15:12		0.055	0.044	0.043		0.036	0.033	0.037	0.036		0.02	0.021	0.025	0.022
04:30:12		0.077	0.057	0.048		0.044	0.037	0.035	0.042		0.047	0.07	0.039	0.024
04:45:12		0.074	0.07	0.057		0.058	0.042	0.054	0.044		0.039	0.052	0.039	0.029
05:00:12		0.359	0.075	0.066		0.067	0.047	0.047	0.045		0.037	0.033	0.034	0.032
05:15:12		0.118	0.083	0.073		0.079	0.054	0.049	0.051		0.212	0.031	0.032	0.036
05:30:12		0.11	0.099	0.085		0.079	0.064	0.074	0.063		0.029	0.037	0.03	0.042
05:45:12		0.141	0.107	0.1		0.088	0.076	0.078	0.071		0.036	0.05	0.033	0.04
06:00:12		0.165	0.118	0.112		0.104	0.087	0.088	0.082		0.04	0.047	0.04	0.04
06:15:12		0.157	0.119	0.122		0.11	0.103	0.106	0.094		0.044	0.04	0.053	0.045
06:30:12		0.209	0.13	0.127		0.128	0.119	0.121	0.101		0.053	0.041	0.054	0.048
06:45:12		0.235	0.149	0.133		0.126	0.115	0.133	0.107		0.057	0.042	0.052	0.055
07:00:12		0.204	0.148	0.14		0.134	0.115	0.135	0.115		0.071	0.054	0.054	0.065
07:15:12		0.198	0.157	0.148		0.132	0.118	0.135	0.11		0.075	0.06	0.063	0.067
07:30:12		0.192	0.157	0.163		0.133	0.116	0.137	0.118		0.077	0.063	0.075	0.074
07:45:12		0.201	0.146	0.17		0.127	0.115	0.135	0.111		0.08	0.072	0.083	0.078
08:00:12		0.217	0.151	0.189		0.123	0.118	0.15	0.11		0.086	0.075	0.085	0.077
08:15:12		0.367	0.146	0.185		0.119	0.115	0.14	0.118		0.09	0.08	0.088	0.079
08:30:12		0.278	0.148	0.179		0.127	0.114	0.14	0.114		0.09	0.078	0.092	0.082
08:45:12		0.272	0.15	0.178		0.131	0.115	0.142	0.112		0.092	0.079	0.096	0.086
09:00:12		0.229	0.158	0.177		0.126	0.113	0.153	0.112		0.096	0.081	0.093	0.087
09:15:12		0.191	0.156	0.177		0.12	0.115	0.142	0.11		0.103	0.084	0.086	0.087
09:30:12		0.176	0.159	0.169		0.119	0.114	0.145	0.111		0.096	0.081	0.088	0.085
09:45:12		0.192	0.158	0.167		0.117	0.116	0.14	0.112		0.097	0.078	0.089	0.086
10:00:12		0.193	0.153	0.165		0.121	0.117	0.142	0.111		0.098	0.083	0.09	0.087
10:15:12		0.215	0.154	0.167		0.117	0.112	0.143	0.111		0.098	0.085	0.084	0.08
10:30:12		0.204	0.156	0.167		0.12	0.113	0.143	0.109		0.093	0.081	0.085	0.081
10:45:12		0.23	0.162	0.169		0.114	0.114	0.138	0.111		0.094	0.08	0.082	0.079
11:00:12		0.212	0.162	0.168		0.117	0.113	0.136	0.112		0.093	0.085	0.084	0.082
11:15:12		0.197	0.159	0.17		0.11	0.114	0.143	0.109		0.097	0.078	0.083	0.076
11:30:12		0.206	0.162	0.17		0.111	0.116	0.14	0.112		0.102	0.079	0.084	0.078
11:45:12		0.195	0.158	0.171		0.116	0.114	0.141	0.11		0.096	0.079	0.088	0.076
12:00:12		0.209	0.164	0.174		0.12	0.116	0.146	0.109		0.091	0.072	0.082	0.076
12:15:12		0.221	0.154	0.169		0.12	0.116	0.132	0.109		0.093	0.072	0.082	0.076
12:30:12		0.202	0.159	0.168		0.131	0.115	0.136	0.111		0.092	0.073	0.082	0.076
12:45:12		0.199	0.164	0.167		0.126	0.115	0.141	0.113		0.093	0.071	0.081	0.076
13:00:12		0.218	0.159	0.168		0.125	0.117	0.13	0.111		0.1	0.075	0.082	0.078
13:15:12		0.19	0.157	0.167		0.14	0.116	0.131	0.109		0.094	0.073	0.084	0.077
13:30:12		0.19	0.155	0.169		0.143	0.117	0.133	0.11		0.099	0.072	0.083	0.076
13:45:12		0.2	0.154	0.167		0.135	0.117	0.132	0.113		0.094	0.076	0.082	0.075
14:00:12		0.186	0.157	0.166		0.133	0.115	0.137	0.114		0.092	0.072	0.081	0.076
14:15:12		0.187	0.153	0.166		0.15	0.116	0.13	0.113		0.093	0.075	0.082	0.074
14:30:12		0.192	0.16	0.166		0.138	0.116	0.133	0.113		0.091	0.074	0.081	0.076
14:45:12		0.214	0.159	0.167		0.135	0.115	0.133	0.116		0.092	0.071	0.082	0.077
15:00:12		0.19	0.161	0.169		0.134	0.118	0.132	0.114		0.093	0.072	0.079	0.077
15:15:12		0.192	0.161	0.166		0.144	0.117	0.132	0.113		0.093	0.074	0.083	0.076
15:30:12		0.196	0.159	0.168		0.166	0.118	0.127	0.114		0.095	0.071	0.082	0.077
15:45:12		0.201	0.163	0.166		0.162	0.117	0.133	0.115		0.094	0.073	0.081	0.078
16:00:12		0.192	0.157	0.168		0.163	0.118	0.13	0.114		0.095	0.071	0.083	0.079
16:15:12		0.176	0.162	0.167		0.175	0.118	0.13	0.114		0.092	0.073	0.082	0.078
16:30:12		0.198	0.155	0.167		0.179	0.118	0.131	0.115		0.094	0.076	0.085	0.077
16:45:12		0.181	0.159	0.168		0.2	0.118	0.131	0.114		0.098	0.074	0.083	0.078
17:00:12		0.181	0.161	0.169		0.181	0.119	0.133	0.115		0.108	0.076	0.083	0.08
17:15:12		0.198	0.161	0.169		0.187	0.12	0.129	0.114		0.102	0.076	0.086	0.079
17:30:12		0.175	0.161	0.168		0.183	0.119	0.131	0.113		0.1	0.077	0.083	0.078
17:45:12		0.19	0.161	0.173		0.204	0.121	0.129	0.114		0.108	0.077	0.083	0.079
18:00:12		0.19	0.159	0.171		0.185	0.121	0.13	0.115		0.106	0.075	0.088	0.08
18:15:12		0.189	0.162	0.171		0.198	0.123	0.131	0.115		0.128	0.076	0.086	0.081
18:30:12		0.192	0.16	0.17		0.225	0.12	0.13	0.117		0.114	0.076	0.085	0.079
18:45:12		0.207	0.166	0.17		0.216	0.125	0.13	0.118		0.132	0.08	0.087	0.08
19:00:12		0.195	0.162	0.17		0.2	0.125	0.131	0.117		0.125	0.079	0.088	0.083
19:15:12		0.186	0.162	0.17		0.217	0.125	0.133	0.119		0.114	0.079	0.088	0.083
19:30:12		0.212	0.166	0.172		0.195	0.128	0.133	0.118		0.118	0.079	0.089	0.083
19:45:12		0.204	0.167	0.172		0.21	0.128	0.133	0.12		0.129	0.081	0.089	0.084
20:00:12		0.203	0.164	0.172		0.175	0.127	0.137	0.121		0.122	0.081	0.092	0.084
20:15:12		0.199	0.166	0.173		0.196	0.126	0.135	0.12		0.143	0.084	0.09	0.086
20:30:12		0.205	0.164	0.175		0.208	0.128	0.135	0.121		0.149	0.083	0.093	0.088
20:45:12		0.202	0.164	0.174		0.23	0.129	0.137	0.12		0.133	0.086	0.097	0.087
21:00:12		0.212	0.169	0.174		0.194	0.129	0.141	0.124		0.156	0.084	0.093	0.088
21:15:12		0.223	0.168	0.174		0.179	0.131	0.14	0.121		0.134	0.088	0.094	0.088
21:30:12		0.226	0.163	0.175		0.203	0.133	0.137	0.123		0.144	0.087	0.097	0.088
21:45:12		0.216	0.166	0.174		0.185	0.133	0.135	0.122		0.143	0.089	0.098	0.09
22:00:12		0.214	0.167	0.175		0.158	0.134	0.137	0.126		0.138	0.087	0.097	0.092
22:15:12		0.215	0.172	0.175		0.162	0.136	0.138	0.124		0.124	0.089	0.101	0.09
22:30:12		0.213	0.167	0.175		0.17	0.135	0.139	0.123		0.151	0.091	0.1	0.09
22:45:12		0.205	0.165	0.175		0.164	0.137	0.14	0.123		0.123	0.093	0.102	0.091
23:00:12		0.215	0.169	0.177		0.163	0.138	0.141	0.126		0.128	0.09	0.101	0.094
23:15:12		0.202	0.167	0.177		0.165	0.139	0.138	0.126		0.129	0.093	0.103	0.094
23:30:12		0.199	0.165	0.177		0.177	0.142	0.143	0.123		0.134	0.092	0.105	0.096
23:45:12		0.209	0.168	0.18		0.171	0.141	0.142	0.124		0.134	0.094	0.103	0.095
1 day, 0:00:12		0.218	0.168	0.177		0.174	0.142	0.14	0.124		0.138	0.096	0.104	0.094
1 day, 0:15:12		0.21	0.168	0.179		0.171	0.148	0.143	0.124		0.129	0.094	0.104	0.095
1 day, 0:30:12		0.216	0.168	0.177		0.179	0.145	0.142	0.126		0.132	0.094	0.106	0.096
1 day, 0:45:12		0.213	0.17	0.177		0.18	0.144	0.145	0.127		0.134	0.094	0.104	0.094
1 day, 1:00:12		0.237	0.167	0.179		0.174	0.15	0.141	0.126		0.127	0.094	0.105	0.094
1 day, 1:15:12		0.238	0.173	0.179		0.171	0.149	0.144	0.126		0.134	0.096	0.103	0.096
1 day, 1:30:12		0.207	0.172	0.18		0.175	0.148	0.145	0.125		0.129	0.095	0.106	0.096
1 day, 1:45:12		0.218	0.173	0.18		0.176	0.151	0.149	0.127		0.135	0.097	0.103	0.096
1 day, 2:00:12		0.208	0.174	0.179		0.174	0.152	0.15	0.127		0.133	0.095	0.105	0.095
1 day, 2:15:12		0.209	0.172	0.18		0.185	0.15	0.149	0.13		0.136	0.095	0.106	0.098
1 day, 2:30:12		0.217	0.174	0.181		0.177	0.151	0.15	0.131		0.129	0.094	0.105	0.095
1 day, 2:45:12		0.229	0.173	0.179		0.178	0.153	0.152	0.128		0.133	0.095	0.104	0.096
1 day, 3:00:12		0.211	0.172	0.182		0.187	0.152	0.153	0.129		0.137	0.094	0.105	0.094
1 day, 3:15:12		0.213	0.174	0.181		0.183	0.157	0.151	0.129		0.136	0.095	0.105	0.096
1 day, 3:30:12		0.211	0.178	0.18		0.191	0.157	0.15	0.13		0.14	0.095	0.106	0.095
1 day, 3:45:12		0.229	0.176	0.184		0.186	0.157	0.146	0.13		0.131	0.095	0.104	0.095
1 day, 4:00:12		0.228	0.176	0.183		0.186	0.157	0.151	0.131		0.132	0.097	0.104	0.096
1 day, 4:15:12		0.239	0.181	0.183		0.184	0.156	0.148	0.134		0.127	0.095	0.104	0.096
1 day, 4:30:12		0.232	0.174	0.183		0.185	0.158	0.148	0.131		0.127	0.096	0.107	0.095
1 day, 4:45:12		0.227	0.176	0.183		0.195	0.156	0.149	0.131		0.134	0.093	0.104	0.095
1 day, 5:00:12		0.233	0.179	0.184		0.183	0.158	0.149	0.132		0.127	0.097	0.104	0.095
1 day, 5:15:12		0.226	0.178	0.187		0.181	0.157	0.146	0.132		0.132	0.095	0.106	0.097
1 day, 5:30:12		0.221	0.176	0.186		0.19	0.156	0.144	0.132		0.136	0.095	0.104	0.095
1 day, 5:45:12		0.23	0.18	0.188		0.188	0.157	0.148	0.13		0.133	0.094	0.104	0.094
1 day, 6:00:12		0.218	0.178	0.185		0.196	0.155	0.152	0.133		0.133	0.096	0.104	0.093
1 day, 6:15:12		0.22	0.177	0.186		0.19	0.155	0.146	0.13		0.131	0.094	0.104	0.095
1 day, 6:30:12		0.228	0.178	0.186		0.183	0.155	0.148	0.129		0.13	0.093	0.103	0.094
1 day, 6:45:12		0.23	0.181	0.186		0.183	0.154	0.146	0.129		0.126	0.096	0.104	0.094
1 day, 7:00:12		0.229	0.179	0.188		0.183	0.153	0.145	0.129		0.129	0.094	0.104	0.093
1 day, 7:15:12		0.232	0.18	0.185		0.179	0.154	0.146	0.13		0.129	0.094	0.103	0.096
1 day, 7:30:12		0.234	0.185	0.187		0.184	0.153	0.148	0.128		0.129	0.095	0.105	0.096
1 day, 7:45:12		0.232	0.183	0.187		0.178	0.152	0.149	0.13		0.128	0.095	0.104	0.095
1 day, 8:00:12		0.232	0.183	0.187		0.181	0.152	0.144	0.13		0.131	0.092	0.104	0.094
1 day, 8:15:12		0.232	0.183	0.187		0.184	0.151	0.145	0.128		0.127	0.096	0.106	0.095
1 day, 8:30:12		0.234	0.177	0.188		0.18	0.15	0.146	0.129		0.129	0.093	0.104	0.093
1 day, 8:45:12		0.217	0.181	0.189		0.182	0.151	0.143	0.13		0.129	0.094	0.105	0.093
1 day, 9:00:12		0.225	0.183	0.188		0.181	0.15	0.146	0.128		0.127	0.097	0.101	0.094
1 day, 9:15:12		0.226	0.182	0.188		0.19	0.15	0.143	0.129		0.131	0.094	0.102	0.094
1 day, 9:30:12		0.226	0.19	0.188		0.181	0.151	0.144	0.13		0.13	0.095	0.104	0.095
1 day, 9:45:12		0.205	0.185	0.19		0.182	0.15	0.143	0.13		0.132	0.094	0.103	0.093
1 day, 10:00:12		0.219	0.183	0.19		0.189	0.149	0.146	0.13		0.13	0.092	0.103	0.094
1 day, 10:15:12		0.225	0.189	0.19		0.177	0.149	0.146	0.129		0.126	0.093	0.104	0.093
1 day, 10:30:12		0.221	0.188	0.191		0.18	0.148	0.146	0.129		0.126	0.092	0.102	0.096
1 day, 10:45:12		0.226	0.182	0.195		0.181	0.148	0.146	0.129		0.126	0.094	0.103	0.092
1 day, 11:00:12		0.204	0.186	0.191		0.175	0.149	0.146	0.128		0.126	0.092	0.104	0.093

## Sheet: Fig S5B
		chemostats media, 10 µM Glc + 10 µM Ara									chemostats media, 10 µM Glc + 10 µM Ara
Kinetic read		OD600 values							Kinetic read		OD600 values
Time (hh:mm:ss)	EAEC	replicate A	replicate B	replicate C	replicate D	replicate E			Time (hh:mm:ss)	NN114	replicate A	replicate B	replicate C	replicate D
00:00:12		0.006	0.007	0.001	0.006	0.001			00:00:08		0.004	0.007	0.001	0.002
00:15:12		0.006	0.007	0	0.007	0			00:15:08		0.004	0.008	0	0.004
00:30:12		0.006	0.007	0	0.008	0.001			00:30:08		0.002	0.008	0.001	0.005
00:45:12		0.008	0.008	0.001	0.009	0.002			00:45:08		0.002	0.008	0	0.005
01:00:12		0.007	0.007	0	0.008	0.001			01:00:08		0.002	0.008	0	0.006
01:15:12		0.007	0.007	0	0.008	0.001			01:15:08		0.002	0.008	0.001	0.005
01:30:12		0.007	0.007	0	0.008	0.001			01:30:08		0.002	0.008	0.001	0.006
01:45:12		0.007	0.008	0	0.008	0.001			01:45:08		0.002	0.009	0	0.007
02:00:12		0.006	0.007	0	0.008	0.001			02:00:08		0.002	0.008	0	0.006
02:15:12		0.006	0.007	0	0.009	0.001			02:15:08		0.002	0.009	0.001	0.006
02:30:12		0.006	0.007	0	0.008	0.002			02:30:08		0.003	0.009	0.001	0.006
02:45:12		0.006	0.007	0.001	0.007	0.002			02:45:08		0.002	0.009	0.001	0.005
03:00:12		0.006	0.006	0.001	0.007	0.002			03:00:08		0.002	0.009	0.001	0.006
03:15:12		0.006	0.006	0.001	0.007	0.002			03:15:08		0.002	0.009	0.001	0.007
03:30:12		0.006	0.006	0.001	0.007	0.002			03:30:08		0.002	0.009	0.001	0.006
03:45:12		0.006	0.006	0.001	0.008	0.003			03:45:08		0.003	0.009	0.001	0.006
04:00:12		0.006	0.006	0.001	0.007	0.003			04:00:08		0.002	0.009	0.001	0.006
04:15:12		0.006	0.006	0.001	0.007	0.002			04:15:08		0.002	0.009	0.001	0.007
04:30:12		0.006	0.006	0.001	0.007	0.003			04:30:08		0.002	0.009	0.001	0.007
04:45:12		0.006	0.006	0.001	0.007	0.003			04:45:08		0.003	0.009	0.001	0.006
05:00:12		0.005	0.005	0.001	0.007	0.003			05:00:08		0.003	0.009	0.001	0.006
05:15:12		0.006	0.005	0.001	0.007	0.002			05:15:08		0.002	0.009	0.002	0.005
05:30:12		0.009	0.006	0.001	0.007	0.003			05:30:08		0.002	0.009	0.001	0.007
05:45:12		0.006	0.007	0.001	0.006	0.003			05:45:08		0.007	0.009	0.001	0.007
06:00:12		0.005	0.005	0.002	0.007	0.003			06:00:08		0.006	0.009	0.002	0.006
06:15:12		0.005	0.005	0.001	0.007	0.003			06:15:08		0.004	0.009	0.001	0.007
06:30:12		0.005	0.006	0.001	0.007	0.003			06:30:08		0.004	0.009	0.001	0.007
06:45:12		0.005	0.006	0.001	0.007	0.003			06:45:08		0.004	0.009	0.002	0.006
07:00:12		0.006	0.006	0.002	0.007	0.003			07:00:08		0.004	0.009	0.002	0.007
07:15:12		0.005	0.006	0.002	0.007	0.003			07:15:08		0.004	0.009	0.002	0.007
07:30:12		0.005	0.006	0.002	0.007	0.003			07:30:08		0.004	0.009	0.002	0.007
07:45:12		0.005	0.006	0.002	0.007	0.003			07:45:08		0.003	0.009	0.002	0.007
08:00:12		0.006	0.006	0.002	0.007	0.003			08:00:08		0.004	0.009	0.002	0.007
08:15:12		0.006	0.006	0.002	0.007	0.003			08:15:08		0.004	0.009	0.002	0.007
08:30:12		0.006	0.006	0.002	0.008	0.003			08:30:08		0.004	0.01	0.002	0.007
08:45:12		0.006	0.006	0.002	0.008	0.003			08:45:08		0.004	0.01	0.002	0.007
09:00:12		0.006	0.006	0.002	0.008	0.003			09:00:08		0.004	0.01	0.002	0.008
09:15:12		0.006	0.006	0.002	0.008	0.003			09:15:08		0.004	0.01	0.002	0.007
09:30:12		0.006	0.006	0.002	0.008	0.003			09:30:08		0.004	0.01	0.002	0.007
09:45:12		0.006	0.006	0.002	0.008	0.003			09:45:08		0.004	0.01	0.002	0.008
10:00:12		0.006	0.006	0.002	0.008	0.003			10:00:08		0.004	0.011	0.002	0.007
10:15:12		0.006	0.006	0.002	0.009	0.003			10:15:08		0.004	0.011	0.002	0.008
10:30:12		0.006	0.006	0.002	0.009	0.003			10:30:08		0.004	0.011	0.003	0.007
10:45:12		0.006	0.006	0.002	0.009	0.003			10:45:08		0.004	0.011	0.002	0.008
11:00:12		0.006	0.007	0.002	0.009	0.004			11:00:08		0.004	0.012	0.003	0.008
11:15:12		0.006	0.007	0.002	0.009	0.004			11:15:08		0.004	0.012	0.003	0.008
11:30:12		0.006	0.007	0.002	0.009	0.004			11:30:08		0.004	0.012	0.003	0.007
11:45:12		0.007	0.007	0.002	0.009	0.004			11:45:08		0.005	0.012	0.003	0.008
12:00:12		0.007	0.007	0.002	0.009	0.004			12:00:08		0.005	0.012	0.003	0.008
12:15:12		0.007	0.007	0.002	0.009	0.004			12:15:08		0.005	0.013	0.003	0.008
12:30:12		0.007	0.007	0.003	0.009	0.005			12:30:08		0.005	0.013	0.003	0.008
12:45:12		0.007	0.007	0.003	0.009	0.004			12:45:08		0.005	0.013	0.003	0.009
13:00:12		0.007	0.008	0.003	0.009	0.004			13:00:08		0.005	0.013	0.003	0.009
13:15:12		0.007	0.008	0.003	0.009	0.004			13:15:08		0.005	0.013	0.003	0.009
13:30:12		0.007	0.008	0.003	0.009	0.004			13:30:08		0.005	0.013	0.004	0.009
13:45:12		0.007	0.008	0.003	0.009	0.004			13:45:08		0.006	0.013	0.004	0.009
14:00:12		0.008	0.008	0.003	0.009	0.004			14:00:08		0.006	0.013	0.004	0.009
14:15:12		0.008	0.008	0.003	0.01	0.004			14:15:08		0.006	0.013	0.004	0.01
14:30:12		0.008	0.008	0.003	0.009	0.004			14:30:08		0.006	0.013	0.004	0.009
14:45:12		0.007	0.008	0.003	0.009	0.004			14:45:08		0.006	0.013	0.004	0.01
15:00:12		0.008	0.008	0.003	0.009	0.004			15:00:08		0.007	0.013	0.004	0.01
15:15:12		0.007	0.008	0.003	0.009	0.004			15:15:08		0.007	0.013	0.005	0.01
15:30:12		0.008	0.008	0.003	0.009	0.004			15:30:08		0.007	0.013	0.005	0.011
15:45:12		0.008	0.008	0.003	0.009	0.004			15:45:08		0.006	0.013	0.005	0.011
16:00:12		0.007	0.008	0.003	0.009	0.004			16:00:08		0.007	0.013	0.005	0.01
16:15:12		0.008	0.009	0.003	0.009	0.004			16:15:08		0.007	0.014	0.005	0.011
16:30:12		0.008	0.009	0.003	0.009	0.004			16:30:08		0.007	0.013	0.005	0.012
16:45:12		0.008	0.008	0.003	0.009	0.004			16:45:08		0.007	0.014	0.005	0.011
17:00:12		0.008	0.009	0.003	0.009	0.004			17:00:08		0.007	0.014	0.005	0.01
17:15:12		0.008	0.008	0.003	0.009	0.008			17:15:08		0.006	0.013	0.005	0.01
17:30:12		0.008	0.008	0.003	0.009	0.006			17:30:08		0.007	0.014	0.005	0.012
17:45:12		0.008	0.009	0.003	0.009	0.004			17:45:08		0.007	0.014	0.005	0.012
18:00:12		0.008	0.008	0.003	0.009	0.004			18:00:08		0.007	0.013	0.005	0.012
18:15:12		0.008	0.009	0.003	0.009	0.004			18:15:08		0.007	0.013	0.005	0.012
18:30:12		0.008	0.008	0.003	0.009	0.004			18:30:08		0.007	0.013	0.006	0.011
18:45:12		0.008	0.008	0.004	0.009	0.004			18:45:08		0.007	0.014	0.006	0.011
19:00:12		0.008	0.008	0.003	0.01	0.005			19:00:08		0.007	0.013	0.005	0.012
19:15:12		0.007	0.009	0.004	0.009	0.004			19:15:08		0.007	0.013	0.006	0.012
19:30:12		0.008	0.009	0.003	0.009	0.004			19:30:08		0.007	0.013	0.005	0.012
19:45:12		0.008	0.009	0.003	0.01	0.004			19:45:08		0.007	0.013	0.005	0.012
20:00:12		0.008	0.009	0.004	0.01	0.004			20:00:08		0.007	0.013	0.006	0.013
20:15:12		0.008	0.009	0.003	0.01	0.005			20:15:08		0.007	0.013	0.005	0.012
20:30:12		0.008	0.009	0.004	0.01	0.005			20:30:08		0.007	0.013	0.005	0.011
20:45:12		0.008	0.009	0.004	0.009	0.004			20:45:08		0.007	0.013	0.006	0.012
21:00:12		0.008	0.009	0.004	0.01	0.005			21:00:08		0.007	0.013	0.006	0.012
21:15:12		0.008	0.009	0.004	0.01	0.005			21:15:08		0.007	0.013	0.005	0.012
21:30:12		0.008	0.009	0.004	0.01	0.005			21:30:08		0.007	0.013	0.005	0.011
21:45:12		0.008	0.009	0.004	0.01	0.004			21:45:08		0.007	0.014	0.005	0.013
22:00:12		0.008	0.009	0.004	0.01	0.004			22:00:08		0.007	0.013	0.006	0.012
22:15:12		0.008	0.009	0.004	0.01	0.005			22:15:08		0.007	0.013	0.006	0.012
22:30:12		0.008	0.009	0.004	0.01	0.004			22:30:08		0.007	0.013	0.005	0.012
22:45:12		0.008	0.009	0.004	0.01	0.005			22:45:08		0.007	0.014	0.005	0.013
23:00:12		0.008	0.009	0.003	0.01	0.005			23:00:08		0.007	0.013	0.005	0.012
23:15:12		0.008	0.009	0.004	0.01	0.005			23:15:08		0.007	0.013	0.006	0.011
23:30:12		0.008	0.009	0.004	0.01	0.005			23:30:08		0.006	0.013	0.005	0.012
23:45:12		0.008	0.009	0.004	0.01	0.005			23:45:08		0.007	0.013	0.005	0.013
1 day, 0:00:12		0.008	0.009	0.004	0.01	0.005			1 day, 0:00:08		0.006	0.013	0.006	0.013
1 day, 0:15:12		0.008	0.009	0.004	0.01	0.005			1 day, 0:15:08		0.006	0.013	0.006	0.013
1 day, 0:30:12		0.008	0.009	0.004	0.01	0.005			1 day, 0:30:08		0.007	0.013	0.005	0.012
1 day, 0:45:12		0.008	0.009	0.004	0.01	0.005			1 day, 0:45:08		0.006	0.013	0.006	0.013
1 day, 1:00:12		0.008	0.009	0.004	0.01	0.005			1 day, 1:00:08		0.007	0.013	0.005	0.012
1 day, 1:15:12		0.008	0.009	0.004	0.01	0.005			1 day, 1:15:08		0.007	0.013	0.006	0.013
1 day, 1:30:12		0.008	0.009	0.004	0.01	0.005			1 day, 1:30:08		0.006	0.014	0.005	0.012
1 day, 1:45:12		0.008	0.009	0.004	0.01	0.005			1 day, 1:45:08		0.006	0.014	0.005	0.013
1 day, 2:00:12		0.008	0.009	0.004	0.01	0.005			1 day, 2:00:08		0.007	0.014	0.005	0.013
1 day, 2:15:12		0.008	0.009	0.004	0.01	0.005			1 day, 2:15:08		0.007	0.014	0.006	0.012
1 day, 2:30:12		0.008	0.009	0.004	0.01	0.005			1 day, 2:30:08		0.007	0.013	0.006	0.013
1 day, 2:45:12		0.008	0.009	0.004	0.01	0.005			1 day, 2:45:08		0.007	0.013	0.006	0.013
1 day, 3:00:12		0.008	0.009	0.004	0.01	0.005			1 day, 3:00:08		0.007	0.014	0.006	0.012
1 day, 3:15:12		0.008	0.009	0.004	0.01	0.005			1 day, 3:15:08		0.007	0.013	0.006	0.012
1 day, 3:30:12		0.008	0.009	0.004	0.01	0.005			1 day, 3:30:08		0.007	0.014	0.006	0.013
1 day, 3:45:12		0.008	0.009	0.004	0.01	0.005			1 day, 3:45:08		0.007	0.013	0.005	0.012
1 day, 4:00:12		0.009	0.009	0.004	0.01	0.005			1 day, 4:00:08		0.007	0.014	0.006	0.012
1 day, 4:15:12		0.009	0.009	0.004	0.01	0.005			1 day, 4:15:08		0.007	0.013	0.006	0.012
1 day, 4:30:12		0.008	0.009	0.004	0.01	0.005			1 day, 4:30:08		0.006	0.013	0.006	0.012
1 day, 4:45:12		0.008	0.009	0.004	0.01	0.005			1 day, 4:45:08		0.007	0.013	0.006	0.013
1 day, 5:00:12		0.009	0.009	0.004	0.01	0.005			1 day, 5:00:08		0.007	0.014	0.006	0.012
1 day, 5:15:12		0.008	0.009	0.004	0.01	0.005			1 day, 5:15:08		0.007	0.013	0.006	0.013
1 day, 5:30:12		0.008	0.009	0.004	0.01	0.005			1 day, 5:30:08		0.007	0.013	0.006	0.013
1 day, 5:45:12		0.008	0.009	0.004	0.01	0.005			1 day, 5:45:08		0.006	0.013	0.006	0.013
1 day, 6:00:12		0.009	0.009	0.004	0.01	0.005			1 day, 6:00:08		0.007	0.013	0.006	0.013
1 day, 6:15:12		0.009	0.009	0.004	0.01	0.005			1 day, 6:15:08		0.006	0.013	0.006	0.014
1 day, 6:30:12		0.009	0.009	0.004	0.01	0.005			1 day, 6:30:08		0.006	0.013	0.006	0.013
1 day, 6:45:12		0.009	0.009	0.004	0.01	0.005			1 day, 6:45:08		0.007	0.013	0.006	0.014
1 day, 7:00:12		0.009	0.009	0.004	0.01	0.005			1 day, 7:00:08		0.007	0.013	0.006	0.014
1 day, 7:15:12		0.009	0.009	0.004	0.011	0.006			1 day, 7:15:08		0.006	0.013	0.006	0.013
1 day, 7:30:12		0.009	0.009	0.004	0.011	0.005			1 day, 7:30:08		0.006	0.013	0.006	0.013
1 day, 7:45:12		0.008	0.009	0.004	0.01	0.005			1 day, 7:45:08		0.007	0.013	0.006	0.013
1 day, 8:00:12		0.009	0.009	0.004	0.01	0.005			1 day, 8:00:08		0.007	0.013	0.006	0.013
1 day, 8:15:12		0.009	0.009	0.004	0.01	0.005			1 day, 8:15:08		0.006	0.013	0.006	0.013
1 day, 8:30:12		0.009	0.009	0.004	0.011	0.005			1 day, 8:30:08		0.007	0.013	0.006	0.014
1 day, 8:45:12		0.009	0.009	0.004	0.011	0.005			1 day, 8:45:08		0.007	0.013	0.006	0.013
1 day, 9:00:12		0.009	0.009	0.004	0.011	0.006			1 day, 9:00:08		0.007	0.014	0.006	0.013
1 day, 9:15:12		0.009	0.009	0.004	0.011	0.005			1 day, 9:15:08		0.007	0.015	0.006	0.014
1 day, 9:30:12		0.009	0.009	0.004	0.011	0.005			1 day, 9:30:08		0.007	0.015	0.006	0.013
1 day, 9:45:12		0.009	0.009	0.004	0.011	0.005			1 day, 9:45:08		0.006	0.014	0.006	0.012
1 day, 10:00:12		0.009	0.009	0.004	0.011	0.006			1 day, 10:00:08		0.007	0.013	0.007	0.01
1 day, 10:15:12		0.009	0.009	0.004	0.011	0.005			1 day, 10:15:08		0.009	0.014	0.007	0.012
1 day, 10:30:12		0.009	0.009	0.004	0.011	0.005			1 day, 10:30:08		0.005	0.015	0.006	0.006
1 day, 10:45:12		0.009	0.009	0.004	0.011	0.005			1 day, 10:45:08		0.006	0.013	0.006	0.014
1 day, 11:00:12		0.009	0.009	0.004	0.011	0.005			1 day, 11:00:08		0.007	0.013	0.006	0.013
