# Supplementary material for: Cell-to-cell variation and specialization in sugar metabolism in clonal bacterial populations
Source: PLoS Genet. 2017 Dec 18;13(12):e1007122. doi: 10.1371/journal.pgen.1007122 (PMC5773225; doi:10.1371/journal.pgen.1007122)
Supplement: S1 Dataset — (ZIP) [file pgen.1007122.s018.zip › Nikolic_SI_SourceData/SourceDataSI/SourceDataForFigS7.xlsx]

## Sheet: batch
	2H/(1H+2H)					The values can be calculated as indicated in Mathematical Model,
background cell and medium	0.000264181					or by implementing following formulae in Excel
max label batch	0.398			labeling time batch
label fraction of sugars	see blue			0.6	h		H-based doublings n =	LOG(1/(1-(ratio/(excess medium*max))),2)
excess medium	0.489736	0.49	Batch-F4-5				H-based generation time (h) =	labeling time/ based doublings n
excess medium	0.479736	0.48	Batch-F6-6
excess medium	0.439736	0.44	Batch-F8-3				max label batch =	0.3894	see Model
(excess medium = label fraction of sugars - background cell and medium)								calculated as 1-(0.86-(0.86*0.30))
	cell_ID	C (2H)cell
culture	# i	2H/(1H+2H)	hydrogen-based doublings n	hydrogen-based generation time (h)	hydrogen-based growth rate (h-1)		0.1386 is a fraction of hydrogen due to uptake of 2H-Glc
Batch-F4-5	9	0.0201338	0.157295	3.81449	0.181714		correspondingly, 0.86 is a fraction of hydrogen due to uptake of water and AOC
Batch-F4-5	11	0.0154838	0.119414	5.02453	0.137953		0.30 is a fraction of AOC assimilated in carbon-limited conditions, but not in N-limited chemostats nor in batch cultures
Batch-F4-5	13	0.0189238	0.147342	4.07217	0.170216
Batch-F4-5	14	0.0153838	0.11861	5.05858	0.137024
Batch-F4-5	16	0.0186238	0.144884	4.14123	0.167377
Batch-F4-5	17	0.0196238	0.153091	3.91923	0.176858
Batch-F4-5	19	0.0158938	0.122714	4.8894	0.141765
Batch-F4-5	20	0.0236038	0.186225	3.2219	0.215136
Batch-F4-5	21	0.0223438	0.175653	3.41582	0.202923
Batch-F4-5	22	0.0171838	0.133148	4.50627	0.153819
Batch-F4-5	23	0.0145138	0.111636	5.37461	0.128967
Batch-F4-5	24	0.0203338	0.158947	3.77485	0.183622
Batch-F4-5	26	0.0171438	0.132823	4.51728	0.153443
Batch-F4-5	27	0.0277138	0.22126	2.71174	0.255609
Batch-F4-5	28	0.0229238	0.18051	3.32391	0.208534
Batch-F4-5	29	0.0215438	0.168981	3.5507	0.195214
Batch-F4-5	30	0.0135738	0.104138	5.76158	0.120305
Batch-F4-5	31	0.0153938	0.118691	5.05516	0.137117
Batch-F4-5	32	0.0198438	0.154903	3.87339	0.178951
Batch-F4-5	33	0.0211638	0.165822	3.61834	0.191565
Batch-F4-5	34	0.0208238	0.163002	3.68094	0.188307
Batch-F4-5	35	0.0192238	0.149803	4.00526	0.173059
Batch-F4-5	36	0.0202938	0.158616	3.78272	0.183241
Batch-F4-5	37	0.0165338	0.127881	4.69185	0.147734
Batch-F4-5	38	0.0146338	0.112596	5.32879	0.130076
Batch-F4-5	39	0.0190838	0.148654	4.03622	0.171732
Batch-F4-5	40	0.0150038	0.11556	5.19211	0.1335
Batch-F4-5	41	0.0229338	0.180594	3.32237	0.20863
Batch-F4-5	42	0.0182438	0.141778	4.23197	0.163788
Batch-F4-5	43	0.0181838	0.141288	4.24664	0.163222
Batch-F4-5	44	0.0223738	0.175904	3.41095	0.203212
Batch-F4-5	45	0.0203238	0.158864	3.77681	0.183527
Batch-F4-5	46	0.0104138	0.0792147	7.57436	0.0915124
Batch-F4-5	47	0.0168638	0.130553	4.59584	0.15082
Batch-F4-5	48	0.0141938	0.109079	5.50059	0.126013
Batch-F4-5	49	0.0224738	0.17674	3.39481	0.204179
Batch-F4-5	51	0.0193238	0.150624	3.98342	0.174008
Batch-F4-5	52	0.0192938	0.150378	3.98995	0.173723
Batch-F4-5	54	0.0180438	0.140146	4.28126	0.161903
Batch-F4-5	56	0.0158138	0.12207	4.91522	0.141021
Batch-F4-5	57	0.0260538	0.207007	2.89845	0.239144
Batch-F4-5	58	0.0201438	0.157377	3.81249	0.18181
Batch-F4-5	59	0.0162738	0.12578	4.77023	0.145307
Batch-F4-5	60	0.00757876	0.0572151	10.4867	0.0660975
Batch-F4-5	61	0.0159238	0.122956	4.87979	0.142045
Batch-F4-5	62	0.0214638	0.168315	3.56474	0.194445
Batch-F4-5	63	0.0214338	0.168066	3.57003	0.194157
Batch-F4-5	64	0.0193338	0.150707	3.98125	0.174103
Batch-F4-5	65	0.0158538	0.122392	4.90228	0.141393
Batch-F4-5	66	0.0164938	0.127558	4.70375	0.147361
Batch-F4-5	67	0.0197238	0.153915	3.89827	0.177809
Batch-F4-5	69	0.0144638	0.111236	5.39393	0.128505
Batch-F6-6	3	0.0171011	0.132477	4.52908	0.153044
Batch-F6-6	4	0.0211011	0.165302	3.62972	0.190964
Batch-F6-6	7	0.0220211	0.172958	3.46904	0.199809
Batch-F6-6	12	0.0255011	0.202293	2.96599	0.233698
Batch-F6-6	13	0.0250611	0.198551	3.02189	0.229375
Batch-F6-6	14	0.0363911	0.298145	2.01244	0.344431
Batch-F6-6	15	0.0190411	0.148304	4.04574	0.171327
Batch-F6-6	16	0.0301911	0.242796	2.47121	0.280488
Batch-F6-6	17	0.0276811	0.220978	2.7152	0.255284
Batch-F6-6	18	0.0287311	0.230065	2.60796	0.265781
Batch-F6-6	19	0.0239511	0.189154	3.17202	0.218519
Batch-F6-6	20	0.0231811	0.182671	3.2846	0.211029
Batch-F6-6	22	0.0267911	0.213321	2.81267	0.246438
Batch-F8-3	1	0.0304455	0.245025	2.44873	0.283064
Batch-F8-3	3	0.0448355	0.377119	1.59101	0.435665
Batch-F8-3	4	0.0389755	0.321859	1.86417	0.371826
Batch-F8-3	5	0.0269255	0.214474	2.79754	0.247771
Batch-F8-3	6	0.0410255	0.340951	1.75978	0.393882
Batch-F8-3	7	0.0456455	0.384926	1.55874	0.444684
Batch-F8-3	8	0.0386055	0.31844	1.88418	0.367876
Batch-F8-3	9	0.0448255	0.377023	1.59142	0.435554
Batch-F8-3	10	0.0297555	0.238986	2.51061	0.276087
Batch-F8-3	11	0.0474155	0.402136	1.49203	0.464565
Batch-F8-3	12	0.0413055	0.343578	1.74633	0.396917
Batch-F8-3	13	0.0442955	0.371937	1.61318	0.429679
Batch-F8-3	18	0.0401255	0.332538	1.80431	0.384163
Batch-F8-3	20	0.0286255	0.229148	2.61839	0.264723
Batch-F8-3	21	0.0251155	0.199013	3.01487	0.229909
Batch-F8-3	23	0.0555555	0.484034	1.23958	0.559178
Batch-F8-3	24	0.0382255	0.314937	1.90514	0.36383
Batch-F8-3	25	0.0229955	0.181112	3.31286	0.209229
Batch-F8-3	26	0.0407355	0.338235	1.77392	0.390744
Batch-F8-3	27	0.0360655	0.295185	2.03262	0.341011
Batch-F8-3	28	0.0428555	0.35821	1.675	0.41382
Batch-F8-3	29	0.0423355	0.353284	1.69835	0.40813
Batch-F8-3	30	0.0274755	0.219206	2.73716	0.253236
Batch-F8-3	31	0.0212355	0.166418	3.60538	0.192254
Batch-F8-3	33	0.0295255	0.236978	2.53188	0.273768
Batch-F8-3	34	0.0282855	0.226202	2.6525	0.261318
Batch-F8-3	35	0.0331955	0.269352	2.22757	0.311167
Batch-F8-3	39	0.0373055	0.306491	1.95764	0.354072
	mean	0.0248454	0.199202	3.53561	0.230127
	st.dev	0.00976293	0.0855654	1.4126	0.098849
	CV	0.392948	0.429541	0.399534	0.429541
	min	0.00757876	0.0572151	1.23958	0.0660975
statistics per replicate
Batch-F4-5	mean	0.0184646	0.143884	4.39287	0.166221
	st.dev	0.00360873	0.0294587	1.2001	0.034032
	CV	0.19544	0.20474	0.273193	0.20474
Batch-F6-6	mean	0.0251342	0.19977	3.13366	0.230784
	st.dev	0.00486295	0.0416736	0.647657	0.0481432
	CV	0.193479	0.208608	0.206678	0.208608
Batch-F8-3	mean	0.0365612	0.301671	2.13017	0.348504
	st.dev	0.00827675	0.0756074	0.585765	0.087345
	CV	0.22638	0.250628	0.274984	0.250628
	mean of
	mean	0.02672	0.215108	3.2189	0.248503
	CV	0.2051	0.221325	0.251618	0.221325
	st.dev of
	mean	0.00747252	0.0653231	0.925706	0.0754643
	CV	0.0150688	0.0207805	0.0317864	0.0207805

## Sheet: N-lim chemostats
	2H/(1H+2H)					The values can be calculated as indicated in Mathematical Model,
background cell and medium	0.000264181					or by implementing following formulae in Excel
max label	0.398			labeling time chemostats
label fraction	0.2			3	h		H-based doublings n =	LOG(1/(1-(ratio/(excess medium*max))),2)
excess medium	0.199736			label fraction of sugars in N-limited chemostats	is 0.2 (see Model and Figure S2;		H-based generation time (h) =	labeling time/ based doublings n
(excess medium = label fraction - background cell and medium)					corrected for the change of label fraction over time)
							max label batch =	0.3894	see Model
								calculated as 1-(0.86-(0.86*0.30))
	cell_ID	C (2H)cell
culture	# i	2H/(1H+2H)	hydrogen-based doublings n	hydrogen-based generation time (h)	hydrogen-based growth rate (h-1)		0.1386 is a fraction of hydrogen due to uptake of 2H-Glc
High-1	1	0.00238176	0.0438856	68.3595	0.0101397		correspondingly, 0.86 is a fraction of hydrogen due to uptake of water and AOC
High-1	2	0.00282176	0.0521411	57.5362	0.0120471		0.30 is a fraction of AOC assimilated in carbon-limited conditions, but not in N-limited chemostats nor in batch cultures
High-1	3	0.00205776	0.0378366	79.2882	0.00874212
High-1	4	0.00390976	0.0727597	41.2316	0.0168111
High-1	5	0.00352676	0.0654678	45.824	0.0151263
High-1	6	0.00217176	0.0399621	75.0711	0.0092332
High-1	7	0.00386876	0.0719773	41.6798	0.0166303
High-1	8	0.00404076	0.0752623	39.8606	0.0173893
High-1	9	0.00140976	0.0258143	116.215	0.00596437
High-1	10	0.00606076	0.114411	26.2212	0.0264347
High-1	11	0.00173276	0.0317944	94.3563	0.00734606
High-1	13	0.00138276	0.0253155	118.504	0.00584913
High-1	14	0.00101176	0.0184795	162.342	0.00426968
High-1	15	0.00347576	0.0644996	46.5119	0.0149026
High-1	16	0.000676859	0.0123364	243.182	0.00285032
High-1	17	0.00112376	0.0205398	146.058	0.00474571
High-1	18	0.00450676	0.0841999	35.6295	0.0194543
High-1	19	0.00324476	0.0601223	49.8983	0.0138912
High-1	20	0.00684876	0.129976	23.0811	0.0300309
High-1	21	0.00172076	0.0315718	95.0216	0.00729463
High-1	24	0.00111076	0.0203005	147.779	0.00469042
High-1	25	0.00559876	0.105363	28.4729	0.0243441
High-1	1	0.00283562	0.0524019	57.2499	0.0121074
High-1	2	0.00452562	0.0845628	35.4766	0.0195382
High-1	3	0.00956762	0.185007	16.2156	0.0427457
High-1	5	0.00396062	0.0737308	40.6886	0.0170354
High-1	6	0.00820862	0.157238	19.0794	0.0363297
High-1	7	0.0111426	0.217873	13.7695	0.0503393
High-1	8	0.0135426	0.26944	11.1342	0.0622538
High-1	9	0.0135526	0.269659	11.1252	0.0623044
High-1	10	0.00940662	0.181689	16.5117	0.0419791
High-1	11	0.00202162	0.0371635	80.7244	0.00858659
High-1	12	0.00885762	0.170433	17.6023	0.0393783
High-1	13	0.00608362	0.114861	26.1186	0.0265384
High-1	14	0.00334062	0.0619372	48.4362	0.0143105
High-1	15	0.00604362	0.114075	26.2986	0.0263569
High-1	16	0.00964162	0.186535	16.0828	0.0430986
High-1	17	0.00130762	0.0239284	125.374	0.00552863
High-1	18	0.00236562	0.0435837	68.8331	0.01007
High-1	20	0.00292962	0.054172	55.3792	0.0125164
High-1	21	0.0146726	0.294373	10.1912	0.0680145
High-1	22	0.0127126	0.251397	11.9333	0.0580851
High-1	24	0.00744262	0.141818	21.1538	0.032767
High-1	25	0.00535562	0.100624	29.8139	0.0232491
High-1	1	0.00223382	0.0411205	72.9564	0.00950085
High-1	2	0.00446482	0.0833932	35.9741	0.0192679
High-1	3	0.0102168	0.198463	15.1161	0.0458548
High-1	4	0.0172368	0.352601	8.50819	0.0814682
High-1	5	0.00780782	0.149149	20.1141	0.0344608
High-1	6	0.00174082	0.0319439	93.9146	0.00738062
High-1	7	0.00928582	0.179205	16.7406	0.0414051
High-1	8	0.0134368	0.267127	11.2306	0.0617195
High-1	12	0.00983682	0.190572	15.7421	0.0440314
High-1	14	0.00513182	0.0962758	31.1605	0.0222444
High-2	4	0.0015943	0.0292279	102.642	0.00675307
High-2	5	0.0026413	0.0487495	61.5391	0.0112635
High-2	6	0.0024303	0.044794	66.9732	0.0103496
High-2	7	0.0036563	0.06793	44.1631	0.0156952
High-2	8	0.0132963	0.264062	11.361	0.0610112
High-2	9	0.0012143	0.0222075	135.09	0.00513102
High-2	10	0.0042423	0.0791209	37.9167	0.0182808
High-2	12	0.0035523	0.0659529	45.487	0.0152384
High-2	14	0.0047683	0.0892405	33.617	0.0206189
High-2	15	0.0032343	0.0599244	50.063	0.0138455
High-2	1	0.010946	0.213729	14.0365	0.0493819
High-2	2	0.002594	0.0478618	62.6804	0.0110584
High-2	3	0.00224	0.0412359	72.7522	0.00952751
High-2	4	0.002049	0.0376734	79.6317	0.00870442
High-2	5	0.004106	0.0765102	39.2105	0.0176776
High-2	6	0.003932	0.0731843	40.9924	0.0169092
High-2	7	0.005261	0.0987842	30.3692	0.022824
High-2	8	0.002823	0.0521644	57.5105	0.0120525
High-2	10	0.004305	0.0803235	37.349	0.0185587
High-2	13	0.002208	0.0406384	73.8218	0.00938947
High-2	14	0.006559	0.124233	24.1481	0.028704
High-2	16	0.003505	0.0650547	46.1151	0.0150308
High-2	17	0.001295	0.0236955	126.606	0.00547483
High-2	1	0.00262228	0.0483925	61.9931	0.011181
High-2	5	0.00574328	0.108188	27.7296	0.0249966
High-2	6	0.00318728	0.0590352	50.8171	0.01364
High-2	8	0.00255628	0.0471544	63.6208	0.010895
High-2	9	0.00224728	0.0413718	72.5131	0.00955892
High-2	10	0.00402228	0.074909	40.0486	0.0173076
High-2	12	0.00951728	0.183969	16.3071	0.0425058
High-2	14	0.00260428	0.0480547	62.4288	0.011103
High-2	15	0.00553328	0.104086	28.8225	0.0240489
High-2	16	0.00687928	0.130582	22.974	0.030171
High-2	1	0.00842384	0.1616	18.5643	0.0373376
High-2	2	0.00357584	0.0664002	45.1806	0.0153417
High-2	3	0.00480284	0.0899075	33.3676	0.020773
High-2	4	0.00743484	0.141663	21.1771	0.032731
High-2	5	0.00680184	0.129045	23.2478	0.0298157
High-2	6	0.00860784	0.16534	18.1444	0.0382017
High-2	7	0.00141484	0.0259081	115.794	0.00598605
High-2	8	0.00146184	0.0267768	112.037	0.00618676
High-2	11	0.00602984	0.113804	26.3611	0.0262943
High-2	12	0.00492684	0.0923045	32.5011	0.0213269
High-2	13	0.00987284	0.191318	15.6807	0.0442038
High-2	15	0.00616084	0.116379	25.7779	0.0268892
High-2	16	0.00882284	0.169722	17.6759	0.0392142
High-2	18	0.00141784	0.0259636	115.546	0.00599886
High-2	19	0.00162884	0.0298677	100.443	0.0069009
High-2	1	0.00115388	0.0210944	142.218	0.00487384
High-2	2	0.00813688	0.155787	19.2571	0.0359944
High-2	4	0.00456288	0.08528	35.1782	0.0197039
High-2	5	0.00483088	0.0904492	33.1678	0.0208982
High-2	6	0.00379188	0.0705115	42.5463	0.0162916
High-2	7	0.00262588	0.04846	61.9067	0.0111966
High-2	9	0.00117988	0.0215733	139.061	0.00498449
High-2	10	0.00221788	0.0408229	73.4882	0.00943208
High-2	12	0.00790388	0.151084	19.8565	0.0349078
High-2	13	0.0218489	0.463642	6.47052	0.107124
statistics per replicate
High-1	mean	0.00565914	0.108896	53.0143	0.0251603
	st.dev	0.00413688	0.0832079	46.8587	0.0192251
	CV	0.731009	0.764106	0.883887	0.764106
High-2	mean	0.0047759	0.0911507	52.3445	0.0210603
	st.dev	0.00354631	0.0728756	34.9194	0.0168378
	CV	0.742543	0.799506	0.667108	0.799506
	mean of
	mean	0.00521752	0.100023	52.6794	0.0231103
	CV	0.736776	0.781806	0.775498	0.781806
	st.dev of
	mean	0.000441621	0.0088725	0.33493	0.00204998
	CV	0.00576745	0.0177001	0.108389	0.0177001

## Sheet: C-lim chemostats
culture	# i (cell_ID)	Growth rate on Glc / h-1	Total estimated growth rate / h-1	The growth rate values are calculated as indicated in Mathematical Model.
Low-2	1	0.0104812	0.0273098
Low-2	3	0.00680326	0.0222188
Low-2	4	0.0126432	0.0341928
Low-2	5	0.00963561	0.0286731
Low-2	6	0.00415996	0.0146225
Low-2	7	0.0246889	0.0772911
Low-2	8	0.0176163	0.0470781
Low-2	9	0.00576011	0.0189564
Low-2	11	0.00227825	0.00717427
Low-2	12	0.0062262	0.0266034
Low-2	13	0.0150121	0.0455791
Low-2	14	0.00629418	0.0236089
Low-2	15	0.0101792	0.0297525
Low-2	16	0.0040148	0.0130824
Low-2	18	0.0168134	0.0857174
Low-2	1	0.00337354	0.0171488
Low-2	2	0.00324026	0.0201802
Low-2	4	0.00351926	0.0219726
Low-2	6	0.00745001	0.0318066
Low-2	7	0.00456387	0.0168948
Low-2	8	0.00802095	0.0594685
Low-2	9	0.00330546	0.0125446
Low-2	10	0.0174596	0.109922
Low-2	11	0.0194603	0.0821572
Low-2	12	0.00534428	0.0119208
Low-2	14	0.00925473	0.0549269
Low-2	15	0.00415312	0.0198424
Low-2	16	0.00871969	0.0368537
Low-2	17	0.00297353	0.016945
Low-2	1	0.0136502	0.0446381
Low-2	2	0.00505938	0.0148755
Low-2	3	0.00549874	0.0187087
Low-2	5	0.00943997	0.0289012
Low-2	7	0.00813933	0.0284272
Low-2	8	0.00543456	0.0110668
Low-2	9	0.00639094	0.0215686
Low-2	1	0.058128	0.122994
Low-2	2	0.0141447	0.0411048
Low-2	4	0.00608273	0.0234147
Low-2	8	0.00805582	0.0283467
Low-2	9	0.00943042	0.0351625
Low-2	10	0.0112919	0.0369243
Low-2	11	0.00984166	0.0314639
Low-3	1	0.0052503	0.0188491
Low-3	3	0.0208141	0.070342
Low-3	4	0.00497905	0.0168537
Low-3	5	0.0110596	0.0271238
Low-3	7	0.0380429	0.132723
Low-3	9	0.00998998	0.0329143
Low-3	10	0.0372306	0.111479
Low-3	12	0.00854368	0.030313
Low-3	13	0.033702	0.113741
Low-3	15	0.00336468	0.0117017
Low-3	16	0.00423331	0.015099
Low-3	17	0.00597129	0.0204112
Low-3	1	0.0353332	0.0788169
Low-3	3	0.006892	0.025474
Low-3	5	0.00614646	0.0168272
Low-3	6	0.00822148	0.027052
Low-3	7	0.00685896	0.0240573
Low-3	8	0.00808143	0.0225265
Low-3	9	0.00841123	0.0313857
Low-3	10	0.0100425	0.0320487
Low-3	11	0.0077268	0.0268009
Low-3	12	0.00937634	0.0429171
Low-3	13	0.0152734	0.0565422
Low-3	15	0.0086051	0.025456
Low-3	16	0.00858258	0.0232875
Low-3	1	0.0110329	0.0336502
Low-3	5	0.00450618	0.0166946
Low-3	6	0.00520409	0.0207185
Low-3	7	0.0263108	0.104782
Low-3	8	0.00710162	0.0278552
Low-3	9	0.00458915	0.0184818
Low-3	11	0.00480303	0.0216659
Low-3	12	0.0123768	0.0391006
Low-3	13	0.0214276	0.0781762
Low-3	14	0.00922671	0.0293841
Low-3	15	0.00379584	0.0181026
Low-3	16	0.00823353	0.0272502
Low-3	17	0.00615553	0.020921
Low-3	18	0.0345466	0.0796666
Low-3	19	0.00893657	0.0353791
Low-3	20	0.00735079	0.0251324
Low-3	1	0.00705168	0.0186588
Low-3	4	0.00682474	0.0226206
Low-3	5	0.00625058	0.0218694
Low-3	6	0.0115016	0.0374749
Low-3	7	0.00785149	0.0262622
Low-3	9	0.00890723	0.0314072
Low-3	10	0.00648014	0.0185453
Low-3	11	0.00692965	0.0236507
Low-4	1	0.0154993	0.0550909
Low-4	2	0.00494601	0.0181769
Low-4	3	0.00239785	0.00579923
Low-4	4	0.0063266	0.0292553
Low-4	8	0.00923125	0.0322146
Low-4	1	0.0104996	0.0326503
Low-4	2	0.0108509	0.033939
Low-4	3	0.00968691	0.0378768
Low-4	4	0.0103357	0.0298865
Low-4	5	0.0243199	0.0793931
Low-4	6	0.0475555	0.11583
Low-4	8	0.0130018	0.0523608
Low-4	11	0.033436	0.123449
Low-4	12	0.00954374	0.0370877
Low-4	1	0.0121406	0.0426056
Low-4	2	0.0109262	0.0334405
Low-4	3	0.0062232	0.0210459
Low-4	4	0.00965619	0.0302935
Low-4	6	0.0152981	0.0369572
Low-4	7	0.0165065	0.0546244
Low-4	8	0.015623	0.046638
Low-4	10	0.0115157	0.0410067
Low-4	11	0.011227	0.0393632
Low-4	12	0.016207	0.0406812
Low-4	13	0.0063789	0.0229266
Low-4	15	0.00744746	0.0188641
Low-4	17	0.0176711	0.0580178
Low-4	1	0.0106988	0.0344294
Low-4	2	0.00969858	0.0429954
Low-4	3	0.00869402	0.0375951
Low-4	4	0.0163483	0.0425438
Low-4	5	0.00759833	0.0299419
Low-4	7	0.00771398	0.0348503
Low-4	8	0.0119822	0.0458164
Low-4	10	0.0124222	0.0535092
Low-4	11	0.00572993	0.0301457
Low-4	13	0.00647233	0.0245953
Low-4	14	0.00612375	0.0242151
Low-4	1	0.0115721	0.0445217
Low-4	2	0.00714274	0.0266188
Low-4	3	0.0102062	0.0281866
Low-4	6	0.0101984	0.040433
Low-4	7	0.0155106	0.0580789
Low-4	8	0.0537785	0.157571
Low-4	9	0.00869578	0.0301238
Low-4	10	0.0124042	0.0470215
Low-4	11	0.0101787	0.0349287
Low-4	12	0.0174073	0.0670347
Low-4	14	0.0152025	0.0602676
Low-4	15	0.0123854	0.0485249
2low-2	1	0.00409819	0.0133708
2low-2	2	0.00824123	0.0347092
2low-2	4	0.00438347	0.0166769
2low-2	6	0.00516817	0.0231154
2low-2	7	0.00626781	0.0254042
2low-2	8	0.00552035	0.0249195
2low-2	9	0.00278378	0.0114733
2low-2	10	0.0132012	0.0494324
2low-2	11	0.0130923	0.0474564
2low-2	1	0.00674571	0.0252991
2low-2	2	0.00578093	0.0252124
2low-2	3	0.00612659	0.0202047
2low-2	4	0.00606026	0.0275473
2low-2	5	0.0251982	0.0753498
2low-2	9	0.00739073	0.0376624
2low-2	10	0.00632994	0.029966
2low-2	11	0.0116939	0.0462086
2low-2	12	0.00768291	0.0371026
2low-2	13	0.00709745	0.0364073
2low-2	14	0.00898589	0.0467652
2low-2	15	0.00689636	0.0318128
2low-2	16	0.0123655	0.0491883
2low-2	18	0.00628619	0.0323349
2low-2	19	0.00793934	0.0367009
2low-2	20	0.00715904	0.0350043
2low-2	21	0.00506873	0.0224135
2low-2	22	0.0109776	0.0418138
2low-2	23	0.0099758	0.0380508
2low-2	24	0.0253341	0.0990615
2low-2	25	0.00766125	0.0191281
2low-2	26	0.0159306	0.0419034
2low-2	29	0.0115231	0.0361177
2low-2	1	0.00214097	0.00943021
2low-2	2	0.00707805	0.0341145
2low-2	3	0.00330776	0.0204567
2low-2	5	0.00942286	0.037725
2low-2	7	0.00989422	0.0446325
2low-2	8	0.00229976	0.00907231
2low-2	11	0.0079727	0.0331358
2low-2	12	0.00962223	0.0432859
2low-2	13	0.00581289	0.0292834
2low-2	17	0.0124787	0.0453895
2low-2	19	0.00770633	0.034728
2low-2	20	0.00476863	0.0231717
2low-1	6	0.00320141	0.0142107
2low-1	7	0.0017381	0.00686242
2low-1	8	0.00435122	0.0277897
2low-1	15	0.00251139	0.0270024
2low-1	2	0.00163206	0.00719843
2low-1	4	0.00321906	0.0147944
2low-1	5	0.00766572	0.0373658
2low-1	6	0.00744874	0.0278732
2low-1	7	0.00175152	0.00678782
2low-1	8	0.00510614	0.0182706
2low-1	10	0.00347094	0.0244523
2low-1	1	0.0237102	0.0871504
2low-1	5	0.00598933	0.0307688
2low-1	7	0.00896613	0.0300517
2low-1	10	0.00542321	0.0299186
2low-1	11	0.00716421	0.0325275
2low-1	13	0.00406536	0.0271046
2low-1	15	0.00541613	0.0233004
2low-1	16	0.024308	0.120652
2low-1	2	0.00391373	0.00980465
2low-1	5	0.0109519	0.0449342
2low-1	7	0.0269261	0.115139
2low-1	2	0.00599548	0.0324598
2low-1	4	0.00869948	0.028762
2low-1	5	0.00802644	0.03439
2low-1	6	0.00528549	0.0217169
2low-1	7	0.006336	0.0184915
2low-1	9	0.00542503	0.0138514
2low-1	10	0.00503769	0.0265272
2low-1	12	0.00561501	0.0266598
1low-1	1	0.00788289	0.0403677
1low-1	3	0.00766217	0.0312499
1low-1	4	0.00552851	0.022275
1low-1	5	0.00642326	0.0323105
1low-1	7	0.00417823	0.0191865
1low-1	8	0.00335282	0.010022
1low-1	11	0.00330102	0.0128457
1low-1	13	0.00233954	0.0102988
1low-1	15	0.00519397	0.0163307
1low-1	16	0.00645157	0.0317013
1low-1	20	0.00916472	0.0283593
1low-1	21	0.00708158	0.030811
1low-1	22	0.00516845	0.0249967
1low-1	1	0.00620653	0.0292524
1low-1	2	0.00444383	0.0198603
1low-1	3	0.0667751	0.138678
1low-1	4	0.00560538	0.0271655
1low-1	5	0.00901814	0.0410503
1low-1	6	0.00676037	0.0341161
1low-1	7	0.00699602	0.0345707
1low-1	9	0.00500889	0.0245596
1low-1	11	0.00386652	0.0127263
1low-1	12	0.0267588	0.103202
1low-1	13	0.0037819	0.0140966
1low-1	14	0.00332922	0.0136668
1low-1	15	0.0060142	0.0339464
1low-1	16	0.00948672	0.0310227
1low-1	17	0.0254156	0.0850366
1low-1	18	0.0371204	0.16697
1low-1	19	0.00402545	0.0279725
1low-1	20	0.00572739	0.024943
1low-1	22	0.00622737	0.0257721
1low-1	24	0.00296917	0.0127451
1low-1	25	0.00665267	0.0338036
1low-1	26	0.00342613	0.0214653
	mean	0.010187	0.0369884
	st.dev	0.00896739	0.0267813
	CV	0.880275	0.724044
statistics per replicate
Low-2	mean	0.00986125	0.0349312
	st.dev	0.00896612	0.0255559
	CV	0.909228	0.731606
Low-3	mean	0.0114312	0.0373917
	st.dev	0.00928598	0.0283816
	CV	0.812338	0.759033
Low-4	mean	0.0130523	0.0442685
	st.dev	0.00921028	0.0262505
	CV	0.705642	0.592983
2low-2	mean	0.00844254	0.0341418
	st.dev	0.0047669	0.0159901
	CV	0.564629	0.468344
2low-1	mean	0.0073117	0.0322273
	st.dev	0.00629761	0.0271431
	CV	0.861306	0.842239
1low-1	mean	0.00940985	0.0362108
	st.dev	0.0121618	0.0341292
	CV	1.29245	0.942515
	mean of
	mean	0.00991814	0.0365285
	CV	0.857599	0.722787
	st.dev of
	mean	0.00188613	0.00381885
	CV	0.224628	0.155741

## Sheet: batch Poisson SE
	cell_ID	CE (2H)cell	CE (13C)cell
culture	# i	2H/(1H+2H)	13C/(12C+13C)	Poisson standard error for 2H/(1H+2H)	Poisson standard error for 13C/(12C+13C)
Batch-F4-5	9	0.0201338	0.000119615	0.0004951	0.0001312
Batch-F4-5	11	0.0154838	0.000259615	0.0004653	0.0001373
Batch-F4-5	13	0.0189238	0.000229615	0.0005239	0.0001396
Batch-F4-5	14	0.0153838	0.000239615	0.0004458	0.0001297
Batch-F4-5	16	0.0186238	9.96154e-05	0.0005113	0.0001373
Batch-F4-5	17	0.0196238	0.000199615	0.0004529	0.0001236
Batch-F4-5	19	0.0158938	0.000179615	0.0003153	9.639e-05
Batch-F4-5	20	0.0236038	0.000529615	0.000394	9.665e-05
Batch-F4-5	21	0.0223438	0.000249615	0.0005809	0.000146
Batch-F4-5	22	0.0171838	0.000239615	0.0004343	0.0001215
Batch-F4-5	23	0.0145138	0.000389615	0.0005101	0.0001493
Batch-F4-5	24	0.0203338	0.000239615	0.0004536	0.0001229
Batch-F4-5	26	0.0171438	0.000219615	0.0003273	9.186e-05
Batch-F4-5	27	0.0277138	0.000359615	0.0006735	0.0001504
Batch-F4-5	28	0.0229238	0.000279615	0.0005444	0.0001318
Batch-F4-5	29	0.0215438	0.000179615	0.0004445	0.0001114
Batch-F4-5	30	0.0135738	0.000209615	0.0004189	0.0001298
Batch-F4-5	31	0.0153938	0.000109615	0.0004489	0.0001378
Batch-F4-5	32	0.0198438	6.96154e-05	0.0005305	0.0001391
Batch-F4-5	33	0.0211638	0.000129615	0.0004428	0.0001138
Batch-F4-5	34	0.0208238	0.000179615	0.00048	0.0001198
Batch-F4-5	35	0.0192238	0.000299615	0.000518	0.0001432
Batch-F4-5	36	0.0202938	5.96154e-05	0.0004086	0.0001065
Batch-F4-5	37	0.0165338	0.000299615	0.0004396	0.0001309
Batch-F4-5	38	0.0146338	0.000189615	0.0003772	0.0001144
Batch-F4-5	39	0.0190838	0.000319615	0.0003793	0.0001005
Batch-F4-5	40	0.0150038	0.000189615	0.0003935	0.0001156
Batch-F4-5	41	0.0229338	0.000319615	0.0005043	0.000127
Batch-F4-5	42	0.0182438	0.000149615	0.0003776	0.0001023
Batch-F4-5	43	0.0181838	0.000209615	0.0004259	0.0001169
Batch-F4-5	44	0.0223738	0.000129615	0.0004597	0.0001179
Batch-F4-5	45	0.0203238	0.000169615	0.0004618	0.0001196
Batch-F4-5	46	0.0104138	6.96154e-05	0.0002787	0.000101
Batch-F4-5	47	0.0168638	0.000319615	0.0004624	0.0001342
Batch-F4-5	48	0.0141938	0.000129615	0.0003381	0.0001036
Batch-F4-5	49	0.0224738	0.000149615	0.0003986	9.773e-05
Batch-F4-5	51	0.0193238	-0.000130385	0.0005195	0.000141
Batch-F4-5	52	0.0192938	0.000139615	0.0004444	0.0001196
Batch-F4-5	54	0.0180438	6.96154e-05	0.0004815	0.0001323
Batch-F4-5	56	0.0158138	6.96154e-05	0.0004272	0.0001312
Batch-F4-5	57	0.0260538	5.96154e-05	0.0004744	0.0001091
Batch-F4-5	58	0.0201438	0.000209615	0.0004938	0.0001242
Batch-F4-5	59	0.0162738	0.000459615	0.0004649	0.0001325
Batch-F4-5	60	0.00757876	-2.03846e-05	0.0002732	0.0001177
Batch-F4-5	61	0.0159238	0.000209615	0.000354	0.0001022
Batch-F4-5	62	0.0214638	0.00119962	0.0005286	0.0001426
Batch-F4-5	63	0.0214338	0.000349615	0.0005663	0.0001497
Batch-F4-5	64	0.0193338	0.000259615	0.0005535	0.0001461
Batch-F4-5	65	0.0158538	2.96154e-05	0.000417	0.000135
Batch-F4-5	66	0.0164938	0.000189615	0.000355	0.0001017
Batch-F4-5	67	0.0197238	0.000129615	0.0004172	0.0001055
Batch-F4-5	69	0.0144638	0.000519615	0.0003456	0.0001161
Batch-F6-6	3	0.0171011	0.000739615	0.0004963	0.0001359
Batch-F6-6	4	0.0211011	0.000189615	0.0005139	0.0001219
Batch-F6-6	7	0.0220211	0.000809615	0.0005431	0.0001272
Batch-F6-6	12	0.0255011	9.96154e-05	0.0005711	0.0001302
Batch-F6-6	13	0.0250611	-3.84615e-07	0.0006216	0.0001329
Batch-F6-6	14	0.0363911	0.000809615	0.0006068	0.0001117
Batch-F6-6	15	0.0190411	9.96154e-05	0.0004878	0.0001312
Batch-F6-6	16	0.0301911	6.96154e-05	0.0006138	0.0001272
Batch-F6-6	17	0.0276811	9.96154e-05	0.0004821	0.0001085
Batch-F6-6	18	0.0287311	2.96154e-05	0.0006523	0.0001313
Batch-F6-6	19	0.0239511	2.96154e-05	0.0004635	0.0001136
Batch-F6-6	20	0.0231811	0.000179615	0.0004409	0.0001032
Batch-F6-6	22	0.0267911	0.000119615	0.0005765	0.0001273
Batch-F8-3	1	0.0304455	-2.03846e-05	0.0007788	0.0001158
Batch-F8-3	3	0.0448355	0.000169615	0.0009974	0.0001145
Batch-F8-3	4	0.0389755	0.000319615	0.0008072	9.195e-05
Batch-F8-3	5	0.0269255	0.000169615	0.0008382	0.0001196
Batch-F8-3	6	0.0410255	0.000209615	0.001164	0.0001267
Batch-F8-3	7	0.0456455	0.000249615	0.001067	0.0001109
Batch-F8-3	8	0.0386055	0.000149615	0.001248	0.000138
Batch-F8-3	9	0.0448255	0.000409615	0.001379	0.0001365
Batch-F8-3	10	0.0297555	0.000159615	0.001217	0.0001399
Batch-F8-3	11	0.0474155	0.000419615	0.001525	0.000133
Batch-F8-3	12	0.0413055	0.000159615	0.0009017	9.37e-05
Batch-F8-3	13	0.0442955	0.000299615	0.001639	0.0001487
Batch-F8-3	18	0.0401255	0.000459615	0.001059	9.914e-05
Batch-F8-3	20	0.0286255	0.000279615	0.0009738	0.0001161
Batch-F8-3	21	0.0251155	0.000299615	0.001127	0.0001154
Batch-F8-3	23	0.0555555	0.000329615	0.001865	0.0001418
Batch-F8-3	24	0.0382255	0.000369615	0.001529	0.000131
Batch-F8-3	25	0.0229955	0.000229615	0.001108	0.0001156
Batch-F8-3	26	0.0407355	0.000349615	0.001177	0.0001084
Batch-F8-3	27	0.0360655	0.000349615	0.001266	0.0001093
Batch-F8-3	28	0.0428555	0.000479615	0.001204	9.204e-05
Batch-F8-3	29	0.0423355	0.000329615	0.001281	0.0001004
Batch-F8-3	30	0.0274755	0.000479615	0.001222	0.0001323
Batch-F8-3	31	0.0212355	0.000299615	0.001285	0.0001374
Batch-F8-3	33	0.0295255	0.000399615	0.001559	0.0001385
Batch-F8-3	34	0.0282855	0.000479615	0.001124	0.0001075
Batch-F8-3	35	0.0331955	0.000379615	0.001339	0.0001175
Batch-F8-3	39	0.0373055	0.000669615	0.001885	0.0001436
