# Supplementary material for: Cell-to-cell variation and specialization in sugar metabolism in clonal bacterial populations
Source: PLoS Genet. 2017 Dec 18;13(12):e1007122. doi: 10.1371/journal.pgen.1007122 (PMC5773225; doi:10.1371/journal.pgen.1007122)
Supplement: S1 Dataset — (ZIP) [file pgen.1007122.s018.zip › Nikolic_SI_SourceData/SourceDataSI/SourceDataForTableS1.xlsx]

## Sheet: Table S1
strain NN114 in carbon-limited chemostats, 20 µM 2H-Glc, labeled for 6.9 volume turnovers								strain NN114 in carbon-limited chemostats, 20 µM 13C-Ara, labeled for 6.9 volume turnovers								strain NN114 in carbon-limited chemostats, 10 µM 13C-Glc + 10 µM 13C-Ara, labeled for 6.9 volume turnovers
		cell_ID			CE (2H)cell	CE (13C)cell				cell_ID			CE (2H)cell	CE (13C)cell				cell_ID			CE (2H)cell	CE (13C)cell
culture	position	# i	2H/1H	13C/12C	2H/(1H+2H)	13C/(12C+13C)		culture	position	# i	2H/1H	13C/12C	2H/(1H+2H)	13C/(12C+13C)		culture	position	# i	2H/1H	13C/12C	2H/(1H+2H)	13C/(12C+13C)
Chemostat-F7	Chemostat-F7_2	2	0.155728	0.000826077	0.134429	0.000799615		Chemostat-F3	Chemostat-F3_4	1	-9.73692e-05	2.77676	-9.72808e-05	0.72489		Chemostat-F4	Chemostat-F4_3	1	-8.23692e-05	2.42063	-8.21808e-05	0.69736
Chemostat-F7	Chemostat-F7_2	3	0.138228	0.000816077	0.121129	0.000789615		Chemostat-F3	Chemostat-F3_4	2	-0.000212869	3.01876	-0.000212781	0.74069		Chemostat-F4	Chemostat-F4_3	2	-9.13692e-05	3.31363	-9.11808e-05	0.75756
Chemostat-F7	Chemostat-F7_2	5	0.171428	0.000636077	0.146029	0.000609615		Chemostat-F3	Chemostat-F3_4	3	-0.000138569	2.26476	-0.000138481	0.68369		Chemostat-F4	Chemostat-F4_3	3	-0.000105869	2.99163	-0.000105681	0.73896
Chemostat-F7	Chemostat-F7_2	6	0.132028	0.000876077	0.116429	0.000849615		Chemostat-F3	Chemostat-F3_4	4	-7.09692e-05	2.84776	-7.08808e-05	0.72979		Chemostat-F4	Chemostat-F4_3	4	-4.76692e-05	2.37863	-4.75808e-05	0.69376
Chemostat-F7	Chemostat-F7_2	9	0.141428	0.000856077	0.123629	0.000829615		Chemostat-F3	Chemostat-F3_4	5	-2.31692e-05	2.55976	-2.30808e-05	0.70889		Chemostat-F4	Chemostat-F4_3	5	-0.000208499	1.31163	-0.000208311	0.55826
Chemostat-F7	Chemostat-F7_2	10	0.204528	0.000906077	0.169429	0.000879615		Chemostat-F3	Chemostat-F3_4	6	-6.05692e-05	2.39776	-6.03808e-05	0.69559		Chemostat-F4	Chemostat-F4_3	6	-0.000110769	2.87463	-0.000110581	0.73146
Chemostat-F7	Chemostat-F7_2	11	0.134428	0.000696077	0.118229	0.000679615		Chemostat-F3	Chemostat-F3_4	7	4.14308e-05	2.19876	4.15192e-05	0.67739		Chemostat-F4	Chemostat-F4_3	7	0.000166831	2.47763	0.000166819	0.70216
Chemostat-F7	Chemostat-F7_2	12	0.125128	0.000786077	0.110929	0.000759615		Chemostat-F3	Chemostat-F3_4	8	2.33077e-06	2.02576	2.51923e-06	0.65969		Chemostat-F4	Chemostat-F4_3	8	-0.000158869	2.53963	-0.000158691	0.70716
Chemostat-F7	Chemostat-F7_2	14	0.151728	0.000746077	0.131429	0.000719615		Chemostat-F3	Chemostat-F3_4	9	-0.000163309	2.05776	-0.000163211	0.66309		Chemostat-F4	Chemostat-F4_3	9	-9.77692e-05	1.55963	-9.76808e-05	0.59976
Chemostat-F7	Chemostat-F7_2	15	0.146328	0.000936077	0.127329	0.000909615		Chemostat-F3	Chemostat-F3_4	10	-5.83692e-05	1.48876	-5.82808e-05	0.58889		Chemostat-F4	Chemostat-F4_3	10	-0.000162249	3.28563	-0.000162071	0.75606
Chemostat-F7	Chemostat-F7_2	17	0.132628	0.000886077	0.116829	0.000859615		Chemostat-F3	Chemostat-F3_4	11	-0.000139769	2.10576	-0.000139681	0.66809		Chemostat-F4	Chemostat-F4_3	11	9.73077e-06	2.42363	9.81923e-06	0.69766
Chemostat-F7	Chemostat-F7_2	18	0.186728	0.000776077	0.157029	0.000759615		Chemostat-F3	Chemostat-F3_4	12	-0.000214699	3.44176	-0.000214611	0.76429		Chemostat-F4	Chemostat-F4_3	12	-0.000105369	2.93663	-0.000105181	0.73546
Chemostat-F7	Chemostat-F7_2	19	0.184128	0.000776077	0.155229	0.000759615		Chemostat-F3	Chemostat-F3_4	13	-0.000181379	1.93176	-0.000181291	0.64919		Chemostat-F4	Chemostat-F4_3	13	-3.92692e-05	2.68663	-3.91808e-05	0.71836
Chemostat-F7	Chemostat-F7_2	20	0.165728	0.000716077	0.141829	0.000699615		Chemostat-F3	Chemostat-F3_4	14	-0.000178019	1.44976	-0.000177931	0.58259		Chemostat-F4	Chemostat-F4_3	14	4.53308e-05	2.48963	4.54192e-05	0.70306
Chemostat-F7	Chemostat-F7_2	22	0.169728	0.000886077	0.144829	0.000859615		Chemostat-F3	Chemostat-F3_4	15	-8.06923e-06	1.29776	-7.98077e-06	0.55569		Chemostat-F4	Chemostat-F4_3	15	-0.000118069	2.51963	-0.000117881	0.70556
Chemostat-F7	Chemostat-F7_2	23	0.192428	0.000856077	0.161029	0.000829615		Chemostat-F3	Chemostat-F3_4	16	-0.000156519	4.66476	-0.000156421	0.81269		Chemostat-F4	Chemostat-F4_3	16	2.13308e-05	2.64763	2.14192e-05	0.71546
Chemostat-F7	Chemostat-F7_2	24	0.170128	0.000856077	0.145129	0.000829615		Chemostat-F3	Chemostat-F3_4	17	-9.79692e-05	2.49776	-9.78808e-05	0.70389		Chemostat-F4	Chemostat-F4_3	17	0.000161831	2.12763	0.000161819	0.67016
Chemostat-F7	Chemostat-F7_2	25	0.193528	0.000836077	0.161829	0.000809615		Chemostat-F3	Chemostat-F3_4	18	-0.000127669	3.70276	-0.000127581	0.77679		Chemostat-F4	Chemostat-F4_3	18	8.29308e-05	2.57263	8.30192e-05	0.70976
Chemostat-F7	Chemostat-F7_2	26	0.199928	0.000966077	0.166329	0.000939615		Chemostat-F3	Chemostat-F3_4	19	-5.24692e-05	2.48776	-5.22808e-05	0.70309		Chemostat-F4	Chemostat-F4_3	19	6.60308e-05	3.25963	6.61192e-05	0.75466
Chemostat-F7	Chemostat-F7_2	27	0.0308778	3.60769e-05	0.0298889	2.96154e-05		Chemostat-F3	Chemostat-F3_4	20	-2.90692e-05	2.33976	-2.89808e-05	0.69049		Chemostat-F4	Chemostat-F4_3	20	-0.000203419	2.62663	-0.000203231	0.71386
Chemostat-F7	Chemostat-F7_2	28	0.190728	0.000626077	0.159829	0.000599615		Chemostat-F3	Chemostat-F3_4	21	-0.000104469	2.18276	-0.000104281	0.67589		Chemostat-F4	Chemostat-F4_3	21	-3.01692e-05	2.65363	-3.00808e-05	0.71596
Chemostat-F7	Chemostat-F7_2	29	0.154628	0.000976077	0.133629	0.000939615		Chemostat-F3	Chemostat-F3_4	22	-0.000248969	3.38476	-0.000248881	0.76139		Chemostat-F4	Chemostat-F4_3	22	1.98308e-05	3.16763	1.99192e-05	0.74946
Chemostat-F7	Chemostat-F7_2	31	0.173428	0.000756077	0.147429	0.000739615		Chemostat-F3	Chemostat-F3_4	23	2.22308e-05	3.43076	2.23192e-05	0.76379		Chemostat-F4	Chemostat-F4_3	23	-0.000100169	2.90363	-9.99808e-05	0.73326
Chemostat-F7	Chemostat-F7_2	32	0.138528	0.00106608	0.121429	0.00103962		Chemostat-F3	Chemostat-F3_4	24	-5.07692e-05	2.72276	-5.06808e-05	0.72109		Chemostat-F4	Chemostat-F4_3	24	9.48308e-05	2.46963	9.48192e-05	0.70156
Chemostat-F7	Chemostat-F7_2	33	0.201228	0.000756077	0.167129	0.000739615		Chemostat-F3	Chemostat-F3_4	25	-4.49692e-05	2.88476	-4.47808e-05	0.73219		Chemostat-F4	Chemostat-F4_3	25	4.97308e-05	2.72963	4.98192e-05	0.72146
Chemostat-F7	Chemostat-F7_2	34	0.160228	0.000906077	0.137829	0.000879615		Chemostat-F3	Chemostat-F3_4	26	-0.000103069	2.88976	-0.000102881	0.73249		Chemostat-F4	Chemostat-F4_3	26	8.58308e-05	2.51463	8.59192e-05	0.70516
Chemostat-F7	Chemostat-F7_2	35	0.169328	0.000886077	0.144529	0.000859615		Chemostat-F3	Chemostat-F3_4	27	3.89308e-05	3.47876	3.91192e-05	0.76619		Chemostat-F4	Chemostat-F4_3	27	2.84308e-05	2.32363	2.85192e-05	0.68886
Chemostat-F7	Chemostat-F7_2	37	0.150628	0.000846077	0.130629	0.000819615		Chemostat-F3	Chemostat-F3_4	28	-5.40692e-05	3.37376	-5.38808e-05	0.76079		Chemostat-F4	Chemostat-F4_3	28	4.94308e-05	1.12163	4.95192e-05	0.51996
Chemostat-F7	Chemostat-F7_2	38	0.182528	0.000916077	0.154029	0.000889615		Chemostat-F3	Chemostat-F3_4	29	1.33077e-06	2.69476	1.51923e-06	0.71899		Chemostat-F4	Chemostat-F4_3	29	-0.000104169	3.03663	-0.000103981	0.74176
Chemostat-F7	Chemostat-F7_2	39	0.161228	0.000736077	0.138529	0.000709615		Chemostat-F3	Chemostat-F3_4	30	-0.000129769	2.81276	-0.000129681	0.72739		Chemostat-F4	Chemostat-F4_3	30	-4.06692e-05	2.73463	-4.05808e-05	0.72176
Chemostat-F7	Chemostat-F7_2	40	0.177628	0.000976077	0.150429	0.000949615		Chemostat-F3	Chemostat-F3_4	31	-8.30692e-05	3.65076	-8.29808e-05	0.77439		Chemostat-F4	Chemostat-F4_3	31	-5.31692e-05	1.41763	-5.30808e-05	0.57696
Chemostat-F7	Chemostat-F7_2	41	0.208128	0.000796077	0.171929	0.000769615		Chemostat-F3	Chemostat-F3_4	32	-9.86692e-05	2.20476	-9.85808e-05	0.67789		Chemostat-F4	Chemostat-F4_3	32	-0.000137669	2.45263	-0.000137581	0.70006
								Chemostat-F3	Chemostat-F3_4	33	-0.000164419	3.19676	-0.000164321	0.75119		Chemostat-F4	Chemostat-F4_3	33	-6.39692e-05	2.62963	-6.37808e-05	0.71416
																Chemostat-F4	Chemostat-F4_3	34	-0.000160609	1.39163	-0.000160431	0.57266
																Chemostat-F4	Chemostat-F4_3	35	2.75308e-05	2.89663	2.77192e-05	0.73286
					max D over (H+D)									max 13C over (12C+13C)		Chemostat-F4	Chemostat-F4_3	36	0.000156331	1.19763	0.000156419	0.53596
				average	0.138634								average	0.707365		Chemostat-F4	Chemostat-F4_3	37	-2.69231e-07	2.49363	-1.80769e-07	0.70346
				st.dev	0.0263137								st.dev	0.0579389		Chemostat-F4	Chemostat-F4_3	38	4.52308e-05	2.00663	4.53192e-05	0.65746
																Chemostat-F4	Chemostat-F4_3	39	-6.14692e-05	1.65263	-6.12808e-05	0.61336
																Chemostat-F4	Chemostat-F4_3	40	1.40308e-05	1.83063	1.41192e-05	0.63696
																Chemostat-F4	Chemostat-F4_3	41	-2.06923e-06	1.58963	-1.98077e-06	0.60426
																Chemostat-F4	Chemostat-F4_3	42	-1.53692e-05	1.90263	-1.52808e-05	0.64566
																Chemostat-F4	Chemostat-F4_3	43	-4.37692e-05	2.66863	-4.35808e-05	0.71696
																Chemostat-F4	Chemostat-F4_3	44	-7.76692e-05	1.81463	-7.75808e-05	0.63496
																Chemostat-F4	Chemostat-F4_3	45	7.70308e-05	2.03363	7.71192e-05	0.66036
																Chemostat-F4	Chemostat-F4_3	46	-2.94692e-05	2.01863	-2.92808e-05	0.65876
																Chemostat-F4	Chemostat-F4_3	47	7.75308e-05	2.34063	7.76192e-05	0.69036
																Chemostat-F4	Chemostat-F4_3	48	1.09308e-05	2.62063	1.10192e-05	0.71346
																Chemostat-F4	Chemostat-F4_3	49	-1.40692e-05	2.12963	-1.38808e-05	0.67036
																Chemostat-F4	Chemostat-F4_3	50	-8.16923e-06	3.51163	-7.98077e-06	0.76766
																Chemostat-F4	Chemostat-F4_3	51	5.73077e-06	2.23863	5.81923e-06	0.68106
																Chemostat-F4	Chemostat-F4_3	52	-7.07692e-05	2.68063	-7.06808e-05	0.71796
																Chemostat-F4	Chemostat-F4_3	53	-0.000135569	2.25163	-0.000135381	0.68226
																Chemostat-F4	Chemostat-F4_3	54	-8.61692e-05	2.53463	-8.59808e-05	0.70676
																Chemostat-F4	Chemostat-F4_3	55	-0.000149869	2.35163	-0.000149681	0.69146
																Chemostat-F4	Chemostat-F4_3	56	-4.10692e-05	3.03863	-4.08808e-05	0.74186
																Chemostat-F4	Chemostat-F4_3	57	-5.46923e-06	2.55363	-5.28077e-06	0.70826
																Chemostat-F4	Chemostat-F4_3	58	-5.23692e-05	3.05763	-5.21808e-05	0.74306
																Chemostat-F4	Chemostat-F4_3	59	-0.000138369	2.72763	-0.000138181	0.72136
																Chemostat-F4	Chemostat-F4_3	60	-2.66692e-05	1.42563	-2.65808e-05	0.57846
																Chemostat-F4	Chemostat-F4_3	61	-2.81692e-05	2.69863	-2.80808e-05	0.71926
																Chemostat-F4	Chemostat-F4_3	62	-7.46923e-06	2.86063	-7.38077e-06	0.73056
																Chemostat-F4	Chemostat-F4_3	63	-0.000178239	2.22263	-0.000178061	0.67946
																Chemostat-F4	Chemostat-F4_3	64	-8.88692e-05	1.19263	-8.86808e-05	0.53516
																Chemostat-F4	Chemostat-F4_3	65	-9.62692e-05	2.12863	-9.60808e-05	0.67036
																Chemostat-F4	Chemostat-F4_3	66	-3.82692e-05	1.83763	-3.81808e-05	0.63776
																Chemostat-F4	Chemostat-F4_3	67	-7.26692e-05	3.35863	-7.24808e-05	0.75986
																Chemostat-F4	Chemostat-F4_3	68	-3.95692e-05	1.68563	-3.93808e-05	0.61806
																Chemostat-F4	Chemostat-F4_3	69	-7.62692e-05	2.97763	-7.60808e-05	0.73806
																Chemostat-F4	Chemostat-F4_3	70	5.41308e-05	2.38463	5.42192e-05	0.69426
																Chemostat-F4	Chemostat-F4_3	71	-0.000151069	2.01163	-0.000150891	0.65796
																Chemostat-F4	Chemostat-F4_3	72	6.23077e-06	2.71663	6.41923e-06	0.72056
																Chemostat-F4	Chemostat-F4_3	73	-6.14692e-05	3.07863	-6.13808e-05	0.74426
																Chemostat-F4	Chemostat-F4_3	74	-6.13692e-05	2.88763	-6.11808e-05	0.73236
																Chemostat-F4	Chemostat-F4_3	75	-7.61692e-05	2.54563	-7.60808e-05	0.70756
																Chemostat-F4	Chemostat-F4_3	76	-0.000163099	1.82363	-0.000162911	0.63606
																Chemostat-F4	Chemostat-F4_3	77	-0.000116669	1.41663	-0.000116481	0.57686
																Chemostat-F4	Chemostat-F4_3	78	-0.000115569	3.25763	-0.000115381	0.75456
																Chemostat-F4	Chemostat-F4_3	79	-0.000126369	1.10763	-0.000126181	0.51686
																Chemostat-F4	Chemostat-F4_3	80	-3.87692e-05	1.39663	-3.85808e-05	0.57346
																Chemostat-F4	Chemostat-F4_3	81	-7.16692e-05	3.13563	-7.14808e-05	0.74766
																Chemostat-F4	Chemostat-F4_3	82	1.63077e-06	2.16863	1.71923e-06	0.67426
																Chemostat-F4	Chemostat-F4_3	83	-1.51692e-05	1.07163	-1.50808e-05	0.50876
																Chemostat-F4	Chemostat-F4_3	85	-8.94692e-05	1.38863	-8.93808e-05	0.57206
																Chemostat-F4	Chemostat-F4_3	86	-8.80692e-05	2.52463	-8.78808e-05	0.70596
																Chemostat-F4	Chemostat-F4_3	87	0.000114631	3.01063	0.000114719	0.74016
																Chemostat-F4	Chemostat-F4_3	88	-0.000142269	2.22463	-0.000142081	0.67976
																Chemostat-F4	Chemostat-F4_3	89	-0.000211019	2.90863	-0.000210841	0.73366
																Chemostat-F4	Chemostat-F4_3	90	-0.000107369	1.42063	-0.000107281	0.57766
																Chemostat-F4	Chemostat-F4_3	91	-7.69692e-05	2.22463	-7.67808e-05	0.67976
																Chemostat-F6	Chemostat-F6_2	1	-0.000340669	2.612	-0.000340381	0.71312
																Chemostat-F6	Chemostat-F6_2	2	-0.000373769	2.642	-0.000373481	0.71532
																Chemostat-F6	Chemostat-F6_2	3	-0.000419369	2.348	-0.000419081	0.69142
																Chemostat-F6	Chemostat-F6_2	4	-0.000406269	2.251	-0.000405981	0.68252
																Chemostat-F6	Chemostat-F6_2	5	-0.000279569	2.651	-0.000279381	0.71612
																Chemostat-F6	Chemostat-F6_2	6	-0.000285169	2.999	-0.000284981	0.73972
																Chemostat-F6	Chemostat-F6_2	7	-0.000332869	2.492	-0.000332681	0.70362
																Chemostat-F6	Chemostat-F6_2	8	-0.000438469	2.026	-0.000438181	0.65992
																Chemostat-F6	Chemostat-F6_2	9	-0.000257369	2.659	-0.000257181	0.71662
																Chemostat-F6	Chemostat-F6_2	10	-0.000396469	2.653	-0.000396181	0.71622
																Chemostat-F6	Chemostat-F6_2	11	-0.000355069	3.045	-0.000354781	0.74252
																Chemostat-F6	Chemostat-F6_2	12	-0.000302269	3.041	-0.000302081	0.74232
																Chemostat-F6	Chemostat-F6_2	13	-0.000298569	2.922	-0.000298281	0.73482
																Chemostat-F6	Chemostat-F6_2	14	-0.000209569	2.368	-0.000209481	0.69322
																Chemostat-F6	Chemostat-F6_2	15	-0.000306469	2.677	-0.000306281	0.71802
																Chemostat-F6	Chemostat-F6_2	16	-0.000434469	2.314	-0.000434181	0.68832
																Chemostat-F6	Chemostat-F6_2	17	-0.000273969	2.929	-0.000273781	0.73532
																Chemostat-F6	Chemostat-F6_2	18	-0.000348069	2.529	-0.000347881	0.70662
																Chemostat-F6	Chemostat-F6_2	19	-0.000152069	2.428	-0.000151981	0.69842
																Chemostat-F6	Chemostat-F6_2	20	-4.77692e-05	3.141	-4.76808e-05	0.74832
																Chemostat-F6	Chemostat-F6_2	21	-0.000229969	2.48	-0.000229781	0.70262
																Chemostat-F6	Chemostat-F6_2	22	-6.96692e-05	2.964	-6.96808e-05	0.73752
																Chemostat-F6	Chemostat-F6_2	23	-0.000152369	2.557	-0.000152281	0.70882
																							max 13C over (12C+13C)
																					mean	0.687428	in mixed sugar conditions
																					st.dev	0.0595424
